# Supplementary material for: Functional analysis of CYP4B1 enzymes from apes and humans uncovers evolutionary hot spots for adaptations of the catalytical function
Source: PLoS Genet. 2025 Jun 27;21(6):e1011750. doi: 10.1371/journal.pgen.1011750 (PMC12233900; doi:10.1371/journal.pgen.1011750)
Supplement: S1 Data — (XLSX) [file pgen.1011750.s010.xlsx]

## Sheet: Fig 3B-D 4-IPO
		No Virus													Control Vecotr													Rabbit										Human
		N1	N2	N3	N4	N5	N6	N7	N8	N9	N10	N11			N1	N2	N3	N4	N5	N6	N7	N8	N9	N10	N11			N1	N2	N3	N4	N5	N6	N7				N1	N2	N3	N4	N5	N6	N7	N8	N9	N10	N11	N12
4-IPO [µM]	SC	100	100	100	100	100	100	100	100	100	100	100	4-IPO [µM]	SC	100	100	100	100	100	100	100	100	100	100	100	4-IPO [µM]	SC	100	100	100	100	100	100	100		4-IPO [µM]	SC	100	100	100	100	100	100	100	100	100	100	100	100
	2.9	99.7	101.4	99.6	105.1	94.986	97.4685	90	90.8	98.9	94.8	89.9		2.9	98.7	105.4	110.1	100.9	109.798	84.3863	110.8	111.9	95.9	106.5	83		2.9	107	97.6735	95.5381	89.3	83.4	89.3	83.4			2.9	95.3	101.9	101.3	104.9	101.362	99.0129	99	102.8	96.8	107.7	99.2	93.9
	9	98.7	105.1	100.7	97	91.7269	94.7683	101	94.7	100.6	99.7	96		9	101.9	99.3	116.3	104.9	111.173	103.85	111.8	103.5	99.1	114.3	88		9	92.1	70.9191	61.596	58.5	60.6	58.5	60.6			9	104	100.4	105.3	103.8	105.6	100.987	80.5	104.8	105.7	99.5	99.1	103.6
	29	96.6	107.2	98.4	98.1	96.4902	95.6121	97.9	105	99.7	94.6	100.9		29	98.2	92.9	109.7	107.6	105.329	97.8611	108.3	112.9	99.4	108.8	103.6		29	41.9	32.5323	40.0834	49.5	40.4	49.5	40.4			29	97.8	94.1	101.9	106.2	104.54	100.79	109	116.4	112.8	101.9	96	108.1
	90	95.2	105.6	102.2	98.4	94.2339	95.9496	101.4	71.3	98.9	102.3	107.5		90	101	103.3	114.2	98.7	102.75	97.2195	117	103.8	100	109.1	112.1		90	14.8	19.072	12.1966	18.5	14	18.5	14			90	102.6	97	98.2	101.6	101.513	91.9058	101.6	109.6	108.4	102.6	100	108.9
	290	97.5	108.9	92.8	96.5	80.3201	92.2368	103.6	92.9	99.8	94.8	101.1		290	98.7	104.5	110.3	96	98.7968	99.3583	109.9	102.4	96.5	106.5	110.7		290	13.1	13.5881	11.0811	11.5	11.1	11.5	11.1			290	97.8	97.4	106.6	96.2	91.071	99.0129	98.1	116	106.8	98.4	97.2	111.2
	Multiple comparisons													Multiple comparisons													Multiple comparisons										Multiple comparisons
	Ordinary One-Way ANOVA													Ordinary One-Way ANOVA													Ordinary One-Way ANOVA										Ordinary One-Way ANOVA
	Number of families	1												Number of families	1												Number of families	1									Number of families	1
	Number of comparisons per family	5												Number of comparisons per family	5												Number of comparisons per family	5									Number of comparisons per family	5
	Alpha	0.05												Alpha	0.05												Alpha	0.05									Alpha	0.05
	Dunnett's multiple comparisons test	Mean Diff,	95,00% CI of diff,	Significant?	Summary	Adjusted P Value	A-?							Dunnett's multiple comparisons test	Mean Diff,	95,00% CI of diff,	Significant?	Summary	Adjusted P Value	A-?							Dunnett's multiple comparisons test	Mean Diff,	95,00% CI of diff,	Significant?	Summary	Adjusted P Value	A-?				Dunnett's multiple comparisons test	Mean Diff,	95,00% CI of diff,	Significant?	Summary	Adjusted P Value	A-?
	SC vs. 2.9 µM 4-Ipo	3.395	-2,999 to 9,789	No	ns	0.514	B	2,9 µM 4-Ipo						SC vs. 2.9 µM 4-Ipo	-1.58	-9,190 to 6,029	No	ns	0.9766	B	2,9 µM 4-Ipo						SC vs. 2.9 µM 4-Ipo	7.77	-1,581 to 17,12	No	ns	0.1309	B	2,9 µM 4-Ipo			SC vs. 2.9 µM 4-Ipo	0.8096	-5,134 to 6,753	No	ns	0.9963	B	2,9 µM 4-Ipo
	SC vs. 9.0 µM 4-Ipo	1.819	-4,575 to 8,212	No	ns	0.9185	C	9,0 µM 4-Ipo						SC vs. 9.0 µM 4-Ipo	-4.92	-12,53 to 2,689	No	ns	0.3282	C	9,0 µM 4-Ipo						SC vs. 9.0 µM 4-Ipo	33.88	24,53 to 43,23	Yes	****	<0,0001	C	9,0 µM 4-Ipo			SC vs. 9.0 µM 4-Ipo	-0.7836	-6,727 to 5,160	No	ns	0.9967	C	9,0 µM 4-Ipo
	SC vs. 29 µM 4-Ipo	0.8634	-5,530 to 7,257	No	ns	0.9963	D	29 µM 4-Ipo						SC vs. 29 µM 4-Ipo	-4.054	-11,66 to 3,556	No	ns	0.511	D	29 µM 4-Ipo						SC vs. 29 µM 4-Ipo	57.95	48,60 to 67,31	Yes	****	<0,0001	D	29 µM 4-Ipo			SC vs. 29 µM 4-Ipo	-3.864	-9,807 to 2,080	No	ns	0.3257	D	29 µM 4-Ipo
	SC vs. 90 µM 4-Ipo	2.456	-3,938 to 8,850	No	ns	0.7792	E	90 µM 4-Ipo						SC vs. 90 µM 4-Ipo	-5.379	-12,99 to 2,230	No	ns	0.2505	E	90 µM 4-Ipo						SC vs. 90 µM 4-Ipo	84.13	74,78 to 93,48	Yes	****	<0,0001	E	90 µM 4-Ipo			SC vs. 90 µM 4-Ipo	-0.8246	-6,768 to 5,119	No	ns	0.996	E	90 µM 4-Ipo
	SC vs. 290 µM 4-Ipo	3.595	-2,799 to 9,989	No	ns	0.4597	F	290 µM 4-Ipo						SC vs. 290 µM 4-Ipo	-3.06	-10,67 to 4,550	No	ns	0.7486	F	290 µM 4-Ipo						SC vs. 290 µM 4-Ipo	88.15	78,80 to 97,50	Yes	****	<0,0001	F	290 µM 4-Ipo			SC vs. 290 µM 4-Ipo	-0.9218	-6,865 to 5,022	No	ns	0.9939	F	290 µM 4-Ipo
	Test details	Mean 1	Mean 2	Mean Diff,	SE of diff,	n1	n2	q	DF					Test details	Mean 1	Mean 2	Mean Diff,	SE of diff,	n1	n2	q	DF					Test details	Mean 1	Mean 2	Mean Diff,	SE of diff,	n1	n2	q	DF		Test details	Mean 1	Mean 2	Mean Diff,	SE of diff,	n1	n2	q	DF
	SC vs. 2.9 µM 4-Ipo	100	96.6	3.395	2.476	11	11	1.371	60					SC vs. 2.9 µM 4-Ipo	100	101.6	-1.58	2.946	11	11	0.5364	60					SC vs. 2.9 µM 4-Ipo	100	92.23	7.77	3.553	7	7	2.187	36		SC vs. 2.9 µM 4-Ipo	100	99.19	0.8096	2.312	13	13	0.3502	72
	SC vs. 9.0 µM 4-Ipo	100	98.18	1.819	2.476	11	11	0.7346	60					SC vs. 9.0 µM 4-Ipo	100	104.9	-4.92	2.946	11	11	1.67	60					SC vs. 9.0 µM 4-Ipo	100	66.12	33.88	3.553	7	7	9.537	36		SC vs. 9.0 µM 4-Ipo	100	100.8	-0.7836	2.312	13	13	0.3389	72
	SC vs. 29 µM 4-Ipo	100	99.14	0.8634	2.476	11	11	0.3488	60					SC vs. 29 µM 4-Ipo	100	104.1	-4.054	2.946	11	11	1.376	60					SC vs. 29 µM 4-Ipo	100	42.05	57.95	3.553	7	7	16.31	36		SC vs. 29 µM 4-Ipo	100	103.9	-3.864	2.312	13	13	1.671	72
	SC vs. 90 µM 4-Ipo	100	97.54	2.456	2.476	11	11	0.9921	60					SC vs. 90 µM 4-Ipo	100	105.4	-5.379	2.946	11	11	1.826	60					SC vs. 90 µM 4-Ipo	100	15.87	84.13	3.553	7	7	23.68	36		SC vs. 90 µM 4-Ipo	100	100.8	-0.8246	2.312	13	13	0.3566	72
	SC vs. 290 µM 4-Ipo	100	96.41	3.595	2.476	11	11	1.452	60					SC vs. 290 µM 4-Ipo	100	103.1	-3.06	2.946	11	11	1.038	60					SC vs. 290 µM 4-Ipo	100	11.85	88.15	3.553	7	7	24.81	36		SC vs. 290 µM 4-Ipo	100	100.9	-0.9218	2.312	13	13	0.3987	72
	ANOVA summary													ANOVA summary													ANOVA summary										ANOVA summary
	F	0.6539		Brown-Forsythe test										F	0.9821		Brown-Forsythe test										F	224.8		Brown-Forsythe test							F	0.9376		Brown-Forsythe test
	P value	0.6597		F (DFn, DFd)	2,787 (5, 60)									P value	0.4362		F (DFn, DFd)	3,717 (5, 60)									P value	<0,0001		F (DFn, DFd)	1,751 (5, 36)						P value	0.462		F (DFn, DFd)	2,203 (5, 72)
	P value summary	ns		P value	0.025									P value summary	ns		P value	0.0054									P value summary	****		P value	0.1481						P value summary	ns		P value	0.0633
	Significant diff. among means (P < 0.05)?	No		P value summary	*									Significant diff. among means (P < 0.05)?	No		P value summary	**									Significant diff. among means (P < 0.05)?	Yes		P value summary	ns						Significant diff. among means (P < 0.05)?	No		P value summary	ns
	R square	0.05168		Are SDs significantly different (P < 0.05)?	Yes									R square	0.07565		Are SDs significantly different (P < 0.05)?	Yes									R square	0.969		Are SDs significantly different (P < 0.05)?	No						R square	0.06113		Are SDs significantly different (P < 0.05)?	No
	ANOVA table	SS	DF	MS	F (DFn, DFd)	P value								ANOVA table	SS	DF	MS	F (DFn, DFd)	P value								ANOVA table	SS	DF	MS	F (DFn, DFd)	P value					ANOVA table	SS	DF	MS	F (DFn, DFd)	P value
	Treatment (between columns)	110.2	5	22.04	F (5, 60) = 0,6539	P=0,6597								Treatment (between columns)	234.4	5	46.89	F (5, 60) = 0,9821	P=0,4362								Treatment (between columns)	49665	5	9933	F (5, 36) = 224,8	P<0,0001					Treatment (between columns)	162.9	5	32.58	F (5, 72) = 0,9376	P=0,4620
	Residual (within columns)	2023	60	33.71										Residual (within columns)	2865	60	47.74										Residual (within columns)	1591	36	44.18							Residual (within columns)	2502	72	34.75
	Total	2133	65											Total	3099	65											Total	51255	41								Total	2665	77
	Data summary													Data summary													Data summary										Data summary
	Number of treatments (columns)	6												Number of treatments (columns)	6												Number of treatments (columns)	6									Number of treatments (columns)	6
	Number of values (total)	66												Number of values (total)	66												Number of values (total)	42									Number of values (total)	78
			Mean	SEM	N											Mean	SEM	N											Mean	SEM	N								Mean	SEM	N
	SC	0	100	0	11									SC	0	100	0	11									SC	0	100	0	7						SC	0	100	0	13
	2,9 µM 4-Ipo	2.9	96.605	1.50115	11									2,9 µM 4-Ipo	2.9	101.58	3.09294	11									2,9 µM 4-Ipo	2.9	92.2302	3.20653	7						2,9 µM 4-Ipo	2.9	99.1904	1.49704	13
	9,0 µM 4-Ipo	9	98.1814	1.13684	11									9,0 µM 4-Ipo	9	104.92	2.46419	11									9,0 µM 4-Ipo	9	66.1164	4.61759	7						9,0 µM 4-Ipo	9	100.784	1.86473	13
	29 µM 4-Ipo	29	99.1366	1.1771	11									29 µM 4-Ipo	29	104.054	1.86786	11									29 µM 4-Ipo	29	42.0451	2.241	7						29 µM 4-Ipo	29	103.864	1.8052	13
	90 µM 4-Ipo	90	97.544	2.91314	11									90 µM 4-Ipo	90	105.379	2.0111	11									90 µM 4-Ipo	90	15.8669	1.04333	7						90 µM 4-Ipo	90	100.825	1.80103	13
	290 µM 4-Ipo	290	96.4052	2.2292	11									290 µM 4-Ipo	290	103.06	1.69405	11									290 µM 4-Ipo	290	11.8528	0.394748	7						290 µM 4-Ipo	290	100.922	1.9536	13
	Non linear Fit - Table of Results													Non linear Fit - Table of Results													Non linear Fit - Table of Results										Non linear Fit - Table of Results
	Comparison of Fits	Can't calculate				Goodness of Fit								Comparison of Fits	Can't calculate				Goodness of Fit								Comparison of Fits					Goodness of Fit					Comparison of Fits	Can't calculate				Goodness of Fit
	Null hypothesis	[Agonist] vs, response (three parameters)				Degrees of Freedom	65							Null hypothesis	[Agonist] vs, response (three parameters)				Degrees of Freedom	65							Null hypothesis	[Agonist] vs, response (three parameters)				Degrees of Freedom	40				Null hypothesis	[Agonist] vs, response (three parameters)				Degrees of Freedom	77
	Alternative hypothesis	[Inhibitor] vs, response -- Variable slope (four parameters)				R squared	-51.62							Alternative hypothesis	[Inhibitor] vs, response -- Variable slope (four parameters)				R squared	-35.71							Alternative hypothesis	[Inhibitor] vs, response -- Variable slope (four parameters)				R squared	0.9597				Alternative hypothesis	[Inhibitor] vs, response -- Variable slope (four parameters)				R squared	-48.81
	P value					Sum of Squares	112229							P value					Sum of Squares	113760							P value	<0,0001				Sum of Squares	2065				P value					Sum of Squares	132732
	Conclusion (alpha = 0.05)	Other fit didn't work				Sy.x	41.55							Conclusion (alpha = 0.05)	Other fit is ambiguous				Sy.x	41.83							Conclusion (alpha = 0.05)	Reject null hypothesis				Sy.x	7.185				Conclusion (alpha = 0.05)	Other fit is ambiguous				Sy.x	41.52
	Preferred model	[Agonist] vs, response (three parameters)												Preferred model	[Agonist] vs, response (three parameters)												Preferred model	[Inhibitor] vs, response -- Variable slope (four parameters)									Preferred model	[Agonist] vs, response (three parameters)
	F (DFn, DFd)													F (DFn, DFd)													F (DFn, DFd)	3300 (1, 40)									F (DFn, DFd)
[truncated: 80 more columns]

## Sheet: Fig 3B-D PK
		No Virus												Control vector												Rabbit												Human
		N1	N2	N3	N4	N5	N6	N7	N8	N9	N10			N1	N2	N3	N4	N5	N6	N7	N8	N9	N10			N1	N2	N3	N4	N5	N6	N7	N8	N9	N10			N1	N2	N3	N4	N5	N6	N7	N8	N9	N10
PK [µM]	SC	100	100	100	100	100	100	100	100	100	100	PK [µM]	SC	100	100	100	100	100	100	100	100	100	100	PK [µM]	SC	100	100	100	100	100	100	100	100	100	100	PK [µM]	SC	100	100	100	100	100	100	100	100	100	100	PK [µM]	SC
	2.9	101.711	100.2	107.5	97.4	102.534	105.2	91.9	99	92.6	97		2.9	102.906	99.6	95.7	100.3	97.6351	104.5	106.5	99	95	102.1		2.9	98.5222	95.5	104.4	95	92.8403	87.7	80.4	78.9	66	83.1		2.9	99.8053	92.2	100.8	95.1	107.204	103.3	103.4	109	102.9	99.3		2.9
	9	98.1571	99.1	104.6	85.3	101.043	102.5	98.7	103.5	97.5	97.9		9	101.799	99.2	93.8	105.8	86.1486	106.1	107.3	109	99.9	98.1		9	78.5714	80.35	76.2	59.2	81.8815	43.5	46.2	37.1	29.3	27		9	107.008	99.4	102.1	76	101.887	105.1	108	109.6	90.4	101.2		9
	29	94.7345	96.1	103.5	86.6	104.471	91.6	96	98.5	105.2	95.9		29	100.554	103.6	106.4	101.4	95.4392	104.7	101	103.8	97.6	110.3		29	36.4532	60.7	34.3	45.4	37.9004	16.2	25	6.3	5.6	5.9		29	103.894	101.4	90.7	79.1	102.916	104.7	97.4	99.8	90.9	104.1		29
	90	87.2312	102.5	102.6	87.4	98.6587	104.4	94.9	103.5	99	99.7		90	93.9114	102	102.7	101.4	97.4662	111.9	115	105.2	98.4	99		90	26.2562	14.35	16.5	17.2	19.1975	11.4	15.4	5.3	8.7	8.1		90	101.752	103.7	100.3	78.3	105.832	107.4	108.3	107.9	97.2	102.6		90
	290	80.5178	97.3	96.5	82.9	92.8465	110.4	100.2	94.9	95.8	97.1		290	85.3321	92.2	78.5	104.1	97.2973	99.6	104.3	95.5	98.7	102.2		290	16.798	11.05	15.5	16.1	14.3756	10.3	13.2	8.5	7.8	7.7		290	104.088	98	89.1	82.8	99.3139	100.2	94	107.2	95.2	103.4		290
	Multiple comparisons												Multiple comparisons												Multiple comparisons												Multiple comparisons												Multiple comparisons
	Ordinary One-Way ANOVA												Ordinary One-Way ANOVA												Ordinary One-Way ANOVA												Ordinary One-Way ANOVA												Ordinary One-Way ANOVA
	Number of families	1											Number of families	1											Number of families	1											Number of families	1											Number of families
	Number of comparisons per family	5											Number of comparisons per family	5											Number of comparisons per family	5											Number of comparisons per family	5											Number of comparisons per family
	Alpha	0.05											Alpha	0.05											Alpha	0.05											Alpha	0.05											Alpha
	Dunnett's multiple comparisons test	Mean Diff,	95,00% CI of diff,	Significant?	Summary	Adjusted P Value	A-?						Dunnett's multiple comparisons test	Mean Diff,	95,00% CI of diff,	Significant?	Summary	Adjusted P Value	A-?						Dunnett's multiple comparisons test	Mean Diff,	95,00% CI of diff,	Significant?	Summary	Adjusted P Value	A-?						Dunnett's multiple comparisons test	Mean Diff,	95,00% CI of diff,	Significant?	Summary	Adjusted P Value	A-?						Dunnett's multiple comparisons test
	SC vs. 2.9 µM 4-Ipo	0.4955	-6,178 to 7,169	No	ns	0.9997	B	2,9 µM 4-Ipo					SC vs. 2.9 µM 4-Ipo	-0.3241	-6,896 to 6,248	No	ns	0.9998	B	2,9 µM 4-Ipo					SC vs. 2.9 µM 4-Ipo	11.76	-3,317 to 26,84	No	ns	0.1745	B	2,9 µM 4-Ipo					SC vs. 2.9 µM 4-Ipo	-1.301	-9,862 to 7,260	No	ns	0.9941	B	2,9 µM 4-Ipo					SC vs. 2.9 µM 4-Ipo
	SC vs. 9.0 µM 4-Ipo	1.17	-5,504 to 7,844	No	ns	0.9886	C	9,0 µM 4-Ipo					SC vs. 9.0 µM 4-Ipo	-0.7148	-7,287 to 5,858	No	ns	0.9984	C	9,0 µM 4-Ipo					SC vs. 9.0 µM 4-Ipo	44.07	28,99 to 59,15	Yes	****	<0,0001	C	9,0 µM 4-Ipo					SC vs. 9.0 µM 4-Ipo	-0.06952	-8,631 to 8,491	No	ns	>0,9999	C	9,0 µM 4-Ipo					SC vs. 9.0 µM 4-Ipo
	SC vs. 29 µM 4-Ipo	2.739	-3,934 to 9,413	No	ns	0.7316	D	29 µM 4-Ipo					SC vs. 29 µM 4-Ipo	-2.479	-9,052 to 4,093	No	ns	0.7888	D	29 µM 4-Ipo					SC vs. 29 µM 4-Ipo	72.62	57,54 to 87,71	Yes	****	<0,0001	D	29 µM 4-Ipo					SC vs. 29 µM 4-Ipo	2.509	-6,052 to 11,07	No	ns	0.9079	D	29 µM 4-Ipo					SC vs. 29 µM 4-Ipo
	SC vs. 90 µM 4-Ipo	2.011	-4,663 to 8,685	No	ns	0.8983	E	90 µM 4-Ipo					SC vs. 90 µM 4-Ipo	-2.698	-9,270 to 3,875	No	ns	0.7316	E	90 µM 4-Ipo					SC vs. 90 µM 4-Ipo	85.76	70,68 to 100,8	Yes	****	<0,0001	E	90 µM 4-Ipo					SC vs. 90 µM 4-Ipo	-1.328	-9,889 to 7,233	No	ns	0.9936	E	90 µM 4-Ipo					SC vs. 90 µM 4-Ipo
	SC vs. 290 µM 4-Ipo	5.154	-1,520 to 11,83	No	ns	0.1816	F	290 µM 4-Ipo					SC vs. 290 µM 4-Ipo	4.227	-2,345 to 10,80	No	ns	0.3313	F	290 µM 4-Ipo					SC vs. 290 µM 4-Ipo	87.87	72,79 to 102,9	Yes	****	<0,0001	F	290 µM 4-Ipo					SC vs. 290 µM 4-Ipo	2.67	-5,891 to 11,23	No	ns	0.8854	F	290 µM 4-Ipo					SC vs. 290 µM 4-Ipo
	Test details	Mean 1	Mean 2	Mean Diff,	SE of diff,	n1	n2	q	DF				Test details	Mean 1	Mean 2	Mean Diff,	SE of diff,	n1	n2	q	DF				Test details	Mean 1	Mean 2	Mean Diff,	SE of diff,	n1	n2	q	DF				Test details	Mean 1	Mean 2	Mean Diff,	SE of diff,	n1	n2	q	DF				Test details
	SC vs. 2.9 µM 4-Ipo	100	99.5	0.4955	2.576	10	10	0.1924	54				SC vs. 2.9 µM 4-Ipo	100	100.3	-0.3241	2.537	10	10	0.1278	54				SC vs. 2.9 µM 4-Ipo	100	88.24	11.76	5.821	10	10	2.021	54				SC vs. 2.9 µM 4-Ipo	100	101.3	-1.301	3.304	10	10	0.3937	54				SC vs. 2.9 µM 4-Ipo
	SC vs. 9.0 µM 4-Ipo	100	98.83	1.17	2.576	10	10	0.4542	54				SC vs. 9.0 µM 4-Ipo	100	100.7	-0.7148	2.537	10	10	0.2817	54				SC vs. 9.0 µM 4-Ipo	100	55.93	44.07	5.821	10	10	7.571	54				SC vs. 9.0 µM 4-Ipo	100	100.1	-0.06952	3.304	10	10	0.02104	54				SC vs. 9.0 µM 4-Ipo
	SC vs. 29 µM 4-Ipo	100	97.26	2.739	2.576	10	10	1.063	54				SC vs. 29 µM 4-Ipo	100	102.5	-2.479	2.537	10	10	0.9773	54				SC vs. 29 µM 4-Ipo	100	27.38	72.62	5.821	10	10	12.48	54				SC vs. 29 µM 4-Ipo	100	97.49	2.509	3.304	10	10	0.7593	54				SC vs. 29 µM 4-Ipo
	SC vs. 90 µM 4-Ipo	100	97.99	2.011	2.576	10	10	0.7807	54				SC vs. 90 µM 4-Ipo	100	102.7	-2.698	2.537	10	10	1.063	54				SC vs. 90 µM 4-Ipo	100	14.24	85.76	5.821	10	10	14.73	54				SC vs. 90 µM 4-Ipo	100	101.3	-1.328	3.304	10	10	0.402	54				SC vs. 90 µM 4-Ipo
	SC vs. 290 µM 4-Ipo	100	94.85	5.154	2.576	10	10	2.001	54				SC vs. 290 µM 4-Ipo	100	95.77	4.227	2.537	10	10	1.666	54				SC vs. 290 µM 4-Ipo	100	12.13	87.87	5.821	10	10	15.09	54				SC vs. 290 µM 4-Ipo	100	97.33	2.67	3.304	10	10	0.8079	54				SC vs. 290 µM 4-Ipo
	ANOVA summary												ANOVA summary												ANOVA summary												ANOVA summary												ANOVA summary
	F	1.05		Brown-Forsythe test									F	1.942		Brown-Forsythe test									F	85.24		Brown-Forsythe test									F	0.581		Brown-Forsythe test									F
	P value	0.3984		F (DFn, DFd)	2,183 (5, 54)								P value	0.1024		F (DFn, DFd)	3,354 (5, 54)								P value	<0,0001		F (DFn, DFd)	14,79 (5, 54)								P value	0.7143		F (DFn, DFd)	1,793 (5, 54)								P value
	P value summary	ns		P value	0.0695								P value summary	ns		P value	0.0104								P value summary	****		P value	<0,0001								P value summary	ns		P value	0.1298								P value summary
	Significant diff. among means (P < 0.05)?	No		P value summary	ns								Significant diff. among means (P < 0.05)?	No		P value summary	*								Significant diff. among means (P < 0.05)?	Yes		P value summary	****								Significant diff. among means (P < 0.05)?	No		P value summary	ns								Significant diff. among means (P < 0.05)?
	R square	0.08858		Are SDs significantly different (P < 0.05)?	No								R square	0.1524		Are SDs significantly different (P < 0.05)?	Yes								R square	0.8876		Are SDs significantly different (P < 0.05)?	Yes								R square	0.05105		Are SDs significantly different (P < 0.05)?	No								R square
	ANOVA table	SS	DF	MS	F (DFn, DFd)	P value							ANOVA table	SS	DF	MS	F (DFn, DFd)	P value							ANOVA table	SS	DF	MS	F (DFn, DFd)	P value							ANOVA table	SS	DF	MS	F (DFn, DFd)	P value							ANOVA table
	Treatment (between columns)	174.1	5	34.83	F (5, 54) = 1,050	P=0,3984							Treatment (between columns)	312.5	5	62.5	F (5, 54) = 1,942	P=0,1024							Treatment (between columns)	72210	5	14442	F (5, 54) = 85,24	P<0,0001							Treatment (between columns)	158.6	5	31.72	F (5, 54) = 0,5810	P=0,7143							Treatment (between columns)
	Residual (within columns)	1792	54	33.18									Residual (within columns)	1738	54	32.18									Residual (within columns)	9149	54	169.4									Residual (within columns)	2948	54	54.6									Residual (within columns)
	Total	1966	59										Total	2050	59										Total	81359	59										Total	3107	59										Total
	Data summary												Data summary												Data summary												Data summary												Data summary
	Number of treatments (columns)	6											Number of treatments (columns)	6											Number of treatments (columns)	6											Number of treatments (columns)	6											Number of treatments (columns)
	Number of values (total)	60											Number of values (total)	60											Number of values (total)	60											Number of values (total)	60											Number of values (total)
			Mean	SEM	N										Mean	SEM	N										Mean	SEM	N										Mean	SEM	N
	SC	0	100	0	10								SC	0	100	0	10								SC	0	100	0	10								SC	0	100	0	10								SC
	2,9 µM 4-Ipo	2.9	99.5045	1.58938	10								2,9 µM 4-Ipo	2.9	100.324	1.1768	10								2,9 µM 4-Ipo	2.9	88.2362	3.58464	10								2,9 µM 4-Ipo	2.9	101.301	1.60849	10								2,9 µM 4-Ipo
	9,0 µM 4-Ipo	9	98.83	1.69871	10								9,0 µM 4-Ipo	9	100.715	2.20562	10								9,0 µM 4-Ipo	9	55.9303	6.95531	10								9,0 µM 4-Ipo	9	100.07	3.17835	10								9,0 µM 4-Ipo
	29 µM 4-Ipo	29	97.2605	1.86294	10								29 µM 4-Ipo	29	102.479	1.35359	10								29 µM 4-Ipo	29	27.3754	5.95036	10								29 µM 4-Ipo	29	97.491	2.61296	10								29 µM 4-Ipo
	90 µM 4-Ipo	90	97.989	1.98572	10								90 µM 4-Ipo	90	102.698	2.05797	10								90 µM 4-Ipo	90	14.2404	1.94528	10								90 µM 4-Ipo	90	101.328	2.79834	10								90 µM 4-Ipo
	290 µM 4-Ipo	290	94.8464	2.66113	10								290 µM 4-Ipo	290	95.7729	2.64386	10								290 µM 4-Ipo	290	12.1324	1.11137	10								290 µM 4-Ipo	290	97.3302	2.32627	10								290 µM 4-Ipo
	Non linear Fit - Table of Results												Non linear Fit - Table of Results												Non linear Fit - Table of Results												Non linear Fit - Table of Results												Non linear Fit - Table of Results
	Comparison of Fits					Goodness of Fit							Comparison of Fits	Can't calculate				Goodness of Fit							Comparison of Fits					Goodness of Fit							Comparison of Fits		Can't calculate			Goodness of Fit							Comparison of Fits
	Null hypothesis	[Agonist] vs, response (three parameters)				Degrees of Freedom	58						Null hypothesis	[Agonist] vs, response (three parameters)				Degrees of Freedom	59						Null hypothesis	[Agonist] vs, response (three parameters)				Degrees of Freedom	58						Null hypothesis		[Agonist] vs, response (three parameters)			Degrees of Freedom	59						Null hypothesis
	Alternative hypothesis	[Inhibitor] vs, response -- Variable slope (four parameters)				R squared	0.07908						Alternative hypothesis	[Inhibitor] vs, response -- Variable slope (four parameters)				R squared	-48.78						Alternative hypothesis	[Inhibitor] vs, response -- Variable slope (four parameters)				R squared	0.8719						Alternative hypothesis		[Inhibitor] vs, response -- Variable slope (four parameters)			R squared	-32.19						Alternative hypothesis
	P value	<0,0001				Sum of Squares	1810						P value					Sum of Squares	102057						P value	<0,0001				Sum of Squares	10421						P value					Sum of Squares	103117						P value
	Conclusion (alpha = 0.05)	Reject null hypothesis				Sy.x	5.587						Conclusion (alpha = 0.05)	Other fit is ambiguous				Sy.x	41.59						Conclusion (alpha = 0.05)	Reject null hypothesis				Sy.x	13.4						Conclusion (alpha = 0.05)		Other fit is ambiguous			Sy.x	41.81						Conclusion (alpha = 0.05)
	Preferred model	[Inhibitor] vs, response -- Variable slope (four parameters)											Preferred model	[Agonist] vs, response (three parameters)											Preferred model	[Inhibitor] vs, response -- Variable slope (four parameters)											Preferred model		[Agonist] vs, response (three parameters)										Preferred model
	F (DFn, DFd)	3216 (1, 58)											F (DFn, DFd)												F (DFn, DFd)	1190 (1, 58)											F (DFn, DFd)												F (DFn, DFd)
[truncated: 107 more columns]

## Sheet: Fig 4 4-IPO
		No virus										Control vector										Rabbit										Human										Rhesus monkey
		N1	N2	N3	N4	N5	N6	N7				N1	N2	N3	N4	N5	N6	N7				N1	N2	N3	N4	N5	N6	N7				N1	N2	N3	N4	N5	N6	N7				N1	N2	N3
4-IPO [µM]	SC	100	100	100	100	100	100	100		4-IPO [µM]	SC	100	100	100	100	100	100	100		4-IPO [µM]	SC	100	100	100	100	100	100	100		4-IPO [µM]	SC	100	100	100	100	100	100	100		4-IPO [µM]	SC	100	100	100
	2.9	98.8	101.2	97.4	99	95.7	105	99.2			2.9	101.9	90.3	100.2	99.7	103.7	93.5	105.1			2.9	77.3	90.5	80.3	93.3	88.5	78.7	92.8			2.9	111.3	101.7	89.9	101.9	101.8	93.1	101.6			2.9	95.8	107.4	101.8
	9	102.4	104.1	98.2	102.6	104.2	105.6	104.4			9	99	97.7	105.4	99	101.7	104.6	110.2			9	42	55.6	62.7	75.4	72.3	57.9	56.3			9	105.8	113.7	96.6	108.6	102.2	94	109.1			9	73.2	84	94.1
	29	101.9	100.3	103.9	103.6	105.1	104.8	109.5			29	106.6	99.6	109.6	98.6	101.2	105.8	108.8			29	26	27.8	36	59.9	52.4	35.8	30.3			29	103.7	108.6	103.1	103.3	101.4	100.9	106.8			29	49	58.5	62.8
	90	109.5	102.2	107.7	103.1	103.6	106.4	107.1			90	110.9	89.6	112.3	103.3	107.3	105.3	110.2			90	9.8	13.4	16.2	45.2	46.9	12.3	10.7			90	110.8	109.8	98	104.4	105.1	96.8	99.7			90	38.5	48.7	48.8
	290	105	101	105.9	106.5	102	111	108.5			290	108	100.8	107.9	102.4	100	109.9	109			290	8.8	12.3	9.2	40.3	42.9	8.1	3.9			290	115.8	119.9	100.3	111.3	100.8	104.8	104.2			290	34.7	47.6	46.1
	Multiple comparisons										Multiple comparisons										Multiple comparisons										Multiple comparisons										Multiple comparisons
	Ordinary One-Way ANOVA										Ordinary One-Way ANOVA										Ordinary One-Way ANOVA										Ordinary One-Way ANOVA										Ordinary One-Way ANOVA
	Number of families	1									Number of families	1									Number of families	1									Number of families	1									Number of families	1
	Number of comparisons per family	5									Number of comparisons per family	5									Number of comparisons per family	5									Number of comparisons per family	5									Number of comparisons per family	5
	Alpha	0.05									Alpha	0.05									Alpha	0.05									Alpha	0.05									Alpha	0.05
	Dunnett's multiple comparisons test	Mean Diff,	95,00% CI of diff,	Significant?	Summary	Adjusted P Value	A-?				Dunnett's multiple comparisons test	Mean Diff,	95,00% CI of diff,	Significant?	Summary	Adjusted P Value	A-?				Dunnett's multiple comparisons test	Mean Diff,	95,00% CI of diff,	Significant?	Summary	Adjusted P Value	A-?				Dunnett's multiple comparisons test	Mean Diff,	95,00% CI of diff,	Significant?	Summary	Adjusted P Value	A-?				Dunnett's multiple comparisons test	Mean Diff,	95,00% CI of diff,	Significant?	Summary	Adjusted P Value	A-?
	SC vs. 2.9 µM 4-Ipo	0.5286	-3,216 to 4,273	No	ns	0.9953	B	2,9 µM 4-Ipo			SC vs. 2.9 µM 4-Ipo	0.8	-6,154 to 7,754	No	ns	0.9982	B	2,9 µM 4-Ipo			SC vs. 2.9 µM 4-Ipo	14.09	-2,970 to 31,14	No	ns	0.1345	B	2,9 µM 4-Ipo			SC vs. 2.9 µM 4-Ipo	-0.1857	-8,216 to 7,844	No	ns	>0,9999	B	2,9 µM 4-Ipo			SC vs. 2.9 µM 4-Ipo	-1.667	-17,78 to 14,45	No	ns	0.9979	B	2,9 µM 4-Ipo
	SC vs. 9.0 µM 4-Ipo	-3.071	-6,816 to 0,6732	No	ns	0.1385	C	9,0 µM 4-Ipo			SC vs. 9.0 µM 4-Ipo	-2.514	-9,468 to 4,439	No	ns	0.8047	C	9,0 µM 4-Ipo			SC vs. 9.0 µM 4-Ipo	39.69	22,63 to 56,74	Yes	****	<0,0001	C	9,0 µM 4-Ipo			SC vs. 9.0 µM 4-Ipo	-4.286	-12,32 to 3,744	No	ns	0.4959	C	9,0 µM 4-Ipo			SC vs. 9.0 µM 4-Ipo	16.23	0,1214 to 32,35	Yes	*	0.0481	C	9,0 µM 4-Ipo
	SC vs. 29 µM 4-Ipo	-4.157	-7,902 to -0,4125	Yes	*	0.0251	D	29 µM 4-Ipo			SC vs. 29 µM 4-Ipo	-4.314	-11,27 to 2,639	No	ns	0.3553	D	29 µM 4-Ipo			SC vs. 29 µM 4-Ipo	61.69	44,63 to 78,74	Yes	****	<0,0001	D	29 µM 4-Ipo			SC vs. 29 µM 4-Ipo	-3.971	-12,00 to 4,058	No	ns	0.566	D	29 µM 4-Ipo			SC vs. 29 µM 4-Ipo	43.23	27,12 to 59,35	Yes	****	<0,0001	D	29 µM 4-Ipo
	SC vs. 90 µM 4-Ipo	-5.657	-9,402 to -1,912	Yes	**	0.0015	E	90 µM 4-Ipo			SC vs. 90 µM 4-Ipo	-5.557	-12,51 to 1,396	No	ns	0.1545	E	90 µM 4-Ipo			SC vs. 90 µM 4-Ipo	77.93	60,87 to 94,98	Yes	****	<0,0001	E	90 µM 4-Ipo			SC vs. 90 µM 4-Ipo	-3.514	-11,54 to 4,516	No	ns	0.6711	E	90 µM 4-Ipo			SC vs. 90 µM 4-Ipo	54.67	38,55 to 70,78	Yes	****	<0,0001	E	90 µM 4-Ipo
	SC vs. 290 µM 4-Ipo	-5.7	-9,445 to -1,955	Yes	**	0.0014	F	290 µM 4-Ipo			SC vs. 290 µM 4-Ipo	-5.429	-12,38 to 1,525	No	ns	0.1699	F	290 µM 4-Ipo			SC vs. 290 µM 4-Ipo	82.07	65,02 to 99,13	Yes	****	<0,0001	F	290 µM 4-Ipo			SC vs. 290 µM 4-Ipo	-8.157	-16,19 to -0,1272	Yes	*	0.0454	F	290 µM 4-Ipo			SC vs. 290 µM 4-Ipo	57.2	41,09 to 73,31	Yes	****	<0,0001	F	290 µM 4-Ipo
	Test details	Mean 1	Mean 2	Mean Diff,	SE of diff,	n1	n2	q	DF		Test details	Mean 1	Mean 2	Mean Diff,	SE of diff,	n1	n2	q	DF		Test details	Mean 1	Mean 2	Mean Diff,	SE of diff,	n1	n2	q	DF		Test details	Mean 1	Mean 2	Mean Diff,	SE of diff,	n1	n2	q	DF		Test details	Mean 1	Mean 2	Mean Diff,	SE of diff,	n1	n2	q	DF
	SC vs. 2.9 µM 4-Ipo	100	99.47	0.5286	1.423	7	7	0.3715	36		SC vs. 2.9 µM 4-Ipo	100	99.2	0.8	2.642	7	7	0.3028	36		SC vs. 2.9 µM 4-Ipo	100	85.91	14.09	6.48	7	7	2.174	36		SC vs. 2.9 µM 4-Ipo	100	100.2	-0.1857	3.051	7	7	0.06087	36		SC vs. 2.9 µM 4-Ipo	100	101.7	-1.667	5.553	3	3	0.3001	12
	SC vs. 9.0 µM 4-Ipo	100	103.1	-3.071	1.423	7	7	2.159	36		SC vs. 9.0 µM 4-Ipo	100	102.5	-2.514	2.642	7	7	0.9516	36		SC vs. 9.0 µM 4-Ipo	100	60.31	39.69	6.48	7	7	6.124	36		SC vs. 9.0 µM 4-Ipo	100	104.3	-4.286	3.051	7	7	1.405	36		SC vs. 9.0 µM 4-Ipo	100	83.77	16.23	5.553	3	3	2.923	12
	SC vs. 29 µM 4-Ipo	100	104.2	-4.157	1.423	7	7	2.922	36		SC vs. 29 µM 4-Ipo	100	104.3	-4.314	2.642	7	7	1.633	36		SC vs. 29 µM 4-Ipo	100	38.31	61.69	6.48	7	7	9.519	36		SC vs. 29 µM 4-Ipo	100	104	-3.971	3.051	7	7	1.302	36		SC vs. 29 µM 4-Ipo	100	56.77	43.23	5.553	3	3	7.785	12
	SC vs. 90 µM 4-Ipo	100	105.7	-5.657	1.423	7	7	3.976	36		SC vs. 90 µM 4-Ipo	100	105.6	-5.557	2.642	7	7	2.103	36		SC vs. 90 µM 4-Ipo	100	22.07	77.93	6.48	7	7	12.03	36		SC vs. 90 µM 4-Ipo	100	103.5	-3.514	3.051	7	7	1.152	36		SC vs. 90 µM 4-Ipo	100	45.33	54.67	5.553	3	3	9.844	12
	SC vs. 290 µM 4-Ipo	100	105.7	-5.7	1.423	7	7	4.006	36		SC vs. 290 µM 4-Ipo	100	105.4	-5.429	2.642	7	7	2.055	36		SC vs. 290 µM 4-Ipo	100	17.93	82.07	6.48	7	7	12.66	36		SC vs. 290 µM 4-Ipo	100	108.2	-8.157	3.051	7	7	2.674	36		SC vs. 290 µM 4-Ipo	100	42.8	57.2	5.553	3	3	10.3	12
	ANOVA summary										ANOVA summary										ANOVA summary										ANOVA summary										ANOVA summary
	F	7.339		Brown-Forsythe test							F	2.159		Brown-Forsythe test							F	54.68		Brown-Forsythe test							F	1.961		Brown-Forsythe test							F	46.67		Brown-Forsythe test
	P value	<0,0001		F (DFn, DFd)	1,709 (5, 36)						P value	0.0805		F (DFn, DFd)	1,691 (5, 36)						P value	<0,0001		F (DFn, DFd)	1,167 (5, 36)						P value	0.1083		F (DFn, DFd)	2,466 (5, 36)						P value	<0,0001		F (DFn, DFd)	0,6408 (5, 12)
	P value summary	****		P value	0.1575						P value summary	ns		P value	0.1617						P value summary	****		P value	0.3444						P value summary	ns		P value	0.0508						P value summary	****		P value	0.6734
	Significant diff. among means (P < 0.05)?	Yes		P value summary	ns						Significant diff. among means (P < 0.05)?	No		P value summary	ns						Significant diff. among means (P < 0.05)?	Yes		P value summary	ns						Significant diff. among means (P < 0.05)?	No		P value summary	ns						Significant diff. among means (P < 0.05)?	Yes		P value summary	ns
	R square	0.5048		Are SDs significantly different (P < 0.05)?	No						R square	0.2307		Are SDs significantly different (P < 0.05)?	No						R square	0.8836		Are SDs significantly different (P < 0.05)?	No						R square	0.214		Are SDs significantly different (P < 0.05)?	No						R square	0.9511		Are SDs significantly different (P < 0.05)?	No
	ANOVA table	SS	DF	MS	F (DFn, DFd)	P value					ANOVA table	SS	DF	MS	F (DFn, DFd)	P value					ANOVA table	SS	DF	MS	F (DFn, DFd)	P value					ANOVA table	SS	DF	MS	F (DFn, DFd)	P value					ANOVA table	SS	DF	MS	F (DFn, DFd)	P value
	Treatment (between columns)	260	5	52	F (5, 36) = 7,339	P<0,0001					Treatment (between columns)	263.7	5	52.75	F (5, 36) = 2,159	P=0,0805					Treatment (between columns)	40187	5	8037	F (5, 36) = 54,68	P<0,0001					Treatment (between columns)	319.4	5	63.89	F (5, 36) = 1,961	P=0,1083					Treatment (between columns)	10794	5	2159	F (5, 12) = 46,67	P<0,0001
	Residual (within columns)	255.1	36	7.086							Residual (within columns)	879.6	36	24.43							Residual (within columns)	5291	36	147							Residual (within columns)	1173	36	32.58							Residual (within columns)	555.1	12	46.26
	Total	515.1	41								Total	1143	41								Total	45478	41								Total	1492	41								Total	11349	17
	Data summary										Data summary										Data summary										Data summary										Data summary
	Number of treatments (columns)	6									Number of treatments (columns)	6									Number of treatments (columns)	6									Number of treatments (columns)	6									Number of treatments (columns)	6
	Number of values (total)	42									Number of values (total)	42									Number of values (total)	42									Number of values (total)	42									Number of values (total)	18
			Mean	SEM	N								Mean	SEM	N								Mean	SEM	N								Mean	SEM	N								Mean	SEM	N
	SC	0	100	0	7						SC	0	100	0	7						SC	0	100	0	7						SC	0	100	0	7						SC	0	100	0	3
	2,9 µM 4-Ipo	2.9	99.4714	1.12138	7						2,9 µM 4-Ipo	2.9	99.2	2.04299	7						2,9 µM 4-Ipo	2.9	85.9143	2.61611	7						2,9 µM 4-Ipo	2.9	100.186	2.62483	7						2,9 µM 4-Ipo	2.9	101.667	3.3493	3
	9,0 µM 4-Ipo	9	103.071	0.911491	7						9,0 µM 4-Ipo	9	102.514	1.69234	7						9,0 µM 4-Ipo	9	60.3143	4.24407	7						9,0 µM 4-Ipo	9	104.286	2.68119	7						9,0 µM 4-Ipo	9	83.7667	6.03444	3
	29 µM 4-Ipo	29	104.157	1.09324	7						29 µM 4-Ipo	29	104.314	1.69079	7						29 µM 4-Ipo	29	38.3143	4.88547	7						29 µM 4-Ipo	29	103.971	1.05508	7						29 µM 4-Ipo	29	56.7667	4.0769	3
	90 µM 4-Ipo	90	105.657	1.02698	7						90 µM 4-Ipo	90	105.557	2.92118	7						90 µM 4-Ipo	90	22.0714	6.24201	7						90 µM 4-Ipo	90	103.514	2.10401	7						90 µM 4-Ipo	90	45.3333	3.41679	3
	290 µM 4-Ipo	290	105.7	1.31728	7						290 µM 4-Ipo	290	105.429	1.58516	7						290 µM 4-Ipo	290	17.9286	6.1888	7						290 µM 4-Ipo	290	108.157	2.88253	7						290 µM 4-Ipo	290	42.8	4.07308	3
	Non linear Fit - Table of Results										Non linear Fit - Table of Results										Non linear Fit - Table of Results										Non linear Fit - Table of Results										Non linear Fit - Table of Results
	Comparison of Fits	Can't calculate				Goodness of Fit					Comparison of Fits	Can't calculate				Goodness of Fit					Comparison of Fits					Goodness of Fit					Comparison of Fits	Can't calculate				Goodness of Fit					Comparison of Fits					Goodness of Fit
	Null hypothesis	[Agonist] vs, response (three parameters)				Degrees of Freedom	41				Null hypothesis	[Agonist] vs, response (three parameters)				Degrees of Freedom	41				Null hypothesis	[Agonist] vs, response (three parameters)				Degrees of Freedom	40				Null hypothesis	[Agonist] vs, response (three parameters)				Degrees of Freedom	41				Null hypothesis	[Agonist] vs, response (three parameters)				Degrees of Freedom	16
	Alternative hypothesis	[Inhibitor] vs, response -- Variable slope (four parameters)				R squared	-136.6				Alternative hypothesis	[Inhibitor] vs, response -- Variable slope (four parameters)				R squared	-61.52				Alternative hypothesis	[Inhibitor] vs, response -- Variable slope (four parameters)				R squared	0.8683				Alternative hypothesis	[Inhibitor] vs, response -- Variable slope (four parameters)				R squared	-47.22				Alternative hypothesis	[Inhibitor] vs, response -- Variable slope (four parameters)				R squared	0.8489
	P value					Sum of Squares	70896				P value					Sum of Squares	71481				P value	<0,0001				Sum of Squares	5989				P value					Sum of Squares	71964				P value	<0,0001				Sum of Squares	1715
	Conclusion (alpha = 0.05)	Other fit is ambiguous				Sy.x	41.58				Conclusion (alpha = 0.05)	Other fit is ambiguous				Sy.x	41.75				Conclusion (alpha = 0.05)	Reject null hypothesis				Sy.x	12.24				Conclusion (alpha = 0.05)	Other fit is ambiguous				Sy.x	41.9				Conclusion (alpha = 0.05)	Reject null hypothesis				Sy.x	10.35
	Preferred model	[Agonist] vs, response (three parameters)									Preferred model	[Agonist] vs, response (three parameters)									Preferred model	[Inhibitor] vs, response -- Variable slope (four parameters)									Preferred model	[Agonist] vs, response (three parameters)									Preferred model	[Inhibitor] vs, response -- Variable slope (four parameters)
	F (DFn, DFd)										F (DFn, DFd)										F (DFn, DFd)	1032 (1, 40)									F (DFn, DFd)										F (DFn, DFd)	500,9 (1, 16)
[truncated: 25 more columns]

## Sheet: Fig 4 PK
		No virus										Control vector										Rabbit										Human										Rhesus monkey
		N1	N2	N3	N4	N5	N6	N7				N1	N2	N3	N4	N5	N6	N7				N1	N2	N3	N4	N5	N6	N7				N1	N2	N3	N4	N5	N6	N7				N1	N2	N3
PK [µM]	SC	100	100	100	100	100	100	100		PK [µM]	SC	100	100	100	100	100	100	100		PK [µM]	SC	100	100	100	100	100	100	100		PK [µM]	SC	100	100	100	100	100	100	100		PK [µM]	SC	100	100	100
	2.9	96.7	104.2	119.8	88.4	99.5	106.8	100.4			2.9	97.1	111.8	107.7	87	79.4	95.2	88.9			2.9	74.6	84.9	74.6	93.2	90.5	130.4	71.8			2.9	104	103.2	106.9	96.4	106.5	84.9	96.6			2.9	100	109.5	92.7
	9	112	107.2	84.9	99.5	101.4	110.7	100.4			9	99.8	112.1	86.8	98.5	96.6	110.1	92.1			9	40.6	47.1	36.8	78.2	48.9	84.2	33			9	102	103.7	85.1	111.2	111.1	97.6	92.9			9	69.3	83	93.9
	29	112.8	118.4	88.1	100	95.1	91.6	99.4			29	105.8	112.4	70.4	105.8	96	92.8	95.2			29	10.5	11.3	13	30.1	18.7	8.3	1.2			29	110.3	118.4	80	119.4	109.1	94.1	106.5			29	49.3	51.7	64.7
	90	113.9	122.9	91.8	103.7	93	101.6	98.7			90	108.9	122.6	79.2	104.3	103.4	91.3	95.5			90	9.8	10.2	7.7	19.1	6.8	-1.1	-0.5			90	111.3	120.8	92	119.7	105.2	92.9	109.1			90	37.6	46	46.5
	290	112.5	118.4	99	110.1	100.2	103.8	94.4			290	111.4	118.8	83.6	111.5	104.9	105.6	102.6			290	8.6	10.4	1.9	14	2.3	-1.1	-0.5			290	103.8	117.9	92	108.5	106.5	96.3	105.5			290	32.3	40.3	43.1
	Multiple comparisons										Multiple comparisons										Multiple comparisons										Multiple comparisons										Multiple comparisons
	Ordinary One-Way ANOVA										Ordinary One-Way ANOVA										Ordinary One-Way ANOVA										Ordinary One-Way ANOVA										Ordinary One-Way ANOVA
	Number of families	1									Number of families	1									Number of families	1									Number of families	1									Number of families	1
	Number of comparisons per family	5									Number of comparisons per family	5									Number of comparisons per family	5									Number of comparisons per family	5									Number of comparisons per family	5
	Alpha	0.05									Alpha	0.05									Alpha	0.05									Alpha	0.05									Alpha	0.05
	Dunnett's multiple comparisons test	Mean Diff,	95,00% CI of diff,	Significant?	Summary	Adjusted P Value	A-?				Dunnett's multiple comparisons test	Mean Diff,	95,00% CI of diff,	Significant?	Summary	Adjusted P Value	A-?				Dunnett's multiple comparisons test	Mean Diff,	95,00% CI of diff,	Significant?	Summary	Adjusted P Value	A-?				Dunnett's multiple comparisons test	Mean Diff,	95,00% CI of diff,	Significant?	Summary	Adjusted P Value	A-?				Dunnett's multiple comparisons test	Mean Diff,	95,00% CI of diff,	Significant?	Summary	Adjusted P Value	A-?
	SC vs. 2.9 µM 4-Ipo	-2.257	-15,09 to 10,58	No	ns	0.9873	B	2,9 µM 4-Ipo			SC vs. 2.9 µM 4-Ipo	4.7	-10,66 to 20,06	No	ns	0.886	B	2,9 µM 4-Ipo			SC vs. 2.9 µM 4-Ipo	11.43	-6,616 to 29,47	No	ns	0.3367	B	2,9 µM 4-Ipo			SC vs. 2.9 µM 4-Ipo	0.2143	-13,28 to 13,71	No	ns	>0,9999	B	2,9 µM 4-Ipo			SC vs. 2.9 µM 4-Ipo	-0.7333	-18,77 to 17,31	No	ns	0.9998	B	2,9 µM 4-Ipo
	SC vs. 9.0 µM 4-Ipo	-2.3	-15,13 to 10,53	No	ns	0.9863	C	9,0 µM 4-Ipo			SC vs. 9.0 µM 4-Ipo	0.5714	-14,79 to 15,93	No	ns	0.9999	C	9,0 µM 4-Ipo			SC vs. 9.0 µM 4-Ipo	47.31	29,27 to 65,36	Yes	****	<0,0001	C	9,0 µM 4-Ipo			SC vs. 9.0 µM 4-Ipo	-0.5143	-14,01 to 12,98	No	ns	0.9999	C	9,0 µM 4-Ipo			SC vs. 9.0 µM 4-Ipo	17.93	-0,1072 to 35,97	No	ns	0.0515	C	9,0 µM 4-Ipo
	SC vs. 29 µM 4-Ipo	-0.7714	-13,60 to 12,06	No	ns	0.9997	D	29 µM 4-Ipo			SC vs. 29 µM 4-Ipo	3.086	-12,27 to 18,44	No	ns	0.9775	D	29 µM 4-Ipo			SC vs. 29 µM 4-Ipo	86.7	68,66 to 104,7	Yes	****	<0,0001	D	29 µM 4-Ipo			SC vs. 29 µM 4-Ipo	-5.4	-18,90 to 8,096	No	ns	0.7392	D	29 µM 4-Ipo			SC vs. 29 µM 4-Ipo	44.77	26,73 to 62,81	Yes	****	<0,0001	D	29 µM 4-Ipo
	SC vs. 90 µM 4-Ipo	-3.657	-16,49 to 9,176	No	ns	0.9112	E	90 µM 4-Ipo			SC vs. 90 µM 4-Ipo	-0.7429	-16,10 to 14,62	No	ns	0.9998	E	90 µM 4-Ipo			SC vs. 90 µM 4-Ipo	92.57	74,53 to 110,6	Yes	****	<0,0001	E	90 µM 4-Ipo			SC vs. 90 µM 4-Ipo	-7.286	-20,78 to 6,210	No	ns	0.4851	E	90 µM 4-Ipo			SC vs. 90 µM 4-Ipo	56.63	38,59 to 74,67	Yes	****	<0,0001	E	90 µM 4-Ipo
	SC vs. 290 µM 4-Ipo	-5.486	-18,32 to 7,347	No	ns	0.6899	F	290 µM 4-Ipo			SC vs. 290 µM 4-Ipo	-5.486	-20,84 to 9,872	No	ns	0.8118	F	290 µM 4-Ipo			SC vs. 290 µM 4-Ipo	94.91	76,87 to 113,0	Yes	****	<0,0001	F	290 µM 4-Ipo			SC vs. 290 µM 4-Ipo	-4.357	-17,85 to 9,139	No	ns	0.8635	F	290 µM 4-Ipo			SC vs. 290 µM 4-Ipo	61.43	43,39 to 79,47	Yes	****	<0,0001	F	290 µM 4-Ipo
	Test details	Mean 1	Mean 2	Mean Diff,	SE of diff,	n1	n2	q	DF		Test details	Mean 1	Mean 2	Mean Diff,	SE of diff,	n1	n2	q	DF		Test details	Mean 1	Mean 2	Mean Diff,	SE of diff,	n1	n2	q	DF		Test details	Mean 1	Mean 2	Mean Diff,	SE of diff,	n1	n2	q	DF		Test details	Mean 1	Mean 2	Mean Diff,	SE of diff,	n1	n2	q	DF
	SC vs. 2.9 µM 4-Ipo	100	102.3	-2.257	4.876	7	7	0.4629	36		SC vs. 2.9 µM 4-Ipo	100	95.3	4.7	5.836	7	7	0.8054	36		SC vs. 2.9 µM 4-Ipo	100	88.57	11.43	6.856	7	7	1.667	36		SC vs. 2.9 µM 4-Ipo	100	99.79	0.2143	5.128	7	7	0.04179	36		SC vs. 2.9 µM 4-Ipo	100	100.7	-0.7333	6.218	3	3	0.1179	12
	SC vs. 9.0 µM 4-Ipo	100	102.3	-2.3	4.876	7	7	0.4717	36		SC vs. 9.0 µM 4-Ipo	100	99.43	0.5714	5.836	7	7	0.09792	36		SC vs. 9.0 µM 4-Ipo	100	52.69	47.31	6.856	7	7	6.901	36		SC vs. 9.0 µM 4-Ipo	100	100.5	-0.5143	5.128	7	7	0.1003	36		SC vs. 9.0 µM 4-Ipo	100	82.07	17.93	6.218	3	3	2.884	12
	SC vs. 29 µM 4-Ipo	100	100.8	-0.7714	4.876	7	7	0.1582	36		SC vs. 29 µM 4-Ipo	100	96.91	3.086	5.836	7	7	0.5288	36		SC vs. 29 µM 4-Ipo	100	13.3	86.7	6.856	7	7	12.65	36		SC vs. 29 µM 4-Ipo	100	105.4	-5.4	5.128	7	7	1.053	36		SC vs. 29 µM 4-Ipo	100	55.23	44.77	6.218	3	3	7.199	12
	SC vs. 90 µM 4-Ipo	100	103.7	-3.657	4.876	7	7	0.75	36		SC vs. 90 µM 4-Ipo	100	100.7	-0.7429	5.836	7	7	0.1273	36		SC vs. 90 µM 4-Ipo	100	7.429	92.57	6.856	7	7	13.5	36		SC vs. 90 µM 4-Ipo	100	107.3	-7.286	5.128	7	7	1.421	36		SC vs. 90 µM 4-Ipo	100	43.37	56.63	6.218	3	3	9.108	12
	SC vs. 290 µM 4-Ipo	100	105.5	-5.486	4.876	7	7	1.125	36		SC vs. 290 µM 4-Ipo	100	105.5	-5.486	5.836	7	7	0.94	36		SC vs. 290 µM 4-Ipo	100	5.086	94.91	6.856	7	7	13.84	36		SC vs. 290 µM 4-Ipo	100	104.4	-4.357	5.128	7	7	0.8497	36		SC vs. 290 µM 4-Ipo	100	38.57	61.43	6.218	3	3	9.88	12
	ANOVA summary										ANOVA summary										ANOVA summary										ANOVA summary										ANOVA summary
	F	0.3288		Brown-Forsythe test							F	0.7262		Brown-Forsythe test							F	76.5		Brown-Forsythe test							F	0.782		Brown-Forsythe test							F	40.41		Brown-Forsythe test
	P value	0.8923		F (DFn, DFd)	1,849 (5, 36)						P value	0.6083		F (DFn, DFd)	1,838 (5, 36)						P value	<0,0001		F (DFn, DFd)	2,546 (5, 36)						P value	0.5693		F (DFn, DFd)	1,942 (5, 36)						P value	<0,0001		F (DFn, DFd)	0,8433 (5, 12)
	P value summary	ns		P value	0.128						P value summary	ns		P value	0.1302						P value summary	****		P value	0.0451						P value summary	ns		P value	0.1114						P value summary	****		P value	0.5445
	Significant diff. among means (P < 0.05)?	No		P value summary	ns						Significant diff. among means (P < 0.05)?	No		P value summary	ns						Significant diff. among means (P < 0.05)?	Yes		P value summary	*						Significant diff. among means (P < 0.05)?	No		P value summary	ns						Significant diff. among means (P < 0.05)?	Yes		P value summary	ns
	R square	0.04367		Are SDs significantly different (P < 0.05)?	No						R square	0.09162		Are SDs significantly different (P < 0.05)?	No						R square	0.914		Are SDs significantly different (P < 0.05)?	Yes						R square	0.09797		Are SDs significantly different (P < 0.05)?	No						R square	0.9439		Are SDs significantly different (P < 0.05)?	No
	ANOVA table	SS	DF	MS	F (DFn, DFd)	P value					ANOVA table	SS	DF	MS	F (DFn, DFd)	P value					ANOVA table	SS	DF	MS	F (DFn, DFd)	P value					ANOVA table	SS	DF	MS	F (DFn, DFd)	P value					ANOVA table	SS	DF	MS	F (DFn, DFd)	P value
	Treatment (between columns)	136.8	5	27.36	F (5, 36) = 0,3288	P=0,8923					Treatment (between columns)	432.8	5	86.56	F (5, 36) = 0,7262	P=0,6083					Treatment (between columns)	62935	5	12587	F (5, 36) = 76,50	P<0,0001					Treatment (between columns)	359.9	5	71.97	F (5, 36) = 0,7820	P=0,5693					Treatment (between columns)	11717	5	2343	F (5, 12) = 40,41	P<0,0001
	Residual (within columns)	2996	36	83.22							Residual (within columns)	4291	36	119.2							Residual (within columns)	5923	36	164.5							Residual (within columns)	3313	36	92.03							Residual (within columns)	696	12	58
	Total	3133	41								Total	4724	41								Total	68859	41								Total	3673	41								Total	12413	17
	Data summary										Data summary										Data summary										Data summary										Data summary
	Number of treatments (columns)	6									Number of treatments (columns)	6									Number of treatments (columns)	6									Number of treatments (columns)	6									Number of treatments (columns)	6
	Number of values (total)	42									Number of values (total)	42									Number of values (total)	42									Number of values (total)	42									Number of values (total)	18
			Mean	SEM	N								Mean	SEM	N								Mean	SEM	N								Mean	SEM	N								Mean	SEM	N
	SC	0	100	0	7						SC	0	100	0	7						SC	0	100	0	7						SC	0	100	0	7						SC	0	100	0	3
	2,9 µM 4-Ipo	2.9	102.257	3.67137	7						2,9 µM 4-Ipo	2.9	95.3	4.34226	7						2,9 µM 4-Ipo	2.9	88.5714	7.6531	7						2,9 µM 4-Ipo	2.9	99.7857	2.96129	7						2,9 µM 4-Ipo	2.9	100.733	4.86358	3
	9,0 µM 4-Ipo	9	102.3	3.463	7						9,0 µM 4-Ipo	9	99.4286	3.4387	7						9,0 µM 4-Ipo	9	52.6857	7.67744	7						9,0 µM 4-Ipo	9	100.514	3.59453	7						9,0 µM 4-Ipo	9	82.0667	7.11673	3
	29 µM 4-Ipo	29	100.771	4.18266	7						29 µM 4-Ipo	29	96.9143	5.16727	7						29 µM 4-Ipo	29	13.3	3.43213	7						29 µM 4-Ipo	29	105.4	5.29321	7						29 µM 4-Ipo	29	55.2333	4.78377	3
	90 µM 4-Ipo	90	103.657	4.24875	7						90 µM 4-Ipo	90	100.743	5.22069	7						90 µM 4-Ipo	90	7.42857	2.60765	7						90 µM 4-Ipo	90	107.286	4.36738	7						90 µM 4-Ipo	90	43.3667	2.88694	3
	290 µM 4-Ipo	290	105.486	3.21088	7						290 µM 4-Ipo	290	105.486	4.1864	7						290 µM 4-Ipo	290	5.08571	2.22234	7						290 µM 4-Ipo	290	104.357	3.17879	7						290 µM 4-Ipo	290	38.5667	3.23591	3
	Non linear Fit - Table of Results										Non linear Fit - Table of Results										Non linear Fit - Table of Results										Non linear Fit - Table of Results										Non linear Fit - Table of Results
	Comparison of Fits	Can't calculate				Goodness of Fit					Comparison of Fits	Can't calculate				Goodness of Fit					Comparison of Fits					Goodness of Fit					Comparison of Fits	Can't calculate				Goodness of Fit					Comparison of Fits					Goodness of Fit
	Null hypothesis	[Agonist] vs, response (three parameters)				Degrees of Freedom	41				Null hypothesis	[Agonist] vs, response (three parameters)				Degrees of Freedom	41				Null hypothesis	[Agonist] vs, response (three parameters)				Degrees of Freedom	40				Null hypothesis	[Agonist] vs, response (three parameters)				Degrees of Freedom	41				Null hypothesis	[Agonist] vs, response (three parameters)				Degrees of Freedom	16
	Alternative hypothesis	[Inhibitor] vs, response -- Variable slope (four parameters)				R squared	-22.42				Alternative hypothesis	[Inhibitor] vs, response -- Variable slope (four parameters)				R squared	-14.79				Alternative hypothesis	[Inhibitor] vs, response -- Variable slope (four parameters)				R squared	0.9092				Alternative hypothesis	[Inhibitor] vs, response -- Variable slope (four parameters)				R squared	-19.15				Alternative hypothesis	[Inhibitor] vs, response -- Variable slope (four parameters)				R squared	0.8642
	P value					Sum of Squares	73377				P value					Sum of Squares	74565				P value	<0,0001				Sum of Squares	6254				P value					Sum of Squares	74024				P value	<0,0001				Sum of Squares	1686
	Conclusion (alpha = 0.05)	Other fit is ambiguous				Sy.x	42.3				Conclusion (alpha = 0.05)	Other fit didn't work				Sy.x	42.65				Conclusion (alpha = 0.05)	Reject null hypothesis				Sy.x	12.5				Conclusion (alpha = 0.05)	Other fit is ambiguous				Sy.x	42.49				Conclusion (alpha = 0.05)	Reject null hypothesis				Sy.x	10.27
	Preferred model	[Agonist] vs, response (three parameters)									Preferred model	[Agonist] vs, response (three parameters)									Preferred model	[Inhibitor] vs, response -- Variable slope (four parameters)									Preferred model	[Agonist] vs, response (three parameters)									Preferred model	[Inhibitor] vs, response -- Variable slope (four parameters)
	F (DFn, DFd)										F (DFn, DFd)										F (DFn, DFd)	927,0 (1, 40)									F (DFn, DFd)										F (DFn, DFd)	535,8 (1, 16)
[truncated: 25 more columns]

## Sheet: Fig6 A
		No virus										Control vector										Homo sapiens										Homo sapiens P427										Denisovan
		N1	N2	N3	N4	N5	N6	N7				N1	N2	N3	N4	N5	N6	N7				N1	N2	N3	N4	N5	N6	N7				N1	N2	N3								N1	N2	N3	N4	N5	N6	N7
4-IPO [µM]	SC	100	100	100	100	100	100	100		4-IPO [µM]	SC	100	100	100	100	100	100	100		4-IPO [µM]	SC	100	100	100	100	100	100	100		4-IPO [µM]	SC	100	100	100						4-IPO [µM]	SC	100	100	100	100	100	100	100
	2.9	99	94.8	90	96.5	101.9	106.9	110.6			2.9	96	106.5	83.1	97.6	105.2	101	102.5			2.9	107.6	111.8	94.8	103	98.9	107.7	117.1			2.9	102.8	106.5	90.3							2.9	110.746	100.528	104.1	103.9	95.4	102.7	114.8
	9	100.6	99.7	96	107.5	109.1	100.5	87.8			9	99.1	114.3	88.1	103.3	107.6	90.7	93.8			9	95.5	110.3	104.7	110.6	100.5	102.4	104.2			9	94.9	97.4	91.2							9	99.6744	104.575	104.8	97.3	104.6	117	104.1
	29	99.7	94.5	100.9	106.5	98.5	99.7	102			29	99.5	108.8	103.5	105.4	101.9	100.7	97.3			29	92.2	108.4	101.4	110.1	100.8	104.5	102.3			29	63.6	61.1	62.2							29	101.465	96.6567	103.5	103.7	112.1	105.4	110.3
	90	99	102.3	107.5	108.7	104.4	96.1	103			90	100	109.1	112.1	108.2	108.1	90.9	95.8			90	100	106.5	104.5	107.5	105.6	100.3	95.2			90	55.9	37.7	45.2							90	104.722	98.5923	104.1	101.2	105.7	103.7	106.5
	290	99.9	94.8	101.1	104.4	99	99.5	106.1			290	96.6	106.5	110.6	102.9	116.8	100.2	103			290	95.2	99.4	101.7	110.1	109.6	106.6	108.7			290	48.9	36.6	37.4							290	98.6975	98.0644	114.1	96.5	109.8	105.1	103.8
	Multiple comparisons										Multiple comparisons										Multiple comparisons										Multiple comparisons										Multiple comparisons
	Ordinary One-Way ANOVA										Ordinary One-Way ANOVA										Ordinary One-Way ANOVA										Ordinary One-Way ANOVA										Ordinary One-Way ANOVA
	Number of families	1									Number of families	1									Number of families	1									Number of families	1									Number of families	1
	Number of comparisons per family	5									Number of comparisons per family	5									Number of comparisons per family	5									Number of comparisons per family	5									Number of comparisons per family	5
	Alpha	0.05									Alpha	0.05									Alpha	0.05									Alpha	0.05									Alpha	0.05
	Dunnett's multiple comparisons test	Mean Diff,	95,00% CI of diff,	Significant?	Summary	Adjusted P Value	A-?				Dunnett's multiple comparisons test	Mean Diff,	95,00% CI of diff,	Significant?	Summary	Adjusted P Value	A-?				Dunnett's multiple comparisons test	Mean Diff,	95,00% CI of diff,	Significant?	Summary	Adjusted P Value	A-?				Dunnett's multiple comparisons test	Mean Diff,	95,00% CI of diff,	Significant?	Summary	Adjusted P Value	A-?				Dunnett's multiple comparisons test	Mean Diff,	95,00% CI of diff,	Significant?	Summary	Adjusted P Value	A-?
	SC vs. 2.9 µM 4-Ipo	0.04286	-6,948 to 7,034	No	ns	>0,9999	B	2,9 µM 4-Ipo			SC vs. 2.9 µM 4-Ipo	1.157	-8,383 to 10,70	No	ns	0.9974	B	2,9 µM 4-Ipo			SC vs. 2.9 µM 4-Ipo	-5.843	-13,41 to 1,726	No	ns	0.1774	B	2,9 µM 4-Ipo			SC vs. 2.9 µM 4-Ipo	0.1333	-14,03 to 14,29	No	ns	>0,9999	B	2,9 µM 4-Ipo			SC vs. 2.9 µM 4-Ipo	-4.596	-11,80 to 2,608	No	ns	0.3301	B	2,9 µM 4-Ipo
	SC vs. 9.0 µM 4-Ipo	-0.1714	-7,163 to 6,820	No	ns	>0,9999	C	9,0 µM 4-Ipo			SC vs. 9.0 µM 4-Ipo	0.4429	-9,097 to 9,983	No	ns	0.9998	C	9,0 µM 4-Ipo			SC vs. 9.0 µM 4-Ipo	-4.029	-11,60 to 3,540	No	ns	0.4983	C	9,0 µM 4-Ipo			SC vs. 9.0 µM 4-Ipo	5.5	-8,660 to 19,66	No	ns	0.6943	C	9,0 µM 4-Ipo			SC vs. 9.0 µM 4-Ipo	-4.578	-11,78 to 2,626	No	ns	0.3337	C	9,0 µM 4-Ipo
	SC vs. 29 µM 4-Ipo	-0.2571	-7,248 to 6,734	No	ns	0.9999	D	29 µM 4-Ipo			SC vs. 29 µM 4-Ipo	-2.443	-11,98 to 7,097	No	ns	0.9402	D	29 µM 4-Ipo			SC vs. 29 µM 4-Ipo	-2.814	-10,38 to 4,754	No	ns	0.7879	D	29 µM 4-Ipo			SC vs. 29 µM 4-Ipo	37.7	23,54 to 51,86	Yes	****	<0,0001	D	29 µM 4-Ipo			SC vs. 29 µM 4-Ipo	-4.732	-11,94 to 2,473	No	ns	0.3045	D	29 µM 4-Ipo
	SC vs. 90 µM 4-Ipo	-3	-9,991 to 3,991	No	ns	0.6872	E	90 µM 4-Ipo			SC vs. 90 µM 4-Ipo	-3.457	-13,00 to 6,083	No	ns	0.8035	E	90 µM 4-Ipo			SC vs. 90 µM 4-Ipo	-2.8	-10,37 to 4,769	No	ns	0.7911	E	90 µM 4-Ipo			SC vs. 90 µM 4-Ipo	53.73	39,57 to 67,89	Yes	****	<0,0001	E	90 µM 4-Ipo			SC vs. 90 µM 4-Ipo	-3.502	-10,71 to 3,703	No	ns	0.5815	E	90 µM 4-Ipo
	SC vs. 290 µM 4-Ipo	-0.6857	-7,677 to 6,305	No	ns	0.9987	F	290 µM 4-Ipo			SC vs. 290 µM 4-Ipo	-5.229	-14,77 to 4,312	No	ns	0.471	F	290 µM 4-Ipo			SC vs. 290 µM 4-Ipo	-4.471	-12,04 to 3,097	No	ns	0.4004	F	290 µM 4-Ipo			SC vs. 290 µM 4-Ipo	59.03	44,87 to 73,19	Yes	****	<0,0001	F	290 µM 4-Ipo			SC vs. 290 µM 4-Ipo	-3.723	-10,93 to 3,482	No	ns	0.5259	F	290 µM 4-Ipo
	Test details	Mean 1	Mean 2	Mean Diff,	SE of diff,	n1	n2	q	DF		Test details	Mean 1	Mean 2	Mean Diff,	SE of diff,	n1	n2	q	DF		Test details	Mean 1	Mean 2	Mean Diff,	SE of diff,	n1	n2	q	DF		Test details	Mean 1	Mean 2	Mean Diff,	SE of diff,	n1	n2	q	DF		Test details	Mean 1	Mean 2	Mean Diff,	SE of diff,	n1	n2	q	DF
	SC vs. 2.9 µM 4-Ipo	100	99.96	0.04286	2.656	7	7	0.01613	36		SC vs. 2.9 µM 4-Ipo	100	98.84	1.157	3.625	7	7	0.3192	36		SC vs. 2.9 µM 4-Ipo	100	105.8	-5.843	2.876	7	7	2.032	36		SC vs. 2.9 µM 4-Ipo	100	99.87	0.1333	4.881	3	3	0.02732	12		SC vs. 2.9 µM 4-Ipo	100	104.6	-4.596	2.738	7	7	1.679	36
	SC vs. 9.0 µM 4-Ipo	100	100.2	-0.1714	2.656	7	7	0.06453	36		SC vs. 9.0 µM 4-Ipo	100	99.56	0.4429	3.625	7	7	0.1222	36		SC vs. 9.0 µM 4-Ipo	100	104	-4.029	2.876	7	7	1.401	36		SC vs. 9.0 µM 4-Ipo	100	94.5	5.5	4.881	3	3	1.127	12		SC vs. 9.0 µM 4-Ipo	100	104.6	-4.578	2.738	7	7	1.672	36
	SC vs. 29 µM 4-Ipo	100	100.3	-0.2571	2.656	7	7	0.0968	36		SC vs. 29 µM 4-Ipo	100	102.4	-2.443	3.625	7	7	0.6739	36		SC vs. 29 µM 4-Ipo	100	102.8	-2.814	2.876	7	7	0.9786	36		SC vs. 29 µM 4-Ipo	100	62.3	37.7	4.881	3	3	7.724	12		SC vs. 29 µM 4-Ipo	100	104.7	-4.732	2.738	7	7	1.728	36
	SC vs. 90 µM 4-Ipo	100	103	-3	2.656	7	7	1.129	36		SC vs. 90 µM 4-Ipo	100	103.5	-3.457	3.625	7	7	0.9537	36		SC vs. 90 µM 4-Ipo	100	102.8	-2.8	2.876	7	7	0.9736	36		SC vs. 90 µM 4-Ipo	100	46.27	53.73	4.881	3	3	11.01	12		SC vs. 90 µM 4-Ipo	100	103.5	-3.502	2.738	7	7	1.279	36
	SC vs. 290 µM 4-Ipo	100	100.7	-0.6857	2.656	7	7	0.2581	36		SC vs. 290 µM 4-Ipo	100	105.2	-5.229	3.625	7	7	1.442	36		SC vs. 290 µM 4-Ipo	100	104.5	-4.471	2.876	7	7	1.555	36		SC vs. 290 µM 4-Ipo	100	40.97	59.03	4.881	3	3	12.1	12		SC vs. 290 µM 4-Ipo	100	103.7	-3.723	2.738	7	7	1.36	36
	ANOVA summary										ANOVA summary										ANOVA summary										ANOVA summary										ANOVA summary
	F	0.3857		Brown-Forsythe test							F	0.9637		Brown-Forsythe test							F	0.9548		Brown-Forsythe test							F	63.18		Brown-Forsythe test							F	0.8636		Brown-Forsythe test
	P value	0.8553		F (DFn, DFd)	2,575 (5, 36)						P value	0.4528		F (DFn, DFd)	2,241 (5, 36)						P value	0.4581		F (DFn, DFd)	2,152 (5, 36)						P value	<0,0001		F (DFn, DFd)	0,9531 (5, 12)						P value	0.5149		F (DFn, DFd)	2,084 (5, 36)
	P value summary	ns		P value	0.0432						P value summary	ns		P value	0.0712						P value summary	ns		P value	0.0813						P value summary	****		P value	0.4827						P value summary	ns		P value	0.09
	Significant diff. among means (P < 0.05)?	No		P value summary	*						Significant diff. among means (P < 0.05)?	No		P value summary	ns						Significant diff. among means (P < 0.05)?	No		P value summary	ns						Significant diff. among means (P < 0.05)?	Yes		P value summary	ns						Significant diff. among means (P < 0.05)?	No		P value summary	ns
	R square	0.05085		Are SDs significantly different (P < 0.05)?	Yes						R square	0.1181		Are SDs significantly different (P < 0.05)?	No						R square	0.1171		Are SDs significantly different (P < 0.05)?	No						R square	0.9634		Are SDs significantly different (P < 0.05)?	No						R square	0.1071		Are SDs significantly different (P < 0.05)?	No
	ANOVA table	SS	DF	MS	F (DFn, DFd)	P value					ANOVA table	SS	DF	MS	F (DFn, DFd)	P value					ANOVA table	SS	DF	MS	F (DFn, DFd)	P value					ANOVA table	SS	DF	MS	F (DFn, DFd)	P value					ANOVA table	SS	DF	MS	F (DFn, DFd)	P value
	Treatment (between columns)	47.63	5	9.527	F (5, 36) = 0,3857	P=0,8553					Treatment (between columns)	221.6	5	44.32	F (5, 36) = 0,9637	P=0,4528					Treatment (between columns)	138.2	5	27.64	F (5, 36) = 0,9548	P=0,4581					Treatment (between columns)	11288	5	2258	F (5, 12) = 63,18	P<0,0001					Treatment (between columns)	113.3	5	22.65	F (5, 36) = 0,8636	P=0,5149
	Residual (within columns)	889.1	36	24.7							Residual (within columns)	1656	36	45.99							Residual (within columns)	1042	36	28.95							Residual (within columns)	428.8	12	35.73							Residual (within columns)	944.3	36	26.23
	Total	936.8	41								Total	1877	41								Total	1180	41								Total	11716	17								Total	1058	41
	Data summary										Data summary										Data summary										Data summary										Data summary
	Number of treatments (columns)	6									Number of treatments (columns)	6									Number of treatments (columns)	6									Number of treatments (columns)	6									Number of treatments (columns)	6
	Number of values (total)	42									Number of values (total)	42									Number of values (total)	42									Number of values (total)	18									Number of values (total)	42
			Mean	SEM	N								Mean	SEM	N								Mean	SEM	N								Mean	SEM	N								Mean	SEM	N
	SC	0	100	0	7						SC	0	100	0	7						SC	0	100	0	7						SC	0	100	0	3						SC	0	100	0	7
	2,9 µM 4-Ipo	2.9	99.9571	2.68974	7						2,9 µM 4-Ipo	2.9	98.8429	2.98623	7						2,9 µM 4-Ipo	2.9	105.843	2.87426	7						2,9 µM 4-Ipo	2.9	99.8667	4.90113	3						2,9 µM 4-Ipo	2.9	104.596	2.42694	7
	9,0 µM 4-Ipo	9	100.171	2.69211	7						9,0 µM 4-Ipo	9	99.5571	3.58275	7						9,0 µM 4-Ipo	9	104.029	2.0168	7						9,0 µM 4-Ipo	9	94.5	1.80093	3						9,0 µM 4-Ipo	9	104.578	2.34825	7
	29 µM 4-Ipo	29	100.257	1.37388	7						29 µM 4-Ipo	29	102.443	1.45338	7						29 µM 4-Ipo	29	102.814	2.21525	7						29 µM 4-Ipo	29	62.3	0.723418	3						29 µM 4-Ipo	29	104.732	1.97726	7
	90 µM 4-Ipo	90	103	1.68184	7						90 µM 4-Ipo	90	103.457	3.0034	7						90 µM 4-Ipo	90	102.8	1.67872	7						90 µM 4-Ipo	90	46.2667	5.28089	3						90 µM 4-Ipo	90	103.502	1.03634	7
	290 µM 4-Ipo	290	100.686	1.40398	7						290 µM 4-Ipo	290	105.229	2.55648	7						290 µM 4-Ipo	290	104.471	2.18084	7						290 µM 4-Ipo	290	40.9667	3.97338	3						290 µM 4-Ipo	290	103.723	2.46867	7
	Non linear Fit - Table of Results										Non linear Fit - Table of Results										Non linear Fit - Table of Results										Non linear Fit - Table of Results										Non linear Fit - Table of Results
																Goodness of Fit										Goodness of Fit										Goodness of Fit										Goodness of Fit
	Comparison of Fits	Can't calculate				Goodness of Fit					Comparison of Fits	Can't calculate				Degrees of Freedom	41				Comparison of Fits	Can't calculate				Degrees of Freedom	41				Comparison of Fits					Degrees of Freedom	16				Comparison of Fits	Can't calculate				Degrees of Freedom	41
	Null hypothesis	[Agonist] vs, response (three parameters)				Degrees of Freedom	41				Null hypothesis	[Agonist] vs, response (three parameters)				R squared	-37.34				Null hypothesis	[Agonist] vs, response (three parameters)				R squared	-59.7				Null hypothesis	[Agonist] vs, response (three parameters)				R squared	0.8787				Null hypothesis	[Agonist] vs, response (three parameters)				R squared	-66.69
	Alternative hypothesis	[Inhibitor] vs, response -- Variable slope (four parameters)				R squared	-74.75				Alternative hypothesis	[Inhibitor] vs, response -- Variable slope (four parameters)				Sum of Squares	71978				Alternative hypothesis	[Inhibitor] vs, response -- Variable slope (four parameters)				Sum of Squares	71645				Alternative hypothesis	[Inhibitor] vs, response -- Variable slope (four parameters)				Sum of Squares	1421				Alternative hypothesis	[Inhibitor] vs, response -- Variable slope (four parameters)				Sum of Squares	71578
	P value					Sum of Squares	70956				P value					Sy.x	41.9				P value					Sy.x	41.8				P value	<0,0001				Sy.x	9.425				P value					Sy.x	41.78
	Conclusion (alpha = 0.05)	Other fit is ambiguous				Sy.x	41.6				Conclusion (alpha = 0.05)	Other fit is ambiguous									Conclusion (alpha = 0.05)	Other fit is ambiguous									Conclusion (alpha = 0.05)	Reject null hypothesis									Conclusion (alpha = 0.05)	Other fit is ambiguous
	Preferred model	[Agonist] vs, response (three parameters)									Preferred model	[Agonist] vs, response (three parameters)									Preferred model	[Agonist] vs, response (three parameters)									Preferred model	[Inhibitor] vs, response -- Variable slope (four parameters)									Preferred model	[Agonist] vs, response (three parameters)
	F (DFn, DFd)										F (DFn, DFd)										F (DFn, DFd)										F (DFn, DFd)	588,6 (1, 16)									F (DFn, DFd)
		No virus										Control vector										Homo spiens										Homo sapiens P427										Denisovan
		N1	N2	N3	N4	N5	N6	N7				N1	N2	N3	N4	N5	N6	N7				N1	N2	N3	N4	N5	N6	N7				N1	N2	N3								N1	N2	N3	N4	N5	N6	N7
PK [µM]	SC	100	100	100	100	100	100	100		PK [µM]	SC	100	100	100	100	100	100	100		PK [µM]	SC	100	100	100	100	100	100	100		PK [µM]	SC	100	100	100						PK [µM]	SC	100	100	100	100	100	100	100
	2.9	99	92.6	97	98.1	100	105.7	99.3			2.9	99	94.9	102.1	93.8	102.6	104	99.6			2.9	99.6	96.1	99.8	97.3	105.7	102.7	98.1			2.9	89.3	97.8	90.1							2.9	100.643	96.7742	99.2	100.8	106.2	100.6	96.7
	9	103.5	97.4	97.9	101.9	114.9	108.3	95.9			9	109	99.9	98.1	101.6	97.6	98.3	82.8			9	101.1	92.2	95.2	94.2	98.7	106.1	85.5			9	63.3	74.5	73.2							9	107.874	94.5671	99.8	96	96.6	104.1	91.4
	29	98.5	105.3	95.9	104.8	108.8	103.1	101.1			29	103.8	97.5	110.4	102.9	104.6	104.3	94.7			29	107.8	77	101.2	98.4	97.9	102	98.9			29	45.2	43.6	38.6							29	103.053	95.5857	96	104.2	104.5	103.7	95
	90	103.5	99	99.7	104	117.7	103.1	98.2			90	105.2	98.4	99	111.6	107.9	105.7	98			90	109.7	97.5	100.2	111.3	103.6	107.1	94.4			90	36.7	30	30.1							90	107.071	95.9253	104.5	99.6	102.5	102.5	102.7
	290	94.9	95.8	97.1	104.3	113.9	104.4	103.4			290	95.5	98.7	102.2	109.9	95.2	97.4	94.9			290	112.9	96.5	101.9	109.2	97.4	101.4	93.8			290	30.4	24.6	29							290	106.267	91.6808	102.3	102.1	103.4	102.8	99.4
	Multiple comparisons										Multiple comparisons										Multiple comparisons										Multiple comparisons										Multiple comparisons
	Ordinary One-Way ANOVA										Ordinary One-Way ANOVA										Ordinary One-Way ANOVA										Ordinary One-Way ANOVA										Ordinary One-Way ANOVA
	Number of families	1									Number of families	1									Number of families	1									Number of families	1									Number of families	1
	Number of comparisons per family	5									Number of comparisons per family	5									Number of comparisons per family	5									Number of comparisons per family	5									Number of comparisons per family	5
	Alpha	0.05									Alpha	0.05									Alpha	0.05									Alpha	0.05									Alpha	0.05
	Dunnett's multiple comparisons test	Mean Diff,	95,00% CI of diff,	Significant?	Summary	Adjusted P Value	A-?				Dunnett's multiple comparisons test	Mean Diff,	95,00% CI of diff,	Significant?	Summary	Adjusted P Value	A-?				Dunnett's multiple comparisons test	Mean Diff,	95,00% CI of diff,	Significant?	Summary	Adjusted P Value	A-?				Dunnett's multiple comparisons test	Mean Diff,	95,00% CI of diff,	Significant?	Summary	Adjusted P Value	A-?				Dunnett's multiple comparisons test	Mean Diff,	95,00% CI of diff,	Significant?	Summary	Adjusted P Value	A-?
	SC vs. 2.9 µM 4-Ipo	1.186	-6,292 to 8,663	No	ns	0.9922	B	2,9 µM 4-Ipo			SC vs. 2.9 µM 4-Ipo	0.5714	-6,696 to 7,839	No	ns	0.9997	B	2,9 µM 4-Ipo			SC vs. 2.9 µM 4-Ipo	0.1	-8,749 to 8,949	No	ns	>0,9999	B	2,9 µM 4-Ipo			SC vs. 2.9 µM 4-Ipo	7.6	-1,842 to 17,04	No	ns	0.1318	B	2,9 µM 4-Ipo			SC vs. 2.9 µM 4-Ipo	-0.131	-5,794 to 5,532	No	ns	>0,9999	B	2,9 µM 4-Ipo
	SC vs. 9.0 µM 4-Ipo	-2.829	-10,31 to 4,649	No	ns	0.777	C	9,0 µM 4-Ipo			SC vs. 9.0 µM 4-Ipo	1.814	-5,454 to 9,082	No	ns	0.9458	C	9,0 µM 4-Ipo			SC vs. 9.0 µM 4-Ipo	3.857	-4,991 to 12,71	No	ns	0.6743	C	9,0 µM 4-Ipo			SC vs. 9.0 µM 4-Ipo	29.67	20,23 to 39,11	Yes	****	<0,0001	C	9,0 µM 4-Ipo			SC vs. 9.0 µM 4-Ipo	1.38	-4,284 to 7,043	No	ns	0.9507	C	9,0 µM 4-Ipo
	SC vs. 29 µM 4-Ipo	-2.5	-9,978 to 4,978	No	ns	0.847	D	29 µM 4-Ipo			SC vs. 29 µM 4-Ipo	-2.6	-9,868 to 4,668	No	ns	0.811	D	29 µM 4-Ipo			SC vs. 29 µM 4-Ipo	2.4	-6,449 to 11,25	No	ns	0.9259	D	29 µM 4-Ipo			SC vs. 29 µM 4-Ipo	57.53	48,09 to 66,97	Yes	****	<0,0001	D	29 µM 4-Ipo			SC vs. 29 µM 4-Ipo	-0.2913	-5,955 to 5,372	No	ns	0.9998	D	29 µM 4-Ipo
	SC vs. 90 µM 4-Ipo	-3.6	-11,08 to 3,878	No	ns	0.5902	E	90 µM 4-Ipo			SC vs. 90 µM 4-Ipo	-3.686	-10,95 to 3,582	No	ns	0.5432	E	90 µM 4-Ipo			SC vs. 90 µM 4-Ipo	-3.4	-12,25 to 5,449	No	ns	0.7669	E	90 µM 4-Ipo			SC vs. 90 µM 4-Ipo	67.73	58,29 to 77,17	Yes	****	<0,0001	E	90 µM 4-Ipo			SC vs. 90 µM 4-Ipo	-2.114	-7,777 to 3,550	No	ns	0.7856	E	90 µM 4-Ipo
	SC vs. 290 µM 4-Ipo	-1.971	-9,449 to 5,506	No	ns	0.9334	F	290 µM 4-Ipo			SC vs. 290 µM 4-Ipo	0.8857	-6,382 to 8,154	No	ns	0.9974	F	290 µM 4-Ipo			SC vs. 290 µM 4-Ipo	-1.871	-10,72 to 6,977	No	ns	0.9721	F	290 µM 4-Ipo			SC vs. 290 µM 4-Ipo	72	62,56 to 81,44	Yes	****	<0,0001	F	290 µM 4-Ipo			SC vs. 290 µM 4-Ipo	-1.135	-6,799 to 4,528	No	ns	0.9777	F	290 µM 4-Ipo
	Test details	Mean 1	Mean 2	Mean Diff,	SE of diff,	n1	n2	q	DF		Test details	Mean 1	Mean 2	Mean Diff,	SE of diff,	n1	n2	q	DF		Test details	Mean 1	Mean 2	Mean Diff,	SE of diff,	n1	n2	q	DF		Test details	Mean 1	Mean 2	Mean Diff,	SE of diff,	n1	n2	q	DF		Test details	Mean 1	Mean 2	Mean Diff,	SE of diff,	n1	n2	q	DF
	SC vs. 2.9 µM 4-Ipo	100	98.81	1.186	2.841	7	7	0.4173	36		SC vs. 2.9 µM 4-Ipo	100	99.43	0.5714	2.762	7	7	0.2069	36		SC vs. 2.9 µM 4-Ipo	100	99.9	0.1	3.362	7	7	0.02974	36		SC vs. 2.9 µM 4-Ipo	100	92.4	7.6	3.254	3	3	2.335	12		SC vs. 2.9 µM 4-Ipo	100	100.1	-0.131	2.152	7	7	0.06087	36
	SC vs. 9.0 µM 4-Ipo	100	102.8	-2.829	2.841	7	7	0.9955	36		SC vs. 9.0 µM 4-Ipo	100	98.19	1.814	2.762	7	7	0.657	36		SC vs. 9.0 µM 4-Ipo	100	96.14	3.857	3.362	7	7	1.147	36		SC vs. 9.0 µM 4-Ipo	100	70.33	29.67	3.254	3	3	9.116	12		SC vs. 9.0 µM 4-Ipo	100	98.62	1.38	2.152	7	7	0.6412	36
	SC vs. 29 µM 4-Ipo	100	102.5	-2.5	2.841	7	7	0.8799	36		SC vs. 29 µM 4-Ipo	100	102.6	-2.6	2.762	7	7	0.9415	36		SC vs. 29 µM 4-Ipo	100	97.6	2.4	3.362	7	7	0.7138	36		SC vs. 29 µM 4-Ipo	100	42.47	57.53	3.254	3	3	17.68	12		SC vs. 29 µM 4-Ipo	100	100.3	-0.2913	2.152	7	7	0.1354	36
	SC vs. 90 µM 4-Ipo	100	103.6	-3.6	2.841	7	7	1.267	36		SC vs. 90 µM 4-Ipo	100	103.7	-3.686	2.762	7	7	1.335	36		SC vs. 90 µM 4-Ipo	100	103.4	-3.4	3.362	7	7	1.011	36		SC vs. 90 µM 4-Ipo	100	32.27	67.73	3.254	3	3	20.81	12		SC vs. 90 µM 4-Ipo	100	102.1	-2.114	2.152	7	7	0.9822	36
	SC vs. 290 µM 4-Ipo	100	102	-1.971	2.841	7	7	0.6939	36		SC vs. 290 µM 4-Ipo	100	99.11	0.8857	2.762	7	7	0.3207	36		SC vs. 290 µM 4-Ipo	100	101.9	-1.871	3.362	7	7	0.5566	36		SC vs. 290 µM 4-Ipo	100	28	72	3.254	3	3	22.13	12		SC vs. 290 µM 4-Ipo	100	101.1	-1.135	2.152	7	7	0.5276	36
	ANOVA summary										ANOVA summary										ANOVA summary										ANOVA summary										ANOVA summary
	F	0.8312		Brown-Forsythe test							F	1.219		Brown-Forsythe test							F	1.257		Brown-Forsythe test							F	183.3		Brown-Forsythe test							F	0.595		Brown-Forsythe test
	P value	0.5361		F (DFn, DFd)	2,007 (5, 36)						P value	0.3204		F (DFn, DFd)	1,367 (5, 36)						P value	0.3037		F (DFn, DFd)	1,807 (5, 36)						P value	<0,0001		F (DFn, DFd)	0,3787 (5, 12)						P value	0.7039		F (DFn, DFd)	1,663 (5, 36)
	P value summary	ns		P value	0.1011						P value summary	ns		P value	0.2597						P value summary	ns		P value	0.1361						P value summary	****		P value	0.8539						P value summary	ns		P value	0.1685
	Significant diff. among means (P < 0.05)?	No		P value summary	ns						Significant diff. among means (P < 0.05)?	No		P value summary	ns						Significant diff. among means (P < 0.05)?	No		P value summary	ns						Significant diff. among means (P < 0.05)?	Yes		P value summary	ns						Significant diff. among means (P < 0.05)?	No		P value summary	ns
	R square	0.1035		Are SDs significantly different (P < 0.05)?	No						R square	0.1448		Are SDs significantly different (P < 0.05)?	No						R square	0.1486		Are SDs significantly different (P < 0.05)?	No						R square	0.9871		Are SDs significantly different (P < 0.05)?	No						R square	0.07633		Are SDs significantly different (P < 0.05)?	No
	ANOVA table	SS	DF	MS	F (DFn, DFd)	P value					ANOVA table	SS	DF	MS	F (DFn, DFd)	P value					ANOVA table	SS	DF	MS	F (DFn, DFd)	P value					ANOVA table	SS	DF	MS	F (DFn, DFd)	P value					ANOVA table	SS	DF	MS	F (DFn, DFd)	P value
	Treatment (between columns)	117.4	5	23.49	F (5, 36) = 0,8312	P=0,5361					Treatment (between columns)	162.6	5	32.53	F (5, 36) = 1,219	P=0,3204					Treatment (between columns)	248.6	5	49.72	F (5, 36) = 1,257	P=0,3037					Treatment (between columns)	14556	5	2911	F (5, 12) = 183,3	P<0,0001					Treatment (between columns)	48.21	5	9.643	F (5, 36) = 0,5950	P=0,7039
	Residual (within columns)	1017	36	28.25							Residual (within columns)	960.9	36	26.69							Residual (within columns)	1424	36	39.56							Residual (within columns)	190.6	12	15.89							Residual (within columns)	583.5	36	16.21
	Total	1135	41								Total	1124	41								Total	1673	41								Total	14747	17								Total	631.7	41
	Data summary										Data summary										Data summary										Data summary										Data summary
	Number of treatments (columns)	6									Number of treatments (columns)	6									Number of treatments (columns)	6									Number of treatments (columns)	6									Number of treatments (columns)	6
	Number of values (total)	42									Number of values (total)	42									Number of values (total)	42									Number of values (total)	18									Number of values (total)	42
			Mean	SEM	N								Mean	SEM	N								Mean	SEM	N								Mean	SEM	N								Mean	SEM	N
	SC	0	100	0	7						SC	0	100	0	7						SC	0	100	0	7						SC	0	100	0	3						SC	0	100	0	7
	2,9 µM 4-Ipo	2.9	98.8143	1.47607	7						2,9 µM 4-Ipo	2.9	99.4286	1.46786	7						2,9 µM 4-Ipo	2.9	99.9	1.25376	7						2,9 µM 4-Ipo	2.9	92.4	2.70986	3						2,9 µM 4-Ipo	2.9	100.131	1.21174	7
	9,0 µM 4-Ipo	9	102.829	2.57615	7						9,0 µM 4-Ipo	9	98.1857	2.96258	7						9,0 µM 4-Ipo	9	96.1429	2.50588	7						9,0 µM 4-Ipo	9	70.3333	3.53663	3						9,0 µM 4-Ipo	9	98.6202	2.16333	7
	29 µM 4-Ipo	29	102.5	1.65256	7						29 µM 4-Ipo	29	102.6	1.9376	7						29 µM 4-Ipo	29	97.6	3.66171	7						29 µM 4-Ipo	29	42.4667	1.98774	3						29 µM 4-Ipo	29	100.291	1.69589	7
	90 µM 4-Ipo	90	103.6	2.51074	7						90 µM 4-Ipo	90	103.686	2.00576	7						90 µM 4-Ipo	90	103.4	2.3998	7						90 µM 4-Ipo	90	32.2667	2.21685	3						90 µM 4-Ipo	90	102.114	1.34095	7
	290 µM 4-Ipo	290	101.971	2.52358	7						290 µM 4-Ipo	290	99.1143	2.04187	7						290 µM 4-Ipo	290	101.871	2.62567	7						290 µM 4-Ipo	290	28	1.74738	3						290 µM 4-Ipo	290	101.135	1.75201	7
	Non linear Fit - Table of Results										Non linear Fit - Table of Results										Non linear Fit - Table of Results										Non linear Fit - Table of Results										Non linear Fit - Table of Results
																Goodness of Fit										Goodness of Fit										Goodness of Fit										Goodness of Fit
	Comparison of Fits	Can't calculate				Goodness of Fit					Comparison of Fits	Can't calculate				Degrees of Freedom	41				Comparison of Fits	Can't calculate				Degrees of Freedom	41				Comparison of Fits					Degrees of Freedom	16				Comparison of Fits	Can't calculate				Degrees of Freedom	41
	Null hypothesis	[Agonist] vs, response (three parameters)				Degrees of Freedom	41				Null hypothesis	[Agonist] vs, response (three parameters)				R squared	-62.31				Null hypothesis	[Agonist] vs, response (three parameters)				R squared	-41.84				Null hypothesis	[Agonist] vs, response (three parameters)				R squared	0.935				Null hypothesis	[Agonist] vs, response (three parameters)				R squared	-110.8
	Alternative hypothesis	[Inhibitor] vs, response -- Variable slope (four parameters)				R squared	-61.79				Alternative hypothesis	[Inhibitor] vs, response -- Variable slope (four parameters)				Sum of Squares	71130				Alternative hypothesis	[Inhibitor] vs, response -- Variable slope (four parameters)				Sum of Squares	71661				Alternative hypothesis	[Inhibitor] vs, response -- Variable slope (four parameters)				Sum of Squares	959.2				Alternative hypothesis	[Inhibitor] vs, response -- Variable slope (four parameters)				Sum of Squares	70638
	P value					Sum of Squares	71245				P value					Sy.x	41.65				P value					Sy.x	41.81				P value	<0,0001				Sy.x	7.743				P value					Sy.x	41.51
	Conclusion (alpha = 0.05)	Other fit is ambiguous				Sy.x	41.69				Conclusion (alpha = 0.05)	Other fit is ambiguous									Conclusion (alpha = 0.05)	Other fit didn't work									Conclusion (alpha = 0.05)	Reject null hypothesis									Conclusion (alpha = 0.05)	Other fit is ambiguous
	Preferred model	[Agonist] vs, response (three parameters)									Preferred model	[Agonist] vs, response (three parameters)									Preferred model	[Agonist] vs, response (three parameters)									Preferred model	[Inhibitor] vs, response -- Variable slope (four parameters)									Preferred model	[Agonist] vs, response (three parameters)
	F (DFn, DFd)										F (DFn, DFd)										F (DFn, DFd)										F (DFn, DFd)	1147 (1, 16)									F (DFn, DFd)
[truncated: 9 more columns]

## Sheet: Fig 6B
		No virus										Control vector										Rabbit										Rabbit S422										Rabbit G66
		N1	N2	N3	N4	N5	N6	N7				N1	N2	N3	N4	N5	N6	N7				N1	N2	N3								N1	N2	N3								N1	N2	N3
4-IPO [µM]	SC	100	100	100	100	100	100	100		4-IPO [µM]	SC	100	100	100	100	100	100	100		4-IPO [µM]	SC	100	100	100						4-IPO [µM]	SC	100	100	100						4-IPO [µM]	SC	100	100	100
	2.9	99	94.8	90	96.5	101.9	106.9	110.6			2.9	96	106.5	83.1	97.6	105.2	101	102.5			2.9	79.5	90.4	114.6							2.9	83.6	93.8	118.4							2.9	73.9	96.1	98.3
	9	100.6	99.7	96	107.5	109.1	100.5	87.8			9	99.1	114.3	88.1	103.3	107.6	90.7	93.8			9	53.5	50.7	62.2							9	72.7	72.2	82.4							9	62.7	58.8	70.2
	29	99.7	94.5	100.9	106.5	98.5	99.7	102			29	99.5	108.8	103.5	105.4	101.9	100.7	97.3			29	34.6	30.7	44.9							29	43.4	35.8	45.3							29	42.9	35	40.8
	90	99	102.3	107.5	108.7	104.4	96.1	103			90	100	109.1	112.1	108.2	108.1	90.9	95.8			90	19	14.6	18.2							90	39.8	28	31.9							90	32.5	24.8	22.7
	290	99.9	94.8	101.1	104.4	99	99.5	106.1			290	96.6	106.5	110.6	102.9	116.8	100.2	103			290	13.1	11.2	14.7							290	27.2	21.6	20.5							290	18.5	15.7	12.5
	Multiple comparisons										Multiple comparisons										Multiple comparisons										Multiple comparisons										Multiple comparisons
	Ordinary One-Way ANOVA										Ordinary One-Way ANOVA										Ordinary One-Way ANOVA										Ordinary One-Way ANOVA										Ordinary One-Way ANOVA
	Number of families	1									Number of families	1									Number of families	1									Number of families	1									Number of families	1
	Number of comparisons per family	5									Number of comparisons per family	5									Number of comparisons per family	5									Number of comparisons per family	5									Number of comparisons per family	5
	Alpha	0.05									Alpha	0.05									Alpha	0.05									Alpha	0.05									Alpha	0.05
	Dunnett's multiple comparisons test	Mean Diff,	95,00% CI of diff,	Significant?	Summary	Adjusted P Value	A-?				Dunnett's multiple comparisons test	Mean Diff,	95,00% CI of diff,	Significant?	Summary	Adjusted P Value	A-?				Dunnett's multiple comparisons test	Mean Diff,	95,00% CI of diff,	Significant?	Summary	Adjusted P Value	A-?				Dunnett's multiple comparisons test	Mean Diff,	95,00% CI of diff,	Significant?	Summary	Adjusted P Value	A-?				Dunnett's multiple comparisons test	Mean Diff,	95,00% CI of diff,	Significant?	Summary	Adjusted P Value	A-?
	SC vs. 2.9 µM 4-Ipo	0.04286	-6,948 to 7,034	No	ns	>0,9999	B	2,9 µM 4-Ipo			SC vs. 2.9 µM 4-Ipo	1.157	-8,383 to 10,70	No	ns	0.9974	B	2,9 µM 4-Ipo			SC vs. 2.9 µM 4-Ipo	5.167	-14,68 to 25,01	No	ns	0.9049	B	2,9 µM 4-Ipo			SC vs. 2.9 µM 4-Ipo	1.4	-18,59 to 21,39	No	ns	0.9997	B	2,9 µM 4-Ipo			SC vs. 2.9 µM 4-Ipo	10.57	-5,269 to 26,40	No	ns	0.249	B	2,9 µM 4-Ipo
	SC vs. 9.0 µM 4-Ipo	-0.1714	-7,163 to 6,820	No	ns	>0,9999	C	9,0 µM 4-Ipo			SC vs. 9.0 µM 4-Ipo	0.4429	-9,097 to 9,983	No	ns	0.9998	C	9,0 µM 4-Ipo			SC vs. 9.0 µM 4-Ipo	44.53	24,69 to 64,38	Yes	***	0.0001	C	9,0 µM 4-Ipo			SC vs. 9.0 µM 4-Ipo	24.23	4,239 to 44,23	Yes	*	0.0168	C	9,0 µM 4-Ipo			SC vs. 9.0 µM 4-Ipo	36.1	20,26 to 51,94	Yes	***	0.0001	C	9,0 µM 4-Ipo
	SC vs. 29 µM 4-Ipo	-0.2571	-7,248 to 6,734	No	ns	0.9999	D	29 µM 4-Ipo			SC vs. 29 µM 4-Ipo	-2.443	-11,98 to 7,097	No	ns	0.9402	D	29 µM 4-Ipo			SC vs. 29 µM 4-Ipo	63.27	43,42 to 83,11	Yes	****	<0,0001	D	29 µM 4-Ipo			SC vs. 29 µM 4-Ipo	58.5	38,51 to 78,49	Yes	****	<0,0001	D	29 µM 4-Ipo			SC vs. 29 µM 4-Ipo	60.43	44,60 to 76,27	Yes	****	<0,0001	D	29 µM 4-Ipo
	SC vs. 90 µM 4-Ipo	-3	-9,991 to 3,991	No	ns	0.6872	E	90 µM 4-Ipo			SC vs. 90 µM 4-Ipo	-3.457	-13,00 to 6,083	No	ns	0.8035	E	90 µM 4-Ipo			SC vs. 90 µM 4-Ipo	82.73	62,89 to 102,6	Yes	****	<0,0001	E	90 µM 4-Ipo			SC vs. 90 µM 4-Ipo	66.77	46,77 to 86,76	Yes	****	<0,0001	E	90 µM 4-Ipo			SC vs. 90 µM 4-Ipo	73.33	57,50 to 89,17	Yes	****	<0,0001	E	90 µM 4-Ipo
	SC vs. 290 µM 4-Ipo	-0.6857	-7,677 to 6,305	No	ns	0.9987	F	290 µM 4-Ipo			SC vs. 290 µM 4-Ipo	-5.229	-14,77 to 4,312	No	ns	0.471	F	290 µM 4-Ipo			SC vs. 290 µM 4-Ipo	87	67,15 to 106,8	Yes	****	<0,0001	F	290 µM 4-Ipo			SC vs. 290 µM 4-Ipo	76.9	56,91 to 96,89	Yes	****	<0,0001	F	290 µM 4-Ipo			SC vs. 290 µM 4-Ipo	84.43	68,60 to 100,3	Yes	****	<0,0001	F	290 µM 4-Ipo
	Test details	Mean 1	Mean 2	Mean Diff,	SE of diff,	n1	n2	q	DF		Test details	Mean 1	Mean 2	Mean Diff,	SE of diff,	n1	n2	q	DF		Test details	Mean 1	Mean 2	Mean Diff,	SE of diff,	n1	n2	q	DF		Test details	Mean 1	Mean 2	Mean Diff,	SE of diff,	n1	n2	q	DF		Test details	Mean 1	Mean 2	Mean Diff,	SE of diff,	n1	n2	q	DF
	SC vs. 2.9 µM 4-Ipo	100	99.96	0.04286	2.656	7	7	0.01613	36		SC vs. 2.9 µM 4-Ipo	100	98.84	1.157	3.625	7	7	0.3192	36		SC vs. 2.9 µM 4-Ipo	100	94.83	5.167	6.84	3	3	0.7553	12		SC vs. 2.9 µM 4-Ipo	100	98.6	1.4	6.891	3	3	0.2032	12		SC vs. 2.9 µM 4-Ipo	100	89.43	10.57	5.458	3	3	1.936	12
	SC vs. 9.0 µM 4-Ipo	100	100.2	-0.1714	2.656	7	7	0.06453	36		SC vs. 9.0 µM 4-Ipo	100	99.56	0.4429	3.625	7	7	0.1222	36		SC vs. 9.0 µM 4-Ipo	100	55.47	44.53	6.84	3	3	6.511	12		SC vs. 9.0 µM 4-Ipo	100	75.77	24.23	6.891	3	3	3.516	12		SC vs. 9.0 µM 4-Ipo	100	63.9	36.1	5.458	3	3	6.614	12
	SC vs. 29 µM 4-Ipo	100	100.3	-0.2571	2.656	7	7	0.0968	36		SC vs. 29 µM 4-Ipo	100	102.4	-2.443	3.625	7	7	0.6739	36		SC vs. 29 µM 4-Ipo	100	36.73	63.27	6.84	3	3	9.249	12		SC vs. 29 µM 4-Ipo	100	41.5	58.5	6.891	3	3	8.489	12		SC vs. 29 µM 4-Ipo	100	39.57	60.43	5.458	3	3	11.07	12
	SC vs. 90 µM 4-Ipo	100	103	-3	2.656	7	7	1.129	36		SC vs. 90 µM 4-Ipo	100	103.5	-3.457	3.625	7	7	0.9537	36		SC vs. 90 µM 4-Ipo	100	17.27	82.73	6.84	3	3	12.1	12		SC vs. 90 µM 4-Ipo	100	33.23	66.77	6.891	3	3	9.688	12		SC vs. 90 µM 4-Ipo	100	26.67	73.33	5.458	3	3	13.44	12
	SC vs. 290 µM 4-Ipo	100	100.7	-0.6857	2.656	7	7	0.2581	36		SC vs. 290 µM 4-Ipo	100	105.2	-5.229	3.625	7	7	1.442	36		SC vs. 290 µM 4-Ipo	100	13	87	6.84	3	3	12.72	12		SC vs. 290 µM 4-Ipo	100	23.1	76.9	6.891	3	3	11.16	12		SC vs. 290 µM 4-Ipo	100	15.57	84.43	5.458	3	3	15.47	12
	ANOVA summary										ANOVA summary										ANOVA summary										ANOVA summary										ANOVA summary
	F	0.3857		Brown-Forsythe test							F	0.9637		Brown-Forsythe test							F	60.75		Brown-Forsythe test							F	48.3		Brown-Forsythe test							F	78.97		Brown-Forsythe test
	P value	0.8553		F (DFn, DFd)	2,575 (5, 36)						P value	0.4528		F (DFn, DFd)	2,241 (5, 36)						P value	<0,0001		F (DFn, DFd)	1,636 (5, 12)						P value	<0,0001		F (DFn, DFd)	1,260 (5, 12)						P value	<0,0001		F (DFn, DFd)	0,6898 (5, 12)
	P value summary	ns		P value	0.0432						P value summary	ns		P value	0.0712						P value summary	****		P value	0.2244						P value summary	****		P value	0.3421						P value summary	****		P value	0.6406
	Significant diff. among means (P < 0.05)?	No		P value summary	*						Significant diff. among means (P < 0.05)?	No		P value summary	ns						Significant diff. among means (P < 0.05)?	Yes		P value summary	ns						Significant diff. among means (P < 0.05)?	Yes		P value summary	ns						Significant diff. among means (P < 0.05)?	Yes		P value summary	ns
	R square	0.05085		Are SDs significantly different (P < 0.05)?	Yes						R square	0.1181		Are SDs significantly different (P < 0.05)?	No						R square	0.962		Are SDs significantly different (P < 0.05)?	No						R square	0.9527		Are SDs significantly different (P < 0.05)?	No						R square	0.9705		Are SDs significantly different (P < 0.05)?	No
	ANOVA table	SS	DF	MS	F (DFn, DFd)	P value					ANOVA table	SS	DF	MS	F (DFn, DFd)	P value					ANOVA table	SS	DF	MS	F (DFn, DFd)	P value					ANOVA table	SS	DF	MS	F (DFn, DFd)	P value					ANOVA table	SS	DF	MS	F (DFn, DFd)	P value
	Treatment (between columns)	47.63	5	9.527	F (5, 36) = 0,3857	P=0,8553					Treatment (between columns)	221.6	5	44.32	F (5, 36) = 0,9637	P=0,4528					Treatment (between columns)	21320	5	4264	F (5, 12) = 60,75	P<0,0001					Treatment (between columns)	17202	5	3440	F (5, 12) = 48,30	P<0,0001					Treatment (between columns)	17644	5	3529	F (5, 12) = 78,97	P<0,0001
	Residual (within columns)	889.1	36	24.7							Residual (within columns)	1656	36	45.99							Residual (within columns)	842.2	12	70.18							Residual (within columns)	854.9	12	71.24							Residual (within columns)	536.2	12	44.69
	Total	936.8	41								Total	1877	41								Total	22162	17								Total	18057	17								Total	18181	17
	Data summary										Data summary										Data summary										Data summary										Data summary
	Number of treatments (columns)	6									Number of treatments (columns)	6									Number of treatments (columns)	6									Number of treatments (columns)	6									Number of treatments (columns)	6
	Number of values (total)	42									Number of values (total)	42									Number of values (total)	18									Number of values (total)	18									Number of values (total)	18
			Mean	SEM	N								Mean	SEM	N								Mean	SEM	N								Mean	SEM	N								Mean	SEM	N
	SC	0	100	0	7						SC	0	100	0	7						SC	0	100	0	3						SC	0	100	0	3						SC	0	100	0	3
	2,9 µM 4-Ipo	2.9	99.9571	2.68974	7						2,9 µM 4-Ipo	2.9	98.8429	2.98623	7						2,9 µM 4-Ipo	2.9	94.8333	10.3721	3						2,9 µM 4-Ipo	2.9	98.6	10.3286	3						2,9 µM 4-Ipo	2.9	89.4333	7.79259	3
	9,0 µM 4-Ipo	9	100.171	2.69211	7						9,0 µM 4-Ipo	9	99.5571	3.58275	7						9,0 µM 4-Ipo	9	55.4667	3.46234	3						9,0 µM 4-Ipo	9	75.7667	3.31981	3						9,0 µM 4-Ipo	9	63.9	3.34515	3
	29 µM 4-Ipo	29	100.257	1.37388	7						29 µM 4-Ipo	29	102.443	1.45338	7						29 µM 4-Ipo	29	36.7333	4.23569	3						29 µM 4-Ipo	29	41.5	2.9023	3						29 µM 4-Ipo	29	39.5667	2.36244	3
	90 µM 4-Ipo	90	103	1.68184	7						90 µM 4-Ipo	90	103.457	3.0034	7						90 µM 4-Ipo	90	17.2667	1.35319	3						90 µM 4-Ipo	90	33.2333	3.47099	3						90 µM 4-Ipo	90	26.6667	2.979	3
	290 µM 4-Ipo	290	100.686	1.40398	7						290 µM 4-Ipo	290	105.229	2.55648	7						290 µM 4-Ipo	290	13	1.0116	3						290 µM 4-Ipo	290	23.1	2.07445	3						290 µM 4-Ipo	290	15.5667	1.73333	3
	Non linear Fit - Table of Results										Non linear Fit - Table of Results										Non linear Fit - Table of Results										Non linear Fit - Table of Results										Non linear Fit - Table of Results
																Goodness of Fit										Goodness of Fit										Goodness of Fit										Goodness of Fit
	Comparison of Fits	Can't calculate				Goodness of Fit					Comparison of Fits	Can't calculate				Degrees of Freedom	41				Comparison of Fits					Degrees of Freedom	16				Comparison of Fits					Degrees of Freedom	16				Comparison of Fits					Degrees of Freedom	16
	Null hypothesis	[Agonist] vs, response (three parameters)				Degrees of Freedom	41				Null hypothesis	[Agonist] vs, response (three parameters)				R squared	-37.34				Null hypothesis	[Agonist] vs, response (three parameters)				R squared	0.9296				Null hypothesis	[Agonist] vs, response (three parameters)				R squared	0.8994				Null hypothesis	[Agonist] vs, response (three parameters)				R squared	0.9552
	Alternative hypothesis	[Inhibitor] vs, response -- Variable slope (four parameters)				R squared	-74.75				Alternative hypothesis	[Inhibitor] vs, response -- Variable slope (four parameters)				Sum of Squares	71978				Alternative hypothesis	[Inhibitor] vs, response -- Variable slope (four parameters)				Sum of Squares	1560				Alternative hypothesis	[Inhibitor] vs, response -- Variable slope (four parameters)				Sum of Squares	1816				Alternative hypothesis	[Inhibitor] vs, response -- Variable slope (four parameters)				Sum of Squares	814
	P value					Sum of Squares	70956				P value					Sy.x	41.9				P value	<0,0001				Sy.x	9.875				P value	<0,0001				Sy.x	10.65				P value	<0,0001				Sy.x	7.133
	Conclusion (alpha = 0.05)	Other fit is ambiguous				Sy.x	41.6				Conclusion (alpha = 0.05)	Other fit is ambiguous									Conclusion (alpha = 0.05)	Reject null hypothesis									Conclusion (alpha = 0.05)	Reject null hypothesis									Conclusion (alpha = 0.05)	Reject null hypothesis
	Preferred model	[Agonist] vs, response (three parameters)									Preferred model	[Agonist] vs, response (three parameters)									Preferred model	[Inhibitor] vs, response -- Variable slope (four parameters)									Preferred model	[Inhibitor] vs, response -- Variable slope (four parameters)									Preferred model	[Inhibitor] vs, response -- Variable slope (four parameters)
	F (DFn, DFd)										F (DFn, DFd)										F (DFn, DFd)	707,0 (1, 16)									F (DFn, DFd)	625,6 (1, 16)									F (DFn, DFd)	1380 (1, 16)
		No virus										Control vector										Rabbit										Rabbit S422										Rabbit G66
		N1	N2	N3	N4	N5	N6	N7				N1	N2	N3	N4	N5	N6	N7				N1	N2	N3								N1	N2	N3								N1	N2	N3
PK [µM]	SC	100	100	100	100	100	100	100		PK [µM]	SC	100	100	100	100	100	100	100		PK [µM]	SC	100	100	100						PK [µM]	SC	100	100	100						PK [µM]	SC	100	100	100
	2.9	99	92.6	97	98.1	100	105.7	99.3			2.9	99	94.9	102.1	93.8	102.6	104	99.6			2.9	74.1	86.8	89.9							2.9	95.7	99.4	99.1							2.9	79.4	102.3	101.5
	9	103.5	97.4	97.9	101.9	114.9	108.3	95.9			9	109	99.9	98.1	101.6	97.6	98.3	82.8			9	44.9	47.8	49.5							9	62.1	63.2	69.2							9	48	60.5	60.9
	29	98.5	105.3	95.9	104.8	108.8	103.1	101.1			29	103.8	97.5	110.4	102.9	104.6	104.3	94.7			29	19.9	16.7	12.3							29	44.9	40.5	35.9							29	27.9	32.1	24.2
	90	103.5	99	99.7	104	117.7	103.1	98.2			90	105.2	98.4	99	111.6	107.9	105.7	98			90	12.8	12.3	11.9							90	33.2	25.8	21.4							90	18.6	14.9	8.9
	290	94.9	95.8	97.1	104.3	113.9	104.4	103.4			290	95.5	98.7	102.2	109.9	95.2	97.4	94.9			290	9.9	10.8	9.7							290	26.3	17.5	12.6							290	11.9	8.4	6.9
	Multiple comparisons										Multiple comparisons										Multiple comparisons										Multiple comparisons										Multiple comparisons
	Ordinary One-Way ANOVA										Ordinary One-Way ANOVA										Ordinary One-Way ANOVA										Ordinary One-Way ANOVA										Ordinary One-Way ANOVA
	Number of families	1									Number of families	1									Number of families	1									Number of families	1									Number of families	1
	Number of comparisons per family	5									Number of comparisons per family	5									Number of comparisons per family	5									Number of comparisons per family	5									Number of comparisons per family	5
	Alpha	0.05									Alpha	0.05									Alpha	0.05									Alpha	0.05									Alpha	0.05
	Dunnett's multiple comparisons test	Mean Diff,	95,00% CI of diff,	Significant?	Summary	Adjusted P Value	A-?				Dunnett's multiple comparisons test	Mean Diff,	95,00% CI of diff,	Significant?	Summary	Adjusted P Value	A-?				Dunnett's multiple comparisons test	Mean Diff,	95,00% CI of diff,	Significant?	Summary	Adjusted P Value	A-?				Dunnett's multiple comparisons test	Mean Diff,	95,00% CI of diff,	Significant?	Summary	Adjusted P Value	A-?				Dunnett's multiple comparisons test	Mean Diff,	95,00% CI of diff,	Significant?	Summary	Adjusted P Value	A-?
	SC vs. 2.9 µM 4-Ipo	1.186	-6,292 to 8,663	No	ns	0.9922	B	2,9 µM 4-Ipo			SC vs. 2.9 µM 4-Ipo	0.5714	-6,696 to 7,839	No	ns	0.9997	B	2,9 µM 4-Ipo			SC vs. 2.9 µM 4-Ipo	16.4	7,194 to 25,61	Yes	**	0.001	B	2,9 µM 4-Ipo			SC vs. 2.9 µM 4-Ipo	1.933	-8,785 to 12,65	No	ns	0.9762	B	2,9 µM 4-Ipo			SC vs. 2.9 µM 4-Ipo	5.6	-10,26 to 21,46	No	ns	0.7595	B	2,9 µM 4-Ipo
	SC vs. 9.0 µM 4-Ipo	-2.829	-10,31 to 4,649	No	ns	0.777	C	9,0 µM 4-Ipo			SC vs. 9.0 µM 4-Ipo	1.814	-5,454 to 9,082	No	ns	0.9458	C	9,0 µM 4-Ipo			SC vs. 9.0 µM 4-Ipo	52.6	43,39 to 61,81	Yes	****	<0,0001	C	9,0 µM 4-Ipo			SC vs. 9.0 µM 4-Ipo	35.17	24,45 to 45,88	Yes	****	<0,0001	C	9,0 µM 4-Ipo			SC vs. 9.0 µM 4-Ipo	43.53	27,68 to 59,39	Yes	****	<0,0001	C	9,0 µM 4-Ipo
	SC vs. 29 µM 4-Ipo	-2.5	-9,978 to 4,978	No	ns	0.847	D	29 µM 4-Ipo			SC vs. 29 µM 4-Ipo	-2.6	-9,868 to 4,668	No	ns	0.811	D	29 µM 4-Ipo			SC vs. 29 µM 4-Ipo	83.7	74,49 to 92,91	Yes	****	<0,0001	D	29 µM 4-Ipo			SC vs. 29 µM 4-Ipo	59.57	48,85 to 70,28	Yes	****	<0,0001	D	29 µM 4-Ipo			SC vs. 29 µM 4-Ipo	71.93	56,08 to 87,79	Yes	****	<0,0001	D	29 µM 4-Ipo
	SC vs. 90 µM 4-Ipo	-3.6	-11,08 to 3,878	No	ns	0.5902	E	90 µM 4-Ipo			SC vs. 90 µM 4-Ipo	-3.686	-10,95 to 3,582	No	ns	0.5432	E	90 µM 4-Ipo			SC vs. 90 µM 4-Ipo	87.67	78,46 to 96,87	Yes	****	<0,0001	E	90 µM 4-Ipo			SC vs. 90 µM 4-Ipo	73.2	62,48 to 83,92	Yes	****	<0,0001	E	90 µM 4-Ipo			SC vs. 90 µM 4-Ipo	85.87	70,01 to 101,7	Yes	****	<0,0001	E	90 µM 4-Ipo
	SC vs. 290 µM 4-Ipo	-1.971	-9,449 to 5,506	No	ns	0.9334	F	290 µM 4-Ipo			SC vs. 290 µM 4-Ipo	0.8857	-6,382 to 8,154	No	ns	0.9974	F	290 µM 4-Ipo			SC vs. 290 µM 4-Ipo	89.87	80,66 to 99,07	Yes	****	<0,0001	F	290 µM 4-Ipo			SC vs. 290 µM 4-Ipo	81.2	70,48 to 91,92	Yes	****	<0,0001	F	290 µM 4-Ipo			SC vs. 290 µM 4-Ipo	90.93	75,08 to 106,8	Yes	****	<0,0001	F	290 µM 4-Ipo
	Test details	Mean 1	Mean 2	Mean Diff,	SE of diff,	n1	n2	q	DF		Test details	Mean 1	Mean 2	Mean Diff,	SE of diff,	n1	n2	q	DF		Test details	Mean 1	Mean 2	Mean Diff,	SE of diff,	n1	n2	q	DF		Test details	Mean 1	Mean 2	Mean Diff,	SE of diff,	n1	n2	q	DF		Test details	Mean 1	Mean 2	Mean Diff,	SE of diff,	n1	n2	q	DF
	SC vs. 2.9 µM 4-Ipo	100	98.81	1.186	2.841	7	7	0.4173	36		SC vs. 2.9 µM 4-Ipo	100	99.43	0.5714	2.762	7	7	0.2069	36		SC vs. 2.9 µM 4-Ipo	100	83.6	16.4	3.173	3	3	5.169	12		SC vs. 2.9 µM 4-Ipo	100	98.07	1.933	3.694	3	3	0.5233	12		SC vs. 2.9 µM 4-Ipo	100	94.4	5.6	5.466	3	3	1.025	12
	SC vs. 9.0 µM 4-Ipo	100	102.8	-2.829	2.841	7	7	0.9955	36		SC vs. 9.0 µM 4-Ipo	100	98.19	1.814	2.762	7	7	0.657	36		SC vs. 9.0 µM 4-Ipo	100	47.4	52.6	3.173	3	3	16.58	12		SC vs. 9.0 µM 4-Ipo	100	64.83	35.17	3.694	3	3	9.519	12		SC vs. 9.0 µM 4-Ipo	100	56.47	43.53	5.466	3	3	7.965	12
	SC vs. 29 µM 4-Ipo	100	102.5	-2.5	2.841	7	7	0.8799	36		SC vs. 29 µM 4-Ipo	100	102.6	-2.6	2.762	7	7	0.9415	36		SC vs. 29 µM 4-Ipo	100	16.3	83.7	3.173	3	3	26.38	12		SC vs. 29 µM 4-Ipo	100	40.43	59.57	3.694	3	3	16.12	12		SC vs. 29 µM 4-Ipo	100	28.07	71.93	5.466	3	3	13.16	12
	SC vs. 90 µM 4-Ipo	100	103.6	-3.6	2.841	7	7	1.267	36		SC vs. 90 µM 4-Ipo	100	103.7	-3.686	2.762	7	7	1.335	36		SC vs. 90 µM 4-Ipo	100	12.33	87.67	3.173	3	3	27.63	12		SC vs. 90 µM 4-Ipo	100	26.8	73.2	3.694	3	3	19.81	12		SC vs. 90 µM 4-Ipo	100	14.13	85.87	5.466	3	3	15.71	12
	SC vs. 290 µM 4-Ipo	100	102	-1.971	2.841	7	7	0.6939	36		SC vs. 290 µM 4-Ipo	100	99.11	0.8857	2.762	7	7	0.3207	36		SC vs. 290 µM 4-Ipo	100	10.13	89.87	3.173	3	3	28.32	12		SC vs. 290 µM 4-Ipo	100	18.8	81.2	3.694	3	3	21.98	12		SC vs. 290 µM 4-Ipo	100	9.067	90.93	5.466	3	3	16.64	12
	ANOVA summary										ANOVA summary										ANOVA summary										ANOVA summary										ANOVA summary
	F	0.8312		Brown-Forsythe test							F	1.219		Brown-Forsythe test							F	303		Brown-Forsythe test							F	182.7		Brown-Forsythe test							F	106.5		Brown-Forsythe test
	P value	0.5361		F (DFn, DFd)	2,007 (5, 36)						P value	0.3204		F (DFn, DFd)	1,367 (5, 36)						P value	<0,0001		F (DFn, DFd)	1,404 (5, 12)						P value	<0,0001		F (DFn, DFd)	0,9666 (5, 12)						P value	<0,0001		F (DFn, DFd)	0,5400 (5, 12)
	P value summary	ns		P value	0.1011						P value summary	ns		P value	0.2597						P value summary	****		P value	0.2907						P value summary	****		P value	0.4755						P value summary	****		P value	0.7428
	Significant diff. among means (P < 0.05)?	No		P value summary	ns						Significant diff. among means (P < 0.05)?	No		P value summary	ns						Significant diff. among means (P < 0.05)?	Yes		P value summary	ns						Significant diff. among means (P < 0.05)?	Yes		P value summary	ns						Significant diff. among means (P < 0.05)?	Yes		P value summary	ns
	R square	0.1035		Are SDs significantly different (P < 0.05)?	No						R square	0.1448		Are SDs significantly different (P < 0.05)?	No						R square	0.9921		Are SDs significantly different (P < 0.05)?	No						R square	0.987		Are SDs significantly different (P < 0.05)?	No						R square	0.978		Are SDs significantly different (P < 0.05)?	No
	ANOVA table	SS	DF	MS	F (DFn, DFd)	P value					ANOVA table	SS	DF	MS	F (DFn, DFd)	P value					ANOVA table	SS	DF	MS	F (DFn, DFd)	P value					ANOVA table	SS	DF	MS	F (DFn, DFd)	P value					ANOVA table	SS	DF	MS	F (DFn, DFd)	P value
	Treatment (between columns)	117.4	5	23.49	F (5, 36) = 0,8312	P=0,5361					Treatment (between columns)	162.6	5	32.53	F (5, 36) = 1,219	P=0,3204					Treatment (between columns)	22882	5	4576	F (5, 12) = 303,0	P<0,0001					Treatment (between columns)	18704	5	3741	F (5, 12) = 182,7	P<0,0001					Treatment (between columns)	23866	5	4773	F (5, 12) = 106,5	P<0,0001
	Residual (within columns)	1017	36	28.25							Residual (within columns)	960.9	36	26.69							Residual (within columns)	181.2	12	15.1							Residual (within columns)	245.7	12	20.47							Residual (within columns)	537.8	12	44.81
	Total	1135	41								Total	1124	41								Total	23063	17								Total	18949	17								Total	24404	17
	Data summary										Data summary										Data summary										Data summary										Data summary
	Number of treatments (columns)	6									Number of treatments (columns)	6									Number of treatments (columns)	6									Number of treatments (columns)	6									Number of treatments (columns)	6
	Number of values (total)	42									Number of values (total)	42									Number of values (total)	18									Number of values (total)	18									Number of values (total)	18
			Mean	SEM	N								Mean	SEM	N								Mean	SEM	N								Mean	SEM	N								Mean	SEM	N
	SC	0	100	0	7						SC	0	100	0	7						SC	0	100	0	3						SC	0	100	0	3						SC	0	100	0	3
	2,9 µM 4-Ipo	2.9	98.8143	1.47607	7						2,9 µM 4-Ipo	2.9	99.4286	1.46786	7						2,9 µM 4-Ipo	2.9	83.6	4.83356	3						2,9 µM 4-Ipo	2.9	98.0667	1.1865	3						2,9 µM 4-Ipo	2.9	94.4	7.50355	3
	9,0 µM 4-Ipo	9	102.829	2.57615	7						9,0 µM 4-Ipo	9	98.1857	2.96258	7						9,0 µM 4-Ipo	9	47.4	1.34288	3						9,0 µM 4-Ipo	9	64.8333	2.2063	3						9,0 µM 4-Ipo	9	56.4667	4.23491	3
	29 µM 4-Ipo	29	102.5	1.65256	7						29 µM 4-Ipo	29	102.6	1.9376	7						29 µM 4-Ipo	29	16.3	2.20303	3						29 µM 4-Ipo	29	40.4333	2.59829	3						29 µM 4-Ipo	29	28.0667	2.28206	3
	90 µM 4-Ipo	90	103.6	2.51074	7						90 µM 4-Ipo	90	103.686	2.00576	7						90 µM 4-Ipo	90	12.3333	0.260342	3						90 µM 4-Ipo	90	26.8	3.44287	3						90 µM 4-Ipo	90	14.1333	2.82627	3
	290 µM 4-Ipo	290	101.971	2.52358	7						290 µM 4-Ipo	290	99.1143	2.04187	7						290 µM 4-Ipo	290	10.1333	0.338296	3						290 µM 4-Ipo	290	18.8	4.00791	3						290 µM 4-Ipo	290	9.06667	1.48137	3
	Non linear Fit - Table of Results										Non linear Fit - Table of Results										Non linear Fit - Table of Results										Non linear Fit - Table of Results										Non linear Fit - Table of Results
																Goodness of Fit										Goodness of Fit										Goodness of Fit										Goodness of Fit
	Comparison of Fits	Can't calculate				Goodness of Fit					Comparison of Fits	Can't calculate				Degrees of Freedom	41				Comparison of Fits					Degrees of Freedom	16				Comparison of Fits					Degrees of Freedom	16				Comparison of Fits					Degrees of Freedom	16
	Null hypothesis	[Agonist] vs, response (three parameters)				Degrees of Freedom	41				Null hypothesis	[Agonist] vs, response (three parameters)				R squared	-62.31				Null hypothesis	[Agonist] vs, response (three parameters)				R squared	0.9727				Null hypothesis	[Agonist] vs, response (three parameters)				R squared	0.9434				Null hypothesis	[Agonist] vs, response (three parameters)				R squared	0.9582
	Alternative hypothesis	[Inhibitor] vs, response -- Variable slope (four parameters)				R squared	-61.79				Alternative hypothesis	[Inhibitor] vs, response -- Variable slope (four parameters)				Sum of Squares	71130				Alternative hypothesis	[Inhibitor] vs, response -- Variable slope (four parameters)				Sum of Squares	630				Alternative hypothesis	[Inhibitor] vs, response -- Variable slope (four parameters)				Sum of Squares	1072				Alternative hypothesis	[Inhibitor] vs, response -- Variable slope (four parameters)				Sum of Squares	1020
	P value					Sum of Squares	71245				P value					Sy.x	41.65				P value	<0,0001				Sy.x	6.275				P value	<0,0001				Sy.x	8.186				P value	<0,0001				Sy.x	7.984
	Conclusion (alpha = 0.05)	Other fit is ambiguous				Sy.x	41.69				Conclusion (alpha = 0.05)	Other fit is ambiguous									Conclusion (alpha = 0.05)	Reject null hypothesis									Conclusion (alpha = 0.05)	Reject null hypothesis									Conclusion (alpha = 0.05)	Reject null hypothesis
	Preferred model	[Agonist] vs, response (three parameters)									Preferred model	[Agonist] vs, response (three parameters)									Preferred model	[Inhibitor] vs, response -- Variable slope (four parameters)									Preferred model	[Inhibitor] vs, response -- Variable slope (four parameters)									Preferred model	[Inhibitor] vs, response -- Variable slope (four parameters)
	F (DFn, DFd)										F (DFn, DFd)										F (DFn, DFd)	1469 (1, 16)									F (DFn, DFd)	1155 (1, 16)									F (DFn, DFd)	1065 (1, 16)
[truncated: 9 more columns]

## Sheet: Fig 6D
		No virus										Control vector										Homo spaiens										Homo spaiens P427										Homo spaiens P427 C106
		N1	N2	N3								N1	N2	N3								N1	N2	N3								N1	N2	N3								N1	N2	N3
4-IPO [µM]	SC	100	100	100						4-IPO [µM]	SC	100	100	100						4-IPO [µM]	SC	100	100	100						4-IPO [µM]	SC	100	100	100						4-IPO [µM]	SC	100	100	100
	2.9	108.9	97.9	85.5							2.9	111.7	93.2	97.9							2.9	116.4	112.7	112.5							2.9	112.9	100.6	106.6							2.9	104.5	106.6	96.7
	9	102.2	98.1	83.5							9	109.9	102.3	89.1							9	112.4	119.6	89.6							9	105.9	84.6	90.7							9	99.5	101.3	94.1
	29	95.9	90.6	83.7							29	110.7	100.4	86.4							29	112.1	117.9	98.1							29	79.3	68.6	73.1							29	86.4	117.4	106.5
	90	99.2	97.7	94.5							90	108.2	107.4	94							90	105	99.6	96.7							90	61.9	50.2	50							90	86.3	115	96.9
	290	108.1	101.1	96.7							290	100.6	98.8	95.3							290	101	126.7	98.4							290	46.4	46.8	42.9							290	84.2	107.4	107.3
	Multiple comparisons										Multiple comparisons										Multiple comparisons										Multiple comparisons										Multiple comparisons
	Ordinary One-Way ANOVA										Ordinary One-Way ANOVA										Ordinary One-Way ANOVA										Ordinary One-Way ANOVA										Ordinary One-Way ANOVA
	Number of families	1									Number of families	1									Number of families	1									Number of families	1									Number of families	1
	Number of comparisons per family	5									Number of comparisons per family	5									Number of comparisons per family	5									Number of comparisons per family	5									Number of comparisons per family	5
	Alpha	0.05									Alpha	0.05									Alpha	0.05									Alpha	0.05									Alpha	0.05
	Dunnett's multiple comparisons test	Mean Diff,	95,00% CI of diff,	Significant?	Summary	Adjusted P Value	A-?				Dunnett's multiple comparisons test	Mean Diff,	95,00% CI of diff,	Significant?	Summary	Adjusted P Value	A-?				Dunnett's multiple comparisons test	Mean Diff,	95,00% CI of diff,	Significant?	Summary	Adjusted P Value	A-?				Dunnett's multiple comparisons test	Mean Diff,	95,00% CI of diff,	Significant?	Summary	Adjusted P Value	A-?				Dunnett's multiple comparisons test	Mean Diff,	95,00% CI of diff,	Significant?	Summary	Adjusted P Value	A-?
	SC vs. 2.9 µM 4-Ipo	2.567	-14,46 to 19,59	No	ns	0.9888	B	2,9 µM 4-Ipo			SC vs. 2.9 µM 4-Ipo	-0.9333	-20,82 to 18,95	No	ns	0.9998	B	2,9 µM 4-Ipo			SC vs. 2.9 µM 4-Ipo	-13.87	-37,87 to 10,14	No	ns	0.3631	B	2,9 µM 4-Ipo			SC vs. 2.9 µM 4-Ipo	-6.7	-21,62 to 8,221	No	ns	0.5798	B	2,9 µM 4-Ipo			SC vs. 2.9 µM 4-Ipo	-2.6	-27,78 to 22,58	No	ns	0.9979	B	2,9 µM 4-Ipo
	SC vs. 9.0 µM 4-Ipo	5.4	-11,62 to 22,42	No	ns	0.8218	C	9,0 µM 4-Ipo			SC vs. 9.0 µM 4-Ipo	-0.4333	-20,32 to 19,45	No	ns	>0,9999	C	9,0 µM 4-Ipo			SC vs. 9.0 µM 4-Ipo	-7.2	-31,21 to 16,81	No	ns	0.8494	C	9,0 µM 4-Ipo			SC vs. 9.0 µM 4-Ipo	6.267	-8,654 to 21,19	No	ns	0.6345	C	9,0 µM 4-Ipo			SC vs. 9.0 µM 4-Ipo	1.7	-23,48 to 26,88	No	ns	0.9997	C	9,0 µM 4-Ipo
	SC vs. 29 µM 4-Ipo	9.933	-7,092 to 26,96	No	ns	0.3548	D	29 µM 4-Ipo			SC vs. 29 µM 4-Ipo	0.8333	-19,05 to 20,72	No	ns	0.9998	D	29 µM 4-Ipo			SC vs. 29 µM 4-Ipo	-9.367	-33,37 to 14,64	No	ns	0.6909	D	29 µM 4-Ipo			SC vs. 29 µM 4-Ipo	26.33	11,41 to 41,25	Yes	**	0.0011	D	29 µM 4-Ipo			SC vs. 29 µM 4-Ipo	-3.433	-28,61 to 21,74	No	ns	0.9931	D	29 µM 4-Ipo
	SC vs. 90 µM 4-Ipo	2.867	-14,16 to 19,89	No	ns	0.9821	E	90 µM 4-Ipo			SC vs. 90 µM 4-Ipo	-3.2	-23,09 to 16,69	No	ns	0.9853	E	90 µM 4-Ipo			SC vs. 90 µM 4-Ipo	-0.4333	-24,44 to 23,57	No	ns	>0,9999	E	90 µM 4-Ipo			SC vs. 90 µM 4-Ipo	45.97	31,05 to 60,89	Yes	****	<0,0001	E	90 µM 4-Ipo			SC vs. 90 µM 4-Ipo	0.6	-24,58 to 25,78	No	ns	>0,9999	E	90 µM 4-Ipo
	SC vs. 290 µM 4-Ipo	-1.967	-18,99 to 15,06	No	ns	0.9964	F	290 µM 4-Ipo			SC vs. 290 µM 4-Ipo	1.767	-18,12 to 21,65	No	ns	0.9986	F	290 µM 4-Ipo			SC vs. 290 µM 4-Ipo	-8.7	-32,71 to 15,31	No	ns	0.7426	F	290 µM 4-Ipo			SC vs. 290 µM 4-Ipo	54.63	39,71 to 69,55	Yes	****	<0,0001	F	290 µM 4-Ipo			SC vs. 290 µM 4-Ipo	0.3667	-24,81 to 25,54	No	ns	>0,9999	F	290 µM 4-Ipo
	Test details	Mean 1	Mean 2	Mean Diff,	SE of diff,	n1	n2	q	DF		Test details	Mean 1	Mean 2	Mean Diff,	SE of diff,	n1	n2	q	DF		Test details	Mean 1	Mean 2	Mean Diff,	SE of diff,	n1	n2	q	DF		Test details	Mean 1	Mean 2	Mean Diff,	SE of diff,	n1	n2	q	DF		Test details	Mean 1	Mean 2	Mean Diff,	SE of diff,	n1	n2	q	DF
	SC vs. 2.9 µM 4-Ipo	100	97.43	2.567	5.868	3	3	0.4374	12		SC vs. 2.9 µM 4-Ipo	100	100.9	-0.9333	6.855	3	3	0.1362	12		SC vs. 2.9 µM 4-Ipo	100	113.9	-13.87	8.274	3	3	1.676	12		SC vs. 2.9 µM 4-Ipo	100	106.7	-6.7	5.143	3	3	1.303	12		SC vs. 2.9 µM 4-Ipo	100	102.6	-2.6	8.678	3	3	0.2996	12
	SC vs. 9.0 µM 4-Ipo	100	94.6	5.4	5.868	3	3	0.9202	12		SC vs. 9.0 µM 4-Ipo	100	100.4	-0.4333	6.855	3	3	0.06322	12		SC vs. 9.0 µM 4-Ipo	100	107.2	-7.2	8.274	3	3	0.8702	12		SC vs. 9.0 µM 4-Ipo	100	93.73	6.267	5.143	3	3	1.219	12		SC vs. 9.0 µM 4-Ipo	100	98.3	1.7	8.678	3	3	0.1959	12
	SC vs. 29 µM 4-Ipo	100	90.07	9.933	5.868	3	3	1.693	12		SC vs. 29 µM 4-Ipo	100	99.17	0.8333	6.855	3	3	0.1216	12		SC vs. 29 µM 4-Ipo	100	109.4	-9.367	8.274	3	3	1.132	12		SC vs. 29 µM 4-Ipo	100	73.67	26.33	5.143	3	3	5.12	12		SC vs. 29 µM 4-Ipo	100	103.4	-3.433	8.678	3	3	0.3956	12
	SC vs. 90 µM 4-Ipo	100	97.13	2.867	5.868	3	3	0.4885	12		SC vs. 90 µM 4-Ipo	100	103.2	-3.2	6.855	3	3	0.4668	12		SC vs. 90 µM 4-Ipo	100	100.4	-0.4333	8.274	3	3	0.05237	12		SC vs. 90 µM 4-Ipo	100	54.03	45.97	5.143	3	3	8.938	12		SC vs. 90 µM 4-Ipo	100	99.4	0.6	8.678	3	3	0.06914	12
	SC vs. 290 µM 4-Ipo	100	102	-1.967	5.868	3	3	0.3351	12		SC vs. 290 µM 4-Ipo	100	98.23	1.767	6.855	3	3	0.2577	12		SC vs. 290 µM 4-Ipo	100	108.7	-8.7	8.274	3	3	1.051	12		SC vs. 290 µM 4-Ipo	100	45.37	54.63	5.143	3	3	10.62	12		SC vs. 290 µM 4-Ipo	100	99.63	0.3667	8.678	3	3	0.04225	12
	ANOVA summary										ANOVA summary			Brown-Forsythe test							ANOVA summary										ANOVA summary										ANOVA summary
	F	1.018		Brown-Forsythe test							F	0.1232		F (DFn, DFd)	0,8654 (5, 12)						F	0.8578		Brown-Forsythe test							F	48.52		Brown-Forsythe test							F	0.1065		Brown-Forsythe test
	P value	0.4493		F (DFn, DFd)	1,137 (5, 12)						P value	0.9845		P value	0.5316						P value	0.536		F (DFn, DFd)	0,8240 (5, 12)						P value	<0,0001		F (DFn, DFd)	0,8444 (5, 12)						P value	0.9888		F (DFn, DFd)	0,8377 (5, 12)
	P value summary	ns		P value	0.3931						P value summary	ns		P value summary	ns						P value summary	ns		P value	0.556						P value summary	****		P value	0.5439						P value summary	ns		P value	0.5478
	Significant diff. among means (P < 0.05)?	No		P value summary	ns						Significant diff. among means (P < 0.05)?	No		Are SDs significantly different (P < 0.05)?	No						Significant diff. among means (P < 0.05)?	No		P value summary	ns						Significant diff. among means (P < 0.05)?	Yes		P value summary	ns						Significant diff. among means (P < 0.05)?	No		P value summary	ns
	R square	0.2977		Are SDs significantly different (P < 0.05)?	No						R square	0.04882									R square	0.2633		Are SDs significantly different (P < 0.05)?	No						R square	0.9529		Are SDs significantly different (P < 0.05)?	No						R square	0.04247		Are SDs significantly different (P < 0.05)?	No
	ANOVA table	SS	DF	MS	F (DFn, DFd)	P value					ANOVA table	SS	DF	MS	F (DFn, DFd)	P value					ANOVA table	SS	DF	MS	F (DFn, DFd)	P value					ANOVA table	SS	DF	MS	F (DFn, DFd)	P value					ANOVA table	SS	DF	MS	F (DFn, DFd)	P value
	Treatment (between columns)	262.8	5	52.56	F (5, 12) = 1,018	P=0,4493					Treatment (between columns)	43.41	5	8.682	F (5, 12) = 0,1232	P=0,9845					Treatment (between columns)	440.4	5	88.09	F (5, 12) = 0,8578	P=0,5360					Treatment (between columns)	9625	5	1925	F (5, 12) = 48,52	P<0,0001					Treatment (between columns)	60.13	5	12.03	F (5, 12) = 0,1065	P=0,9888
	Residual (within columns)	619.8	12	51.65							Residual (within columns)	845.8	12	70.48							Residual (within columns)	1232	12	102.7							Residual (within columns)	476.1	12	39.67							Residual (within columns)	1356	12	113
	Total	882.6	17								Total	889.2	17								Total	1673	17								Total	10101	17								Total	1416	17
	Data summary										Data summary										Data summary										Data summary										Data summary
	Number of treatments (columns)	6									Number of treatments (columns)	6									Number of treatments (columns)	6									Number of treatments (columns)	6									Number of treatments (columns)	6
	Number of values (total)	18									Number of values (total)	18									Number of values (total)	18									Number of values (total)	18									Number of values (total)	18
			Mean	SEM	N								Mean	SEM	N								Mean	SEM	N								Mean	SEM	N								Mean	SEM	N
	SC	0	100	0	3						SC	0	100	0	3						SC	0	100	0	3						SC	0	100	0	3						SC	0	100	0	3
	2,9 µM 4-Ipo	2.9	97.4333	6.75903	3						2,9 µM 4-Ipo	2.9	100.933	5.55168	3						2,9 µM 4-Ipo	2.9	113.867	1.26798	3						2,9 µM 4-Ipo	2.9	106.7	3.55106	3						2,9 µM 4-Ipo	2.9	102.6	3.01164	3
	9,0 µM 4-Ipo	9	94.6	5.6748	3						9,0 µM 4-Ipo	9	100.433	6.07655	3						9,0 µM 4-Ipo	9	107.2	9.04212	3						9,0 µM 4-Ipo	9	93.7333	6.33307	3						9,0 µM 4-Ipo	9	98.3	2.16333	3
	29 µM 4-Ipo	29	90.0667	3.53192	3						29 µM 4-Ipo	29	99.1667	7.04186	3						29 µM 4-Ipo	29	109.367	5.87689	3						29 µM 4-Ipo	29	73.6667	3.10179	3						29 µM 4-Ipo	29	103.433	9.07934	3
	90 µM 4-Ipo	90	97.1333	1.38604	3						90 µM 4-Ipo	90	103.2	4.60579	3						90 µM 4-Ipo	90	100.433	2.43196	3						90 µM 4-Ipo	90	54.0333	3.93376	3						90 µM 4-Ipo	90	99.4	8.37874	3
	290 µM 4-Ipo	290	101.967	3.3193	3						290 µM 4-Ipo	290	98.2333	1.55599	3						290 µM 4-Ipo	290	108.7	9.03124	3						290 µM 4-Ipo	290	45.3667	1.23873	3						290 µM 4-Ipo	290	99.6333	7.71672	3
	Non linear Fit - Table of Results										Non linear Fit - Table of Results										Non linear Fit - Table of Results										Non linear Fit - Table of Results										Non linear Fit - Table of Results
	Comparison of Fits	Can't calculate				Goodness of Fit					Comparison of Fits	Can't calculate				Goodness of Fit					Comparison of Fits	Can't calculate				Goodness of Fit					Comparison of Fits					Goodness of Fit					Comparison of Fits	Can't calculate				Goodness of Fit
	Null hypothesis	[Agonist] vs, response (three parameters)				Degrees of Freedom	17				Null hypothesis	[Agonist] vs, response (three parameters)				Degrees of Freedom	17				Null hypothesis	[Agonist] vs, response (three parameters)				Degrees of Freedom	17				Null hypothesis	[Agonist] vs, response (three parameters)				Degrees of Freedom	16				Null hypothesis	[Agonist] vs, response (three parameters)				Degrees of Freedom	17
	Alternative hypothesis	[Inhibitor] vs, response -- Variable slope (four parameters)				R squared	-34.1				Alternative hypothesis	[Inhibitor] vs, response -- Variable slope (four parameters)				R squared	-33.74				Alternative hypothesis	[Inhibitor] vs, response -- Variable slope (four parameters)				R squared	-18.4				Alternative hypothesis	[Inhibitor] vs, response -- Variable slope (four parameters)				R squared	0.8782				Alternative hypothesis	[Inhibitor] vs, response -- Variable slope (four parameters)				R squared	-21.19
	P value					Sum of Squares	30979				P value					Sum of Squares	30891				P value					Sum of Squares	32456				P value	<0,0001				Sum of Squares	1231				P value					Sum of Squares	31421
	Conclusion (alpha = 0.05)	Other fit didn't work				Sy.x	42.69				Conclusion (alpha = 0.05)	Other fit is ambiguous				Sy.x	42.63				Conclusion (alpha = 0.05)	Other fit is ambiguous				Sy.x	43.69				Conclusion (alpha = 0.05)	Reject null hypothesis				Sy.x	8.77				Conclusion (alpha = 0.05)	Other fit is ambiguous				Sy.x	42.99
	Preferred model	[Agonist] vs, response (three parameters)									Preferred model	[Agonist] vs, response (three parameters)									Preferred model	[Agonist] vs, response (three parameters)									Preferred model	[Inhibitor] vs, response -- Variable slope (four parameters)									Preferred model	[Agonist] vs, response (three parameters)
	F (DFn, DFd)										F (DFn, DFd)										F (DFn, DFd)										F (DFn, DFd)	609,4 (1, 16)									F (DFn, DFd)
		No virus										Control vector										Homo spaiens										Homo spaiens P427										Homo spaiens P427 C106
		N1	N2	N3								N1	N2	N3								N1	N2	N3								N1	N2	N3								N1	N2	N3
PK [µM]	SC	100	100	100						PK [µM]	SC	100	100	100						PK [µM]	SC	100	100	100						PK [µM]	SC	100	100	100						PK [µM]	SC	100	100	100
	2.9	100.7	102.9	96.5							2.9	103.5	98.5	103.9							2.9	98.3	96	84.4							2.9	91.6	91.7	82.8							2.9	108.6	100.6	89.8
	9	102.4	102.6	94.5							9	94.9	100.5	102.2							9	98.5	99.4	84.4							9	69.8	78.2	64.4							9	91	103.1	86.7
	29	111.6	95.3	95.1							29	92.4	90.5	96.7							29	90.8	109.2	100.2							29	51.4	56.7	45.9							29	92.6	95.1	95.4
	90	106.7	104.7	81.9							90	92.8	100	105.9							90	91.4	103.1	100.9							90	39.2	41.3	34.4							90	85.5	87.8	86.1
	290	103.7	98.6	99.2							290	107	106.2	95.4							290	96.3	107	109.3							290	36.7	39	34.4							290	82.6	78.8	84.6
	Multiple comparisons										Multiple comparisons										Multiple comparisons										Multiple comparisons										Multiple comparisons
	Ordinary One-Way ANOVA										Ordinary One-Way ANOVA										Ordinary One-Way ANOVA										Ordinary One-Way ANOVA										Ordinary One-Way ANOVA
	Number of families	1									Number of families	1									Number of families	1									Number of families	1									Number of families	1
	Number of comparisons per family	5									Number of comparisons per family	5									Number of comparisons per family	5									Number of comparisons per family	5									Number of comparisons per family	5
	Alpha	0.05									Alpha	0.05									Alpha	0.05									Alpha	0.05									Alpha	0.05
	Dunnett's multiple comparisons test	Mean Diff,	95,00% CI of diff,	Significant?	Summary	Adjusted P Value	A-?				Dunnett's multiple comparisons test	Mean Diff,	95,00% CI of diff,	Significant?	Summary	Adjusted P Value	A-?				Dunnett's multiple comparisons test	Mean Diff,	95,00% CI of diff,	Significant?	Summary	Adjusted P Value	A-?				Dunnett's multiple comparisons test	Mean Diff,	95,00% CI of diff,	Significant?	Summary	Adjusted P Value	A-?				Dunnett's multiple comparisons test	Mean Diff,	95,00% CI of diff,	Significant?	Summary	Adjusted P Value	A-?
	SC vs. 2.9 µM 4-Ipo	-0.03333	-17,31 to 17,24	No	ns	>0,9999	B	2,9 µM 4-Ipo			SC vs. 2.9 µM 4-Ipo	-1.967	-12,51 to 8,572	No	ns	0.9727	B	2,9 µM 4-Ipo			SC vs. 2.9 µM 4-Ipo	7.1	-9,587 to 23,79	No	ns	0.6241	B	2,9 µM 4-Ipo			SC vs. 2.9 µM 4-Ipo	11.3	0,6428 to 21,96	Yes	*	0.0367	B	2,9 µM 4-Ipo			SC vs. 2.9 µM 4-Ipo	0.3333	-12,42 to 13,08	No	ns	0.9999	B	2,9 µM 4-Ipo
	SC vs. 9.0 µM 4-Ipo	0.1667	-17,11 to 17,44	No	ns	>0,9999	C	9,0 µM 4-Ipo			SC vs. 9.0 µM 4-Ipo	0.8	-9,739 to 11,34	No	ns	0.9997	C	9,0 µM 4-Ipo			SC vs. 9.0 µM 4-Ipo	5.9	-10,79 to 22,59	No	ns	0.7587	C	9,0 µM 4-Ipo			SC vs. 9.0 µM 4-Ipo	29.2	18,54 to 39,86	Yes	****	<0,0001	C	9,0 µM 4-Ipo			SC vs. 9.0 µM 4-Ipo	6.4	-6,349 to 19,15	No	ns	0.4843	C	9,0 µM 4-Ipo
	SC vs. 29 µM 4-Ipo	-0.6667	-17,94 to 16,61	No	ns	0.9999	D	29 µM 4-Ipo			SC vs. 29 µM 4-Ipo	6.8	-3,739 to 17,34	No	ns	0.274	D	29 µM 4-Ipo			SC vs. 29 µM 4-Ipo	-0.06667	-16,75 to 16,62	No	ns	>0,9999	D	29 µM 4-Ipo			SC vs. 29 µM 4-Ipo	48.67	38,01 to 59,32	Yes	****	<0,0001	D	29 µM 4-Ipo			SC vs. 29 µM 4-Ipo	5.633	-7,116 to 18,38	No	ns	0.5932	D	29 µM 4-Ipo
	SC vs. 90 µM 4-Ipo	2.233	-15,04 to 19,51	No	ns	0.9945	E	90 µM 4-Ipo			SC vs. 90 µM 4-Ipo	0.4333	-10,11 to 10,97	No	ns	0.9998	E	90 µM 4-Ipo			SC vs. 90 µM 4-Ipo	1.533	-15,15 to 18,22	No	ns	0.9985	E	90 µM 4-Ipo			SC vs. 90 µM 4-Ipo	61.7	51,04 to 72,36	Yes	****	<0,0001	E	90 µM 4-Ipo			SC vs. 90 µM 4-Ipo	13.53	0,7840 to 26,28	Yes	*	0.0365	E	90 µM 4-Ipo
	SC vs. 290 µM 4-Ipo	-0.5	-17,78 to 16,78	No	ns	0.9999	F	290 µM 4-Ipo			SC vs. 290 µM 4-Ipo	-2.867	-13,41 to 7,672	No	ns	0.8898	F	290 µM 4-Ipo			SC vs. 290 µM 4-Ipo	-4.2	-20,89 to 12,49	No	ns	0.9153	F	290 µM 4-Ipo			SC vs. 290 µM 4-Ipo	63.3	52,64 to 73,96	Yes	****	<0,0001	F	290 µM 4-Ipo			SC vs. 290 µM 4-Ipo	18	5,251 to 30,75	Yes	**	0.0061	F	290 µM 4-Ipo
	Test details	Mean 1	Mean 2	Mean Diff,	SE of diff,	n1	n2	q	DF		Test details	Mean 1	Mean 2	Mean Diff,	SE of diff,	n1	n2	q	DF		Test details	Mean 1	Mean 2	Mean Diff,	SE of diff,	n1	n2	q	DF		Test details	Mean 1	Mean 2	Mean Diff,	SE of diff,	n1	n2	q	DF		Test details	Mean 1	Mean 2	Mean Diff,	SE of diff,	n1	n2	q	DF
	SC vs. 2.9 µM 4-Ipo	100	100	-0.03333	5.955	3	3	0.005597	12		SC vs. 2.9 µM 4-Ipo	100	102	-1.967	3.632	3	3	0.5414	12		SC vs. 2.9 µM 4-Ipo	100	92.9	7.1	5.752	3	3	1.234	12		SC vs. 2.9 µM 4-Ipo	100	88.7	11.3	3.673	3	3	3.076	12		SC vs. 2.9 µM 4-Ipo	100	99.67	0.3333	4.394	3	3	0.07586	12
	SC vs. 9.0 µM 4-Ipo	100	99.83	0.1667	5.955	3	3	0.02799	12		SC vs. 9.0 µM 4-Ipo	100	99.2	0.8	3.632	3	3	0.2202	12		SC vs. 9.0 µM 4-Ipo	100	94.1	5.9	5.752	3	3	1.026	12		SC vs. 9.0 µM 4-Ipo	100	70.8	29.2	3.673	3	3	7.949	12		SC vs. 9.0 µM 4-Ipo	100	93.6	6.4	4.394	3	3	1.456	12
	SC vs. 29 µM 4-Ipo	100	100.7	-0.6667	5.955	3	3	0.1119	12		SC vs. 29 µM 4-Ipo	100	93.2	6.8	3.632	3	3	1.872	12		SC vs. 29 µM 4-Ipo	100	100.1	-0.06667	5.752	3	3	0.01159	12		SC vs. 29 µM 4-Ipo	100	51.33	48.67	3.673	3	3	13.25	12		SC vs. 29 µM 4-Ipo	100	94.37	5.633	4.394	3	3	1.282	12
	SC vs. 90 µM 4-Ipo	100	97.77	2.233	5.955	3	3	0.375	12		SC vs. 90 µM 4-Ipo	100	99.57	0.4333	3.632	3	3	0.1193	12		SC vs. 90 µM 4-Ipo	100	98.47	1.533	5.752	3	3	0.2666	12		SC vs. 90 µM 4-Ipo	100	38.3	61.7	3.673	3	3	16.8	12		SC vs. 90 µM 4-Ipo	100	86.47	13.53	4.394	3	3	3.08	12
	SC vs. 290 µM 4-Ipo	100	100.5	-0.5	5.955	3	3	0.08396	12		SC vs. 290 µM 4-Ipo	100	102.9	-2.867	3.632	3	3	0.7892	12		SC vs. 290 µM 4-Ipo	100	104.2	-4.2	5.752	3	3	0.7302	12		SC vs. 290 µM 4-Ipo	100	36.7	63.3	3.673	3	3	17.23	12		SC vs. 290 µM 4-Ipo	100	82	18	4.394	3	3	4.096	12
	ANOVA summary										ANOVA summary										ANOVA summary										ANOVA summary										ANOVA summary
	F	0.06171		Brown-Forsythe test							F	1.742		Brown-Forsythe test							F	1.06		Brown-Forsythe test							F	104.3		Brown-Forsythe test							F	5.36		Brown-Forsythe test
	P value	0.9968		F (DFn, DFd)	0,5789 (5, 12)						P value	0.1997		F (DFn, DFd)	0,6163 (5, 12)						P value	0.4286		F (DFn, DFd)	0,4301 (5, 12)						P value	<0,0001		F (DFn, DFd)	0,7718 (5, 12)						P value	0.0081		F (DFn, DFd)	1,674 (5, 12)
	P value summary	ns		P value	0.7158						P value summary	ns		P value	0.6901						P value summary	ns		P value	0.8192						P value summary	****		P value	0.588						P value summary	**		P value	0.2151
	Significant diff. among means (P < 0.05)?	No		P value summary	ns						Significant diff. among means (P < 0.05)?	No		P value summary	ns						Significant diff. among means (P < 0.05)?	No		P value summary	ns						Significant diff. among means (P < 0.05)?	Yes		P value summary	ns						Significant diff. among means (P < 0.05)?	Yes		P value summary	ns
	R square	0.02507		Are SDs significantly different (P < 0.05)?	No						R square	0.4205		Are SDs significantly different (P < 0.05)?	No						R square	0.3063		Are SDs significantly different (P < 0.05)?	No						R square	0.9775		Are SDs significantly different (P < 0.05)?	No						R square	0.6907		Are SDs significantly different (P < 0.05)?	No
	ANOVA table	SS	DF	MS	F (DFn, DFd)	P value					ANOVA table	SS	DF	MS	F (DFn, DFd)	P value					ANOVA table	SS	DF	MS	F (DFn, DFd)	P value					ANOVA table	SS	DF	MS	F (DFn, DFd)	P value					ANOVA table	SS	DF	MS	F (DFn, DFd)	P value
	Treatment (between columns)	16.41	5	3.283	F (5, 12) = 0,06171	P=0,9968					Treatment (between columns)	172.3	5	34.47	F (5, 12) = 1,742	P=0,1997					Treatment (between columns)	262.9	5	52.59	F (5, 12) = 1,060	P=0,4286					Treatment (between columns)	10554	5	2111	F (5, 12) = 104,3	P<0,0001					Treatment (between columns)	776.3	5	155.3	F (5, 12) = 5,360	P=0,0081
	Residual (within columns)	638.3	12	53.19							Residual (within columns)	237.5	12	19.79							Residual (within columns)	595.5	12	49.62							Residual (within columns)	242.9	12	20.24							Residual (within columns)	347.6	12	28.97
	Total	654.7	17								Total	409.8	17								Total	858.4	17								Total	10797	17								Total	1124	17
	Data summary										Data summary										Data summary										Data summary										Data summary
	Number of treatments (columns)	6									Number of treatments (columns)	6									Number of treatments (columns)	6									Number of treatments (columns)	6									Number of treatments (columns)	6
	Number of values (total)	18									Number of values (total)	18									Number of values (total)	18									Number of values (total)	18									Number of values (total)	18
			Mean	SEM	N								Mean	SEM	N								Mean	SEM	N								Mean	SEM	N								Mean	SEM	N
	SC	0	100	0	3						SC	0	100	0	3						SC	0	100	0	3						SC	0	100	0	3						SC	0	100	0	3
	2,9 µM 4-Ipo	2.9	100.033	1.87735	3						2,9 µM 4-Ipo	2.9	101.967	1.73718	3						2,9 µM 4-Ipo	2.9	92.9	4.30155	3						2,9 µM 4-Ipo	2.9	88.7	2.95014	3						2,9 µM 4-Ipo	2.9	99.6667	5.44712	3
	9,0 µM 4-Ipo	9	99.8333	2.66729	3						9,0 µM 4-Ipo	9	99.2	2.2053	3						9,0 µM 4-Ipo	9	94.1	4.85695	3						9,0 µM 4-Ipo	9	70.8	4.01497	3						9,0 µM 4-Ipo	9	93.6	4.90951	3
	29 µM 4-Ipo	29	100.667	5.46697	3						29 µM 4-Ipo	29	93.2	1.83394	3						29 µM 4-Ipo	29	100.067	5.31204	3						29 µM 4-Ipo	29	51.3333	3.11787	3						29 µM 4-Ipo	29	94.3667	0.887568	3
	90 µM 4-Ipo	90	97.7667	7.95431	3						90 µM 4-Ipo	90	99.5667	3.78785	3						90 µM 4-Ipo	90	98.4667	3.58996	3						90 µM 4-Ipo	90	38.3	2.04206	3						90 µM 4-Ipo	90	86.4667	0.688799	3
	290 µM 4-Ipo	290	100.5	1.60935	3						290 µM 4-Ipo	290	102.867	3.74047	3						290 µM 4-Ipo	290	104.2	4.00541	3						290 µM 4-Ipo	290	36.7	1.32791	3						290 µM 4-Ipo	290	82	1.70098	3
	Non linear Fit - Table of Results										Non linear Fit - Table of Results										Non linear Fit - Table of Results										Non linear Fit - Table of Results										Non linear Fit - Table of Results
	Comparison of Fits					Goodness of Fit					Comparison of Fits					Goodness of Fit					Comparison of Fits	Can't calculate				Goodness of Fit					Comparison of Fits					Goodness of Fit					Comparison of Fits					Goodness of Fit
	Null hypothesis	[Agonist] vs, response (three parameters)				Degrees of Freedom	16				Null hypothesis	[Agonist] vs, response (three parameters)				Degrees of Freedom	17				Null hypothesis	[Agonist] vs, response (three parameters)				Degrees of Freedom	17				Null hypothesis	[Agonist] vs, response (three parameters)				Degrees of Freedom	16				Null hypothesis	[Agonist] vs, response (three parameters)				Degrees of Freedom	16
	Alternative hypothesis	[Inhibitor] vs, response -- Variable slope (four parameters)				R squared	0.0004877				Alternative hypothesis	[Inhibitor] vs, response -- Variable slope (four parameters)				R squared	-73.21				Alternative hypothesis	[Inhibitor] vs, response -- Variable slope (four parameters)				R squared	-34.75				Alternative hypothesis	[Inhibitor] vs, response -- Variable slope (four parameters)				R squared	0.9312				Alternative hypothesis	[Inhibitor] vs, response -- Variable slope (four parameters)				R squared	0.6487
	P value	<0,0001				Sum of Squares	654.4				P value	0.9543				Sum of Squares	30415				P value					Sum of Squares	30691				P value	<0,0001				Sum of Squares	742.9				P value	<0,0001				Sum of Squares	394.8
	Conclusion (alpha = 0.05)	Reject null hypothesis				Sy.x	6.395				Conclusion (alpha = 0.05)	Do not reject null hypothesis				Sy.x	42.3				Conclusion (alpha = 0.05)	Other fit didn't work				Sy.x	42.49				Conclusion (alpha = 0.05)	Reject null hypothesis				Sy.x	6.814				Conclusion (alpha = 0.05)	Reject null hypothesis				Sy.x	4.968
	Preferred model	[Inhibitor] vs, response -- Variable slope (four parameters)									Preferred model	[Agonist] vs, response (three parameters)									Preferred model	[Agonist] vs, response (three parameters)									Preferred model	[Inhibitor] vs, response -- Variable slope (four parameters)									Preferred model	[Inhibitor] vs, response -- Variable slope (four parameters)
	F (DFn, DFd)	733,5 (1, 16)									F (DFn, DFd)	0,003387 (1, 16)									F (DFn, DFd)										F (DFn, DFd)	1295 (1, 16)									F (DFn, DFd)	1283 (1, 16)
[truncated: 10 more columns]

## Sheet: Fig 6E
		No virus										Control vector										Rabbit										Rabbit C101										Rabbit H239
		N1	N2	N3								N1	N2	N3								N1	N2	N3								N1	N2	N3								N1	N2	N3
4-IPO [µM]	SC	100	100	100						4-IPO [µM]	SC	100	100	100						4-IPO [µM]	SC	100	100	100						4-IPO [µM]	SC	100	100	100						4-IPO [µM]	SC	100	100	100
	2.9	108.9	97.9	85.5							2.9	111.7	93.2	97.9							2.9	91.4	93.9	102.7							2.9	92.2	104.6	96.7							2.9	98.3	107.1	92.5
	9	102.2	98.1	83.5							9	109.9	102.3	89.1							9	69	70.9	53.4							9	90	103.1	80.1							9	71	65.8	56.1
	29	95.9	90.6	83.7							29	110.7	100.4	86.4							29	40.4	50.1	41.5							29	78.2	72.9	72.5							29	44.5	43.7	38.6
	90	99.2	97.7	94.5							90	108.2	107.4	94							90	18.5	15.2	23.5							90	75.3	59.7	56.8							90	24.4	9.9	18.8
	290	108.1	101.1	96.7							290	100.6	98.8	95.3							290	8.6	11.3	13.8							290	53	47.8	45.8							290	9.4	4.7	7
	Multiple comparisons										Multiple comparisons										Multiple comparisons										Multiple comparisons										Multiple comparisons
	Ordinary One-Way ANOVA										Ordinary One-Way ANOVA										Ordinary One-Way ANOVA										Ordinary One-Way ANOVA										Ordinary One-Way ANOVA
	Number of families	1									Number of families	1									Number of families	1									Number of families	1									Number of families	1
	Number of comparisons per family	5									Number of comparisons per family	5									Number of comparisons per family	5									Number of comparisons per family	5									Number of comparisons per family	5
	Alpha	0.05									Alpha	0.05									Alpha	0.05									Alpha	0.05									Alpha	0.05
	Dunnett's multiple comparisons test	Mean Diff,	95,00% CI of diff,	Significant?	Summary	Adjusted P Value	A-?				Dunnett's multiple comparisons test	Mean Diff,	95,00% CI of diff,	Significant?	Summary	Adjusted P Value	A-?				Dunnett's multiple comparisons test	Mean Diff,	95,00% CI of diff,	Significant?	Summary	Adjusted P Value	A-?				Dunnett's multiple comparisons test	Mean Diff,	95,00% CI of diff,	Significant?	Summary	Adjusted P Value	A-?				Dunnett's multiple comparisons test	Mean Diff,	95,00% CI of diff,	Significant?	Summary	Adjusted P Value	A-?
	SC vs. 2.9 µM 4-Ipo	2.325	-10,66 to 15,31	No	ns	0.9821	B	2,9 µM 4-Ipo			SC vs. 2.9 µM 4-Ipo	-0.7	-15,09 to 13,69	No	ns	0.9998	B	2,9 µM 4-Ipo			SC vs. 2.9 µM 4-Ipo	8.525	-18,01 to 35,06	No	ns	0.8415	B	2,9 µM 4-Ipo			SC vs. 2.9 µM 4-Ipo	1.775	-18,49 to 22,04	No	ns	0.9989	B	2,9 µM 4-Ipo			SC vs. 2.9 µM 4-Ipo	5.9	-21,04 to 32,84	No	ns	0.9592	B	2,9 µM 4-Ipo
	SC vs. 9.0 µM 4-Ipo	3.125	-9,858 to 16,11	No	ns	0.9414	C	9,0 µM 4-Ipo			SC vs. 9.0 µM 4-Ipo	0.15	-14,24 to 14,54	No	ns	>0,9999	C	9,0 µM 4-Ipo			SC vs. 9.0 µM 4-Ipo	47.13	20,59 to 73,66	Yes	***	0.0005	C	9,0 µM 4-Ipo			SC vs. 9.0 µM 4-Ipo	10.45	-9,812 to 30,71	No	ns	0.4937	C	9,0 µM 4-Ipo			SC vs. 9.0 µM 4-Ipo	46.3	19,36 to 73,24	Yes	***	0.0007	C	9,0 µM 4-Ipo
	SC vs. 29 µM 4-Ipo	7.25	-5,733 to 20,23	No	ns	0.4219	D	29 µM 4-Ipo			SC vs. 29 µM 4-Ipo	0.275	-14,11 to 14,66	No	ns	>0,9999	D	29 µM 4-Ipo			SC vs. 29 µM 4-Ipo	65.15	38,61 to 91,69	Yes	****	<0,0001	D	29 µM 4-Ipo			SC vs. 29 µM 4-Ipo	28.85	8,588 to 49,11	Yes	**	0.0042	D	29 µM 4-Ipo			SC vs. 29 µM 4-Ipo	67.75	40,81 to 94,69	Yes	****	<0,0001	D	29 µM 4-Ipo
	SC vs. 90 µM 4-Ipo	1.375	-11,61 to 14,36	No	ns	0.9983	E	90 µM 4-Ipo			SC vs. 90 µM 4-Ipo	-4.675	-19,06 to 9,713	No	ns	0.8359	E	90 µM 4-Ipo			SC vs. 90 µM 4-Ipo	83.73	57,19 to 110,3	Yes	****	<0,0001	E	90 µM 4-Ipo			SC vs. 90 µM 4-Ipo	43.65	23,39 to 63,91	Yes	****	<0,0001	E	90 µM 4-Ipo			SC vs. 90 µM 4-Ipo	86.03	59,09 to 113,0	Yes	****	<0,0001	E	90 µM 4-Ipo
	SC vs. 290 µM 4-Ipo	-2	-14,98 to 10,98	No	ns	0.9909	F	290 µM 4-Ipo			SC vs. 290 µM 4-Ipo	-1.075	-15,46 to 13,31	No	ns	0.9997	F	290 µM 4-Ipo			SC vs. 290 µM 4-Ipo	89.98	63,44 to 116,5	Yes	****	<0,0001	F	290 µM 4-Ipo			SC vs. 290 µM 4-Ipo	57.53	37,26 to 77,79	Yes	****	<0,0001	F	290 µM 4-Ipo			SC vs. 290 µM 4-Ipo	94.3	67,36 to 121,2	Yes	****	<0,0001	F	290 µM 4-Ipo
	Test details	Mean 1	Mean 2	Mean Diff,	SE of diff,	n1	n2	q	DF		Test details	Mean 1	Mean 2	Mean Diff,	SE of diff,	n1	n2	q	DF		Test details	Mean 1	Mean 2	Mean Diff,	SE of diff,	n1	n2	q	DF		Test details	Mean 1	Mean 2	Mean Diff,	SE of diff,	n1	n2	q	DF		Test details	Mean 1	Mean 2	Mean Diff,	SE of diff,	n1	n2	q	DF
	SC vs. 2.9 µM 4-Ipo	100	97.68	2.325	4.701	4	4	0.4945	18		SC vs. 2.9 µM 4-Ipo	100	100.7	-0.7	5.21	4	4	0.1343	18		SC vs. 2.9 µM 4-Ipo	100	91.48	8.525	9.609	4	4	0.8871	18		SC vs. 2.9 µM 4-Ipo	100	98.23	1.775	7.337	4	4	0.2419	18		SC vs. 2.9 µM 4-Ipo	100	94.1	5.9	9.755	4	4	0.6048	18
	SC vs. 9.0 µM 4-Ipo	100	96.88	3.125	4.701	4	4	0.6647	18		SC vs. 9.0 µM 4-Ipo	100	99.85	0.15	5.21	4	4	0.02879	18		SC vs. 9.0 µM 4-Ipo	100	52.88	47.13	9.609	4	4	4.904	18		SC vs. 9.0 µM 4-Ipo	100	89.55	10.45	7.337	4	4	1.424	18		SC vs. 9.0 µM 4-Ipo	100	53.7	46.3	9.755	4	4	4.746	18
	SC vs. 29 µM 4-Ipo	100	92.75	7.25	4.701	4	4	1.542	18		SC vs. 29 µM 4-Ipo	100	99.73	0.275	5.21	4	4	0.05278	18		SC vs. 29 µM 4-Ipo	100	34.85	65.15	9.609	4	4	6.78	18		SC vs. 29 µM 4-Ipo	100	71.15	28.85	7.337	4	4	3.932	18		SC vs. 29 µM 4-Ipo	100	32.25	67.75	9.755	4	4	6.945	18
	SC vs. 90 µM 4-Ipo	100	98.63	1.375	4.701	4	4	0.2925	18		SC vs. 90 µM 4-Ipo	100	104.7	-4.675	5.21	4	4	0.8973	18		SC vs. 90 µM 4-Ipo	100	16.28	83.73	9.609	4	4	8.713	18		SC vs. 90 µM 4-Ipo	100	56.35	43.65	7.337	4	4	5.949	18		SC vs. 90 µM 4-Ipo	100	13.98	86.03	9.755	4	4	8.819	18
	SC vs. 290 µM 4-Ipo	100	102	-2	4.701	4	4	0.4254	18		SC vs. 290 µM 4-Ipo	100	101.1	-1.075	5.21	4	4	0.2063	18		SC vs. 290 µM 4-Ipo	100	10.03	89.98	9.609	4	4	9.363	18		SC vs. 290 µM 4-Ipo	100	42.48	57.53	7.337	4	4	7.84	18		SC vs. 290 µM 4-Ipo	100	5.7	94.3	9.755	4	4	9.667	18
	ANOVA summary										ANOVA summary										ANOVA summary										ANOVA summary										ANOVA summary
	F	0.8926		Brown-Forsythe test							F	0.2586		Brown-Forsythe test							F	31.14		Brown-Forsythe test							F	20.71		Brown-Forsythe test							F	33.77		Brown-Forsythe test
	P value	0.5067		F (DFn, DFd)	1,182 (5, 18)						P value	0.9298		F (DFn, DFd)	0,7992 (5, 18)						P value	<0,0001		F (DFn, DFd)	1,522 (5, 18)						P value	<0,0001		F (DFn, DFd)	1,096 (5, 18)						P value	<0,0001		F (DFn, DFd)	1,114 (5, 18)
	P value summary	ns		P value	0.3566						P value summary	ns		P value	0.5646						P value summary	****		P value	0.2325						P value summary	****		P value	0.3962						P value summary	****		P value	0.3877
	Significant diff. among means (P < 0.05)?	No		P value summary	ns						Significant diff. among means (P < 0.05)?	No		P value summary	ns						Significant diff. among means (P < 0.05)?	Yes		P value summary	ns						Significant diff. among means (P < 0.05)?	Yes		P value summary	ns						Significant diff. among means (P < 0.05)?	Yes		P value summary	ns
	R square	0.1987		Are SDs significantly different (P < 0.05)?	No						R square	0.06701		Are SDs significantly different (P < 0.05)?	No						R square	0.8964		Are SDs significantly different (P < 0.05)?	No						R square	0.8519		Are SDs significantly different (P < 0.05)?	No						R square	0.9037		Are SDs significantly different (P < 0.05)?	No
	ANOVA table	SS	DF	MS	F (DFn, DFd)	P value					ANOVA table	SS	DF	MS	F (DFn, DFd)	P value					ANOVA table	SS	DF	MS	F (DFn, DFd)	P value					ANOVA table	SS	DF	MS	F (DFn, DFd)	P value					ANOVA table	SS	DF	MS	F (DFn, DFd)	P value
	Treatment (between columns)	197.3	5	39.46	F (5, 18) = 0,8926	P=0,5067					Treatment (between columns)	70.2	5	14.04	F (5, 18) = 0,2586	P=0,9298					Treatment (between columns)	28753	5	5751	F (5, 18) = 31,14	P<0,0001					Treatment (between columns)	11146	5	2229	F (5, 18) = 20,71	P<0,0001					Treatment (between columns)	32135	5	6427	F (5, 18) = 33,77	P<0,0001
	Residual (within columns)	795.7	18	44.21							Residual (within columns)	977.3	18	54.29							Residual (within columns)	3324	18	184.7							Residual (within columns)	1938	18	107.7							Residual (within columns)	3426	18	190.3
	Total	993	23								Total	1047	23								Total	32077	23								Total	13084	23								Total	35561	23
	Data summary										Data summary										Data summary										Data summary										Data summary
	Number of treatments (columns)	6									Number of treatments (columns)	6									Number of treatments (columns)	6									Number of treatments (columns)	6									Number of treatments (columns)	6
	Number of values (total)	24									Number of values (total)	24									Number of values (total)	24									Number of values (total)	24									Number of values (total)	24
			Mean	SEM	N								Mean	SEM	N								Mean	SEM	N								Mean	SEM	N								Mean	SEM	N
	SC	0	100	0	3						SC	0	100	0	3						SC	0	100	0	3						SC	0	100	0	3						SC	0	100	0	3
	2,9 µM 4-Ipo	2.9	97.4333	6.75903	3						2,9 µM 4-Ipo	2.9	100.933	5.55168	3						2,9 µM 4-Ipo	2.9	96	3.42685	3						2,9 µM 4-Ipo	2.9	97.8333	3.62415	3						2,9 µM 4-Ipo	2.9	99.3	4.24421	3
	9,0 µM 4-Ipo	9	94.6	5.6748	3						9,0 µM 4-Ipo	9	100.433	6.07655	3						9,0 µM 4-Ipo	9	64.4333	5.54387	3						9,0 µM 4-Ipo	9	91.0667	6.66091	3						9,0 µM 4-Ipo	9	64.3	4.36616	3
	29 µM 4-Ipo	29	90.0667	3.53192	3						29 µM 4-Ipo	29	99.1667	7.04186	3						29 µM 4-Ipo	29	44	3.06649	3						29 µM 4-Ipo	29	74.5333	1.83697	3						29 µM 4-Ipo	29	42.2667	1.84782	3
	90 µM 4-Ipo	90	97.1333	1.38604	3						90 µM 4-Ipo	90	103.2	4.60579	3						90 µM 4-Ipo	90	19.0667	2.4127	3						90 µM 4-Ipo	90	63.9333	5.74466	3						90 µM 4-Ipo	90	17.7	4.22177	3
	290 µM 4-Ipo	290	101.967	3.3193	3						290 µM 4-Ipo	290	98.2333	1.55599	3						290 µM 4-Ipo	290	11.2333	1.50148	3						290 µM 4-Ipo	290	48.8667	2.1458	3						290 µM 4-Ipo	290	7.03333	1.35688	3
	Non linear Fit - Table of Results										Non linear Fit - Table of Results										Non linear Fit - Table of Results										Non linear Fit - Table of Results										Non linear Fit - Table of Results
	Comparison of Fits	Can't calculate				Goodness of Fit					Comparison of Fits	Can't calculate				Goodness of Fit					Comparison of Fits					Goodness of Fit					Comparison of Fits					Goodness of Fit					Comparison of Fits					Goodness of Fit
	Null hypothesis	[Agonist] vs, response (three parameters)				Degrees of Freedom	17				Null hypothesis	[Agonist] vs, response (three parameters)				Degrees of Freedom	17				Null hypothesis	[Agonist] vs, response (three parameters)				Degrees of Freedom	16				Null hypothesis	[Agonist] vs, response (three parameters)				Degrees of Freedom	16				Null hypothesis	[Agonist] vs, response (three parameters)				Degrees of Freedom	16
	Alternative hypothesis	[Inhibitor] vs, response -- Variable slope (four parameters)				R squared	-34.1				Alternative hypothesis	[Inhibitor] vs, response -- Variable slope (four parameters)				R squared	-33.74				Alternative hypothesis	[Inhibitor] vs, response -- Variable slope (four parameters)				R squared	0.967				Alternative hypothesis	[Inhibitor] vs, response -- Variable slope (four parameters)				R squared	0.895				Alternative hypothesis	[Inhibitor] vs, response -- Variable slope (four parameters)				R squared	0.9664
	P value					Sum of Squares	30979				P value					Sum of Squares	30891				P value	<0,0001				Sum of Squares	717.4				P value	<0,0001				Sum of Squares	722.4				P value	<0,0001				Sum of Squares	811.1
	Conclusion (alpha = 0.05)	Other fit didn't work				Sy.x	42.69				Conclusion (alpha = 0.05)	Other fit is ambiguous				Sy.x	42.63				Conclusion (alpha = 0.05)	Reject null hypothesis				Sy.x	6.696				Conclusion (alpha = 0.05)	Reject null hypothesis				Sy.x	6.719				Conclusion (alpha = 0.05)	Reject null hypothesis				Sy.x	7.12
	Preferred model	[Agonist] vs, response (three parameters)									Preferred model	[Agonist] vs, response (three parameters)									Preferred model	[Inhibitor] vs, response -- Variable slope (four parameters)									Preferred model	[Inhibitor] vs, response -- Variable slope (four parameters)									Preferred model	[Inhibitor] vs, response -- Variable slope (four parameters)
	F (DFn, DFd)										F (DFn, DFd)										F (DFn, DFd)	1672 (1, 16)									F (DFn, DFd)	964,7 (1, 16)									F (DFn, DFd)	1512 (1, 16)
		No virus										Control vector										Rabbit										Rabbit C101										Rabbit H239
		N1	N2	N3								N1	N2	N3								N1	N2	N3								N1	N2	N3								N1	N2	N3
PK [µM]	SC	100	100	100						PK [µM]	SC	100	100	100						PK [µM]	SC	100	100	100						PK [µM]	SC	100	100	100						PK [µM]	SC	100	100	100
	2.9	100.7	102.9	96.5							2.9	103.5	98.5	103.9							2.9	92.6	98.8	85.2							2.9	97.1	89.7	94.2							2.9	104.9	96	110.2
	9	102.4	102.6	94.5							9	94.9	100.5	102.2							9	58.3	66.1	46.4							9	72.6	79.1	68.5							9	71.5	67.4	63.9
	29	111.6	95.3	95.1							29	92.4	90.5	96.7							29	32.2	35.4	18							29	59.4	53.4	47.8							29	39.3	28.3	13.9
	90	106.7	104.7	81.9							90	92.8	100	105.9							90	14	11.2	9.2							90	47.5	45.1	41							90	15.7	7.1	3.1
	290	103.7	98.6	99.2							290	107	106.2	95.4							290	10.2	9.8	10.2							290	44.3	41.7	44.3							290	12.3	4.5	2.2
	Multiple comparisons										Multiple comparisons										Multiple comparisons										Multiple comparisons										Multiple comparisons
	Ordinary One-Way ANOVA										Ordinary One-Way ANOVA										Ordinary One-Way ANOVA										Ordinary One-Way ANOVA										Ordinary One-Way ANOVA
	Number of families	1									Number of families	1									Number of families	1									Number of families	1									Number of families	1
	Number of comparisons per family	5									Number of comparisons per family	5									Number of comparisons per family	5									Number of comparisons per family	5									Number of comparisons per family	5
	Alpha	0.05									Alpha	0.05									Alpha	0.05									Alpha	0.05									Alpha	0.05
	Dunnett's multiple comparisons test	Mean Diff,	95,00% CI of diff,	Significant?	Summary	Adjusted P Value	A-?				Dunnett's multiple comparisons test	Mean Diff,	95,00% CI of diff,	Significant?	Summary	Adjusted P Value	A-?				Dunnett's multiple comparisons test	Mean Diff,	95,00% CI of diff,	Significant?	Summary	Adjusted P Value	A-?				Dunnett's multiple comparisons test	Mean Diff,	95,00% CI of diff,	Significant?	Summary	Adjusted P Value	A-?				Dunnett's multiple comparisons test	Mean Diff,	95,00% CI of diff,	Significant?	Summary	Adjusted P Value	A-?
	SC vs. 2.9 µM 4-Ipo	-2.7	-16,42 to 11,02	No	ns	0.9735	B	2,9 µM 4-Ipo			SC vs. 2.9 µM 4-Ipo	-2.625	-11,58 to 6,334	No	ns	0.8822	B	2,9 µM 4-Ipo			SC vs. 2.9 µM 4-Ipo	10.03	-6,485 to 26,53	No	ns	0.3477	B	2,9 µM 4-Ipo			SC vs. 2.9 µM 4-Ipo	4.925	-20,95 to 30,80	No	ns	0.9769	B	2,9 µM 4-Ipo			SC vs. 2.9 µM 4-Ipo	0.525	-19,20 to 20,25	No	ns	>0,9999	B	2,9 µM 4-Ipo
	SC vs. 9.0 µM 4-Ipo	-2.45	-16,17 to 11,27	No	ns	0.9824	C	9,0 µM 4-Ipo			SC vs. 9.0 µM 4-Ipo	0.375	-8,584 to 9,334	No	ns	0.9999	C	9,0 µM 4-Ipo			SC vs. 9.0 µM 4-Ipo	49.28	32,77 to 65,78	Yes	****	<0,0001	C	9,0 µM 4-Ipo			SC vs. 9.0 µM 4-Ipo	34.88	9,001 to 60,75	Yes	**	0.0066	C	9,0 µM 4-Ipo			SC vs. 9.0 µM 4-Ipo	39.9	20,18 to 59,62	Yes	***	0.0001	C	9,0 µM 4-Ipo
	SC vs. 29 µM 4-Ipo	-3.075	-16,80 to 10,65	No	ns	0.9554	D	29 µM 4-Ipo			SC vs. 29 µM 4-Ipo	3.525	-5,434 to 12,48	No	ns	0.7185	D	29 µM 4-Ipo			SC vs. 29 µM 4-Ipo	76.35	59,84 to 92,86	Yes	****	<0,0001	D	29 µM 4-Ipo			SC vs. 29 µM 4-Ipo	54.75	28,88 to 80,62	Yes	****	<0,0001	D	29 µM 4-Ipo			SC vs. 29 µM 4-Ipo	78.13	58,40 to 97,85	Yes	****	<0,0001	D	29 µM 4-Ipo
	SC vs. 90 µM 4-Ipo	1.7	-12,02 to 15,42	No	ns	0.9963	E	90 µM 4-Ipo			SC vs. 90 µM 4-Ipo	0.55	-8,409 to 9,509	No	ns	0.9997	E	90 µM 4-Ipo			SC vs. 90 µM 4-Ipo	89.2	72,69 to 105,7	Yes	****	<0,0001	E	90 µM 4-Ipo			SC vs. 90 µM 4-Ipo	62.75	36,88 to 88,62	Yes	****	<0,0001	E	90 µM 4-Ipo			SC vs. 90 µM 4-Ipo	92.45	72,73 to 112,2	Yes	****	<0,0001	E	90 µM 4-Ipo
	SC vs. 290 µM 4-Ipo	-1.425	-15,15 to 12,30	No	ns	0.9983	F	290 µM 4-Ipo			SC vs. 290 µM 4-Ipo	-3.525	-12,48 to 5,434	No	ns	0.7185	F	290 µM 4-Ipo			SC vs. 290 µM 4-Ipo	90.13	73,62 to 106,6	Yes	****	<0,0001	F	290 µM 4-Ipo			SC vs. 290 µM 4-Ipo	64.08	38,20 to 89,95	Yes	****	<0,0001	F	290 µM 4-Ipo			SC vs. 290 µM 4-Ipo	93.98	74,25 to 113,7	Yes	****	<0,0001	F	290 µM 4-Ipo
	Test details	Mean 1	Mean 2	Mean Diff,	SE of diff,	n1	n2	q	DF		Test details	Mean 1	Mean 2	Mean Diff,	SE of diff,	n1	n2	q	DF		Test details	Mean 1	Mean 2	Mean Diff,	SE of diff,	n1	n2	q	DF		Test details	Mean 1	Mean 2	Mean Diff,	SE of diff,	n1	n2	q	DF		Test details	Mean 1	Mean 2	Mean Diff,	SE of diff,	n1	n2	q	DF
	SC vs. 2.9 µM 4-Ipo	100	102.7	-2.7	4.97	4	4	0.5433	18		SC vs. 2.9 µM 4-Ipo	100	102.6	-2.625	3.244	4	4	0.8091	18		SC vs. 2.9 µM 4-Ipo	100	89.98	10.03	5.978	4	4	1.677	18		SC vs. 2.9 µM 4-Ipo	100	95.08	4.925	9.369	4	4	0.5256	18		SC vs. 2.9 µM 4-Ipo	100	99.48	0.525	7.141	4	4	0.07352	18
	SC vs. 9.0 µM 4-Ipo	100	102.5	-2.45	4.97	4	4	0.493	18		SC vs. 9.0 µM 4-Ipo	100	99.63	0.375	3.244	4	4	0.1156	18		SC vs. 9.0 µM 4-Ipo	100	50.73	49.28	5.978	4	4	8.242	18		SC vs. 9.0 µM 4-Ipo	100	65.13	34.88	9.369	4	4	3.722	18		SC vs. 9.0 µM 4-Ipo	100	60.1	39.9	7.141	4	4	5.587	18
	SC vs. 29 µM 4-Ipo	100	103.1	-3.075	4.97	4	4	0.6188	18		SC vs. 29 µM 4-Ipo	100	96.48	3.525	3.244	4	4	1.086	18		SC vs. 29 µM 4-Ipo	100	23.65	76.35	5.978	4	4	12.77	18		SC vs. 29 µM 4-Ipo	100	45.25	54.75	9.369	4	4	5.843	18		SC vs. 29 µM 4-Ipo	100	21.88	78.13	7.141	4	4	10.94	18
	SC vs. 90 µM 4-Ipo	100	98.3	1.7	4.97	4	4	0.3421	18		SC vs. 90 µM 4-Ipo	100	99.45	0.55	3.244	4	4	0.1695	18		SC vs. 90 µM 4-Ipo	100	10.8	89.2	5.978	4	4	14.92	18		SC vs. 90 µM 4-Ipo	100	37.25	62.75	9.369	4	4	6.697	18		SC vs. 90 µM 4-Ipo	100	7.55	92.45	7.141	4	4	12.95	18
	SC vs. 290 µM 4-Ipo	100	101.4	-1.425	4.97	4	4	0.2867	18		SC vs. 290 µM 4-Ipo	100	103.5	-3.525	3.244	4	4	1.086	18		SC vs. 290 µM 4-Ipo	100	9.875	90.13	5.978	4	4	15.07	18		SC vs. 290 µM 4-Ipo	100	35.93	64.08	9.369	4	4	6.839	18		SC vs. 290 µM 4-Ipo	100	6.025	93.98	7.141	4	4	13.16	18
	ANOVA summary										ANOVA summary										ANOVA summary										ANOVA summary										ANOVA summary
	F	0.2775		Brown-Forsythe test							F	1.205		Brown-Forsythe test							F	88.44		Brown-Forsythe test							F	18.74		Brown-Forsythe test							F	75.09		Brown-Forsythe test
	P value	0.9194		F (DFn, DFd)	1,911 (5, 18)						P value	0.3465		F (DFn, DFd)	1,025 (5, 18)						P value	<0,0001		F (DFn, DFd)	7,941 (5, 18)						P value	<0,0001		F (DFn, DFd)	0,6859 (5, 18)						P value	<0,0001		F (DFn, DFd)	2,053 (5, 18)
	P value summary	ns		P value	0.1425						P value summary	ns		P value	0.4325						P value summary	****		P value	0.0004						P value summary	****		P value	0.6402						P value summary	****		P value	0.1193
	Significant diff. among means (P < 0.05)?	No		P value summary	ns						Significant diff. among means (P < 0.05)?	No		P value summary	ns						Significant diff. among means (P < 0.05)?	Yes		P value summary	***						Significant diff. among means (P < 0.05)?	Yes		P value summary	ns						Significant diff. among means (P < 0.05)?	Yes		P value summary	ns
	R square	0.07157		Are SDs significantly different (P < 0.05)?	No						R square	0.2507		Are SDs significantly different (P < 0.05)?	No						R square	0.9609		Are SDs significantly different (P < 0.05)?	Yes						R square	0.8389		Are SDs significantly different (P < 0.05)?	No						R square	0.9542		Are SDs significantly different (P < 0.05)?	No
	ANOVA table	SS	DF	MS	F (DFn, DFd)	P value					ANOVA table	SS	DF	MS	F (DFn, DFd)	P value					ANOVA table	SS	DF	MS	F (DFn, DFd)	P value					ANOVA table	SS	DF	MS	F (DFn, DFd)	P value					ANOVA table	SS	DF	MS	F (DFn, DFd)	P value
	Treatment (between columns)	68.54	5	13.71	F (5, 18) = 0,2775	P=0,9194					Treatment (between columns)	126.8	5	25.36	F (5, 18) = 1,205	P=0,3465					Treatment (between columns)	31609	5	6322	F (5, 18) = 88,44	P<0,0001					Treatment (between columns)	16454	5	3291	F (5, 18) = 18,74	P<0,0001					Treatment (between columns)	38290	5	7658	F (5, 18) = 75,09	P<0,0001
	Residual (within columns)	889.1	18	49.39							Residual (within columns)	378.9	18	21.05							Residual (within columns)	1287	18	71.48							Residual (within columns)	3160	18	175.6							Residual (within columns)	1836	18	102
	Total	957.6	23								Total	505.8	23								Total	32895	23								Total	19614	23								Total	40126	23
	Data summary										Data summary										Data summary										Data summary										Data summary
	Number of treatments (columns)	6									Number of treatments (columns)	6									Number of treatments (columns)	6									Number of treatments (columns)	6									Number of treatments (columns)	6
	Number of values (total)	24									Number of values (total)	24									Number of values (total)	24									Number of values (total)	24									Number of values (total)	24
			Mean	SEM	N								Mean	SEM	N								Mean	SEM	N								Mean	SEM	N								Mean	SEM	N
	SC	0	100	0	3						SC	0	100	0	3						SC	0	100	0	3						SC	0	100	0	3						SC	0	100	0	3
	2,9 µM 4-Ipo	2.9	100.033	1.87735	3						2,9 µM 4-Ipo	2.9	101.967	1.73718	3						2,9 µM 4-Ipo	2.9	92.2	3.93107	3						2,9 µM 4-Ipo	2.9	93.6667	2.15278	3						2,9 µM 4-Ipo	2.9	103.7	4.14287	3
	9,0 µM 4-Ipo	9	99.8333	2.66729	3						9,0 µM 4-Ipo	9	99.2	2.2053	3						9,0 µM 4-Ipo	9	56.9333	5.72781	3						9,0 µM 4-Ipo	9	73.4	3.08599	3						9,0 µM 4-Ipo	9	67.6	2.19621	3
	29 µM 4-Ipo	29	100.667	5.46697	3						29 µM 4-Ipo	29	93.2	1.83394	3						29 µM 4-Ipo	29	28.5333	5.34707	3						29 µM 4-Ipo	29	53.5333	3.3493	3						29 µM 4-Ipo	29	27.1667	7.35421	3
	90 µM 4-Ipo	90	97.7667	7.95431	3						90 µM 4-Ipo	90	99.5667	3.78785	3						90 µM 4-Ipo	90	11.4667	1.39204	3						90 µM 4-Ipo	90	44.5333	1.89766	3						90 µM 4-Ipo	90	8.63333	3.71723	3
	290 µM 4-Ipo	290	100.5	1.60935	3						290 µM 4-Ipo	290	102.867	3.74047	3						290 µM 4-Ipo	290	10.0667	0.133333	3						290 µM 4-Ipo	290	43.4333	0.866667	3						290 µM 4-Ipo	290	6.33333	3.05632	3
	Non linear Fit - Table of Results										Non linear Fit - Table of Results										Non linear Fit - Table of Results										Non linear Fit - Table of Results										Non linear Fit - Table of Results
	Comparison of Fits					Goodness of Fit					Comparison of Fits					Goodness of Fit					Comparison of Fits					Goodness of Fit					Comparison of Fits					Goodness of Fit					Comparison of Fits					Goodness of Fit
	Null hypothesis	[Agonist] vs, response (three parameters)				Degrees of Freedom	17				Null hypothesis	[Agonist] vs, response (three parameters)				Degrees of Freedom	17				Null hypothesis	[Agonist] vs, response (three parameters)				Degrees of Freedom	16				Null hypothesis	[Agonist] vs, response (three parameters)				Degrees of Freedom	16				Null hypothesis	[Agonist] vs, response (three parameters)				Degrees of Freedom	16
	Alternative hypothesis	[Inhibitor] vs, response -- Variable slope (four parameters)				R squared	-45.82				Alternative hypothesis	[Inhibitor] vs, response -- Variable slope (four parameters)				R squared	-73.21				Alternative hypothesis	[Inhibitor] vs, response -- Variable slope (four parameters)				R squared	0.9654				Alternative hypothesis	[Inhibitor] vs, response -- Variable slope (four parameters)				R squared	0.895				Alternative hypothesis	[Inhibitor] vs, response -- Variable slope (four parameters)				R squared	0.9655
	P value	<0,0001				Sum of Squares	30655				P value	0.9543				Sum of Squares	30415				P value	<0,0001				Sum of Squares	834				P value	<0,0001				Sum of Squares	987.6				P value	<0,0001				Sum of Squares	1037
	Conclusion (alpha = 0.05)	Reject null hypothesis				Sy.x	42.46				Conclusion (alpha = 0.05)	Do not reject null hypothesis				Sy.x	42.3				Conclusion (alpha = 0.05)	Reject null hypothesis				Sy.x	7.22				Conclusion (alpha = 0.05)	Reject null hypothesis				Sy.x	7.857				Conclusion (alpha = 0.05)	Reject null hypothesis				Sy.x	8.049
	Preferred model	[Inhibitor] vs, response -- Variable slope (four parameters)									Preferred model	[Agonist] vs, response (three parameters)									Preferred model	[Inhibitor] vs, response -- Variable slope (four parameters)									Preferred model	[Inhibitor] vs, response -- Variable slope (four parameters)									Preferred model	[Inhibitor] vs, response -- Variable slope (four parameters)
	F (DFn, DFd)	733,5 (1, 16)									F (DFn, DFd)	0,003387 (1, 16)									F (DFn, DFd)	1283 (1, 16)									F (DFn, DFd)	892,1 (1, 16)									F (DFn, DFd)	1195 (1, 16)
[truncated: 25 more columns]

## Sheet: Fig7 A
		No virus										Control vector										Bonobo										Bonobo R106										Bonobo R244
		N1	N2	N3								N1	N2	N3								N1	N2	N3								N1	N2	N3								N1	N2	N3
4-IPO [µM]	SC	100	100	100						4-IPO [µM]	SC	100	100	100						4-IPO [µM]	SC	100	100	100						4-IPO [µM]	SC	100	100	100						4-IPO [µM]	SC	100	100	100
	2.9	108.9	97.9	85.5							2.9	111.7	93.2	97.9							2.9	97	100.8	83.8							2.9	108.9	93.5	89.3							2.9	108.5	108.6	83.2
	9	102.2	98.1	83.5							9	109.9	102.3	89.1							9	102.1	98.6	95.7							9	115.8	97.8	90							9	110	105.3	90.2
	29	95.9	90.6	83.7							29	110.7	100.4	86.4							29	96	103.1	110.4							29	110.1	82.6	73.7							29	105.3	118.9	97.3
	90	99.2	97.7	94.5							90	108.2	107.4	94							90	102.3	117.3	108.8							90	90.1	58.1	61.9							90	101.3	123.7	102.1
	290	108.1	101.1	96.7							290	100.6	98.8	95.3							290	97	117.1	95.7							290	73.1	51.4	45.6							290	93.9	118.2	98.5
	Multiple comparisons										Multiple comparisons										Multiple comparisons										Multiple comparisons										Multiple comparisons
	Ordinary One-Way ANOVA										Ordinary One-Way ANOVA										Ordinary One-Way ANOVA										Ordinary One-Way ANOVA										Ordinary One-Way ANOVA
	Number of families	1									Number of families	1									Number of families	1									Number of families	1									Number of families	1
	Number of comparisons per family	5									Number of comparisons per family	5									Number of comparisons per family	5									Number of comparisons per family	5									Number of comparisons per family	5
	Alpha	0.05									Alpha	0.05									Alpha	0.05									Alpha	0.05									Alpha	0.05
	Dunnett's multiple comparisons test	Mean Diff,	95,00% CI of diff,	Significant?	Summary	Adjusted P Value	A-?				Dunnett's multiple comparisons test	Mean Diff,	95,00% CI of diff,	Significant?	Summary	Adjusted P Value	A-?				Dunnett's multiple comparisons test	Mean Diff,	95,00% CI of diff,	Significant?	Summary	Adjusted P Value	A-?				Dunnett's multiple comparisons test	Mean Diff,	95,00% CI of diff,	Significant?	Summary	Adjusted P Value	A-?				Dunnett's multiple comparisons test	Mean Diff,	95,00% CI of diff,	Significant?	Summary	Adjusted P Value	A-?
	SC vs. 2.9 µM 4-Ipo	2.325	-10,66 to 15,31	No	ns	0.9821	B	2,9 µM 4-Ipo			SC vs. 2.9 µM 4-Ipo	-0.7	-15,09 to 13,69	No	ns	0.9998	B	2,9 µM 4-Ipo			SC vs. 2.9 µM 4-Ipo	5.225	-11,11 to 21,56	No	ns	0.8438	B	2,9 µM 4-Ipo			SC vs. 2.9 µM 4-Ipo	2.125	-36,83 to 41,08	No	ns	0.9998	B	2,9 µM 4-Ipo			SC vs. 2.9 µM 4-Ipo	0.025	-18,45 to 18,50	No	ns	>0,9999	B	2,9 µM 4-Ipo
	SC vs. 9.0 µM 4-Ipo	3.125	-9,858 to 16,11	No	ns	0.9414	C	9,0 µM 4-Ipo			SC vs. 9.0 µM 4-Ipo	0.15	-14,24 to 14,54	No	ns	>0,9999	C	9,0 µM 4-Ipo			SC vs. 9.0 µM 4-Ipo	1.65	-14,69 to 17,99	No	ns	0.9984	C	9,0 µM 4-Ipo			SC vs. 9.0 µM 4-Ipo	2.45	-36,50 to 41,40	No	ns	0.9997	C	9,0 µM 4-Ipo			SC vs. 9.0 µM 4-Ipo	-2.05	-20,53 to 16,43	No	ns	0.9979	C	9,0 µM 4-Ipo
	SC vs. 29 µM 4-Ipo	7.25	-5,733 to 20,23	No	ns	0.4219	D	29 µM 4-Ipo			SC vs. 29 µM 4-Ipo	0.275	-14,11 to 14,66	No	ns	>0,9999	D	29 µM 4-Ipo			SC vs. 29 µM 4-Ipo	-0.45	-16,79 to 15,89	No	ns	0.9999	D	29 µM 4-Ipo			SC vs. 29 µM 4-Ipo	21.8	-17,15 to 60,75	No	ns	0.4199	D	29 µM 4-Ipo			SC vs. 29 µM 4-Ipo	-5.8	-24,28 to 12,68	No	ns	0.8526	D	29 µM 4-Ipo
	SC vs. 90 µM 4-Ipo	1.375	-11,61 to 14,36	No	ns	0.9983	E	90 µM 4-Ipo			SC vs. 90 µM 4-Ipo	-4.675	-19,06 to 9,713	No	ns	0.8359	E	90 µM 4-Ipo			SC vs. 90 µM 4-Ipo	-4.075	-20,41 to 12,26	No	ns	0.9332	E	90 µM 4-Ipo			SC vs. 90 µM 4-Ipo	42.43	3,474 to 81,38	Yes	*	0.0302	E	90 µM 4-Ipo			SC vs. 90 µM 4-Ipo	-6.975	-25,45 to 11,50	No	ns	0.7473	E	90 µM 4-Ipo
	SC vs. 290 µM 4-Ipo	-2	-14,98 to 10,98	No	ns	0.9909	F	290 µM 4-Ipo			SC vs. 290 µM 4-Ipo	-1.075	-15,46 to 13,31	No	ns	0.9997	F	290 µM 4-Ipo			SC vs. 290 µM 4-Ipo	-0.025	-16,36 to 16,31	No	ns	>0,9999	F	290 µM 4-Ipo			SC vs. 290 µM 4-Ipo	54.38	15,42 to 93,33	Yes	**	0.005	F	290 µM 4-Ipo			SC vs. 290 µM 4-Ipo	-3.375	-21,85 to 15,10	No	ns	0.9805	F	290 µM 4-Ipo
	Test details	Mean 1	Mean 2	Mean Diff,	SE of diff,	n1	n2	q	DF		Test details	Mean 1	Mean 2	Mean Diff,	SE of diff,	n1	n2	q	DF		Test details	Mean 1	Mean 2	Mean Diff,	SE of diff,	n1	n2	q	DF		Test details	Mean 1	Mean 2	Mean Diff,	SE of diff,	n1	n2	q	DF		Test details	Mean 1	Mean 2	Mean Diff,	SE of diff,	n1	n2	q	DF
	SC vs. 2.9 µM 4-Ipo	100	97.68	2.325	4.701	4	4	0.4945	18		SC vs. 2.9 µM 4-Ipo	100	100.7	-0.7	5.21	4	4	0.1343	18		SC vs. 2.9 µM 4-Ipo	100	94.78	5.225	5.917	4	4	0.8831	18		SC vs. 2.9 µM 4-Ipo	100	97.88	2.125	14.11	4	4	0.1507	18		SC vs. 2.9 µM 4-Ipo	100	99.98	0.025	6.691	4	4	0.003737	18
	SC vs. 9.0 µM 4-Ipo	100	96.88	3.125	4.701	4	4	0.6647	18		SC vs. 9.0 µM 4-Ipo	100	99.85	0.15	5.21	4	4	0.02879	18		SC vs. 9.0 µM 4-Ipo	100	98.35	1.65	5.917	4	4	0.2789	18		SC vs. 9.0 µM 4-Ipo	100	97.55	2.45	14.11	4	4	0.1737	18		SC vs. 9.0 µM 4-Ipo	100	102.1	-2.05	6.691	4	4	0.3064	18
	SC vs. 29 µM 4-Ipo	100	92.75	7.25	4.701	4	4	1.542	18		SC vs. 29 µM 4-Ipo	100	99.73	0.275	5.21	4	4	0.05278	18		SC vs. 29 µM 4-Ipo	100	100.5	-0.45	5.917	4	4	0.07605	18		SC vs. 29 µM 4-Ipo	100	78.2	21.8	14.11	4	4	1.546	18		SC vs. 29 µM 4-Ipo	100	105.8	-5.8	6.691	4	4	0.8669	18
	SC vs. 90 µM 4-Ipo	100	98.63	1.375	4.701	4	4	0.2925	18		SC vs. 90 µM 4-Ipo	100	104.7	-4.675	5.21	4	4	0.8973	18		SC vs. 90 µM 4-Ipo	100	104.1	-4.075	5.917	4	4	0.6887	18		SC vs. 90 µM 4-Ipo	100	57.58	42.43	14.11	4	4	3.008	18		SC vs. 90 µM 4-Ipo	100	107	-6.975	6.691	4	4	1.043	18
	SC vs. 290 µM 4-Ipo	100	102	-2	4.701	4	4	0.4254	18		SC vs. 290 µM 4-Ipo	100	101.1	-1.075	5.21	4	4	0.2063	18		SC vs. 290 µM 4-Ipo	100	100	-0.025	5.917	4	4	0.004225	18		SC vs. 290 µM 4-Ipo	100	45.63	54.38	14.11	4	4	3.855	18		SC vs. 290 µM 4-Ipo	100	103.4	-3.375	6.691	4	4	0.5044	18
	ANOVA summary										ANOVA summary										ANOVA summary										ANOVA summary										ANOVA summary
	F	0.8926		Brown-Forsythe test							F	0.2586		Brown-Forsythe test							F	0.5248		Brown-Forsythe test							F	5.456		Brown-Forsythe test							F	0.3827		Brown-Forsythe test
	P value	0.5067		F (DFn, DFd)	1,182 (5, 18)						P value	0.9298		F (DFn, DFd)	0,7992 (5, 18)						P value	0.7545		F (DFn, DFd)	1,380 (5, 18)						P value	0.0032		F (DFn, DFd)	1,355 (5, 18)						P value	0.8541		F (DFn, DFd)	0,6706 (5, 18)
	P value summary	ns		P value	0.3566						P value summary	ns		P value	0.5646						P value summary	ns		P value	0.2781						P value summary	**		P value	0.2871						P value summary	ns		P value	0.6509
	Significant diff. among means (P < 0.05)?	No		P value summary	ns						Significant diff. among means (P < 0.05)?	No		P value summary	ns						Significant diff. among means (P < 0.05)?	No		P value summary	ns						Significant diff. among means (P < 0.05)?	Yes		P value summary	ns						Significant diff. among means (P < 0.05)?	No		P value summary	ns
	R square	0.1987		Are SDs significantly different (P < 0.05)?	No						R square	0.06701		Are SDs significantly different (P < 0.05)?	No						R square	0.1272		Are SDs significantly different (P < 0.05)?	No						R square	0.6025		Are SDs significantly different (P < 0.05)?	No						R square	0.09609		Are SDs significantly different (P < 0.05)?	No
	ANOVA table	SS	DF	MS	F (DFn, DFd)	P value					ANOVA table	SS	DF	MS	F (DFn, DFd)	P value					ANOVA table	SS	DF	MS	F (DFn, DFd)	P value					ANOVA table	SS	DF	MS	F (DFn, DFd)	P value					ANOVA table	SS	DF	MS	F (DFn, DFd)	P value
	Treatment (between columns)	197.3	5	39.46	F (5, 18) = 0,8926	P=0,5067					Treatment (between columns)	70.2	5	14.04	F (5, 18) = 0,2586	P=0,9298					Treatment (between columns)	183.7	5	36.74	F (5, 18) = 0,5248	P=0,7545					Treatment (between columns)	10854	5	2171	F (5, 18) = 5,456	P=0,0032					Treatment (between columns)	171.3	5	34.26	F (5, 18) = 0,3827	P=0,8541
	Residual (within columns)	795.7	18	44.21							Residual (within columns)	977.3	18	54.29							Residual (within columns)	1260	18	70.02							Residual (within columns)	7162	18	397.9							Residual (within columns)	1612	18	89.53
	Total	993	23								Total	1047	23								Total	1444	23								Total	18017	23								Total	1783	23
	Data summary										Data summary										Data summary										Data summary										Data summary
	Number of treatments (columns)	6									Number of treatments (columns)	6									Number of treatments (columns)	6									Number of treatments (columns)	6									Number of treatments (columns)	6
	Number of values (total)	24									Number of values (total)	24									Number of values (total)	24									Number of values (total)	24									Number of values (total)	24
			Mean	SEM	N								Mean	SEM	N								Mean	SEM	N								Mean	SEM	N								Mean	SEM	N
	SC	0	100	0	3						SC	0	100	0	3						SC	0	100	0	3						SC	0	100	0	3						SC	0	100	0	3
	2,9 µM 4-Ipo	2.9	97.4333	6.75903	3						2,9 µM 4-Ipo	2.9	100.933	5.55168	3						2,9 µM 4-Ipo	2.9	93.8667	5.15148	3						2,9 µM 4-Ipo	2.9	97.2333	5.958	3						2,9 µM 4-Ipo	2.9	100.1	8.45005	3
	9,0 µM 4-Ipo	9	94.6	5.6748	3						9,0 µM 4-Ipo	9	100.433	6.07655	3						9,0 µM 4-Ipo	9	98.8	1.85023	3						9,0 µM 4-Ipo	9	101.2	7.63937	3						9,0 µM 4-Ipo	9	101.833	5.97281	3
	29 µM 4-Ipo	29	90.0667	3.53192	3						29 µM 4-Ipo	29	99.1667	7.04186	3						29 µM 4-Ipo	29	103.167	4.15706	3						29 µM 4-Ipo	29	88.8	10.9555	3						29 µM 4-Ipo	29	107.167	6.30485	3
	90 µM 4-Ipo	90	97.1333	1.38604	3						90 µM 4-Ipo	90	103.2	4.60579	3						90 µM 4-Ipo	90	109.467	4.34294	3						90 µM 4-Ipo	90	70.0333	10.0931	3						90 µM 4-Ipo	90	109.033	7.33697	3
	290 µM 4-Ipo	290	101.967	3.3193	3						290 µM 4-Ipo	290	98.2333	1.55599	3						290 µM 4-Ipo	290	103.267	6.92684	3						290 µM 4-Ipo	290	56.7	8.36919	3						290 µM 4-Ipo	290	103.533	7.45259	3
	Non linear Fit - Table of Results										Non linear Fit - Table of Results										Non linear Fit - Table of Results										Non linear Fit - Table of Results										Non linear Fit - Table of Results
	Comparison of Fits	Can't calculate				Goodness of Fit					Comparison of Fits	Can't calculate				Goodness of Fit					Comparison of Fits	Can't calculate				Goodness of Fit					Comparison of Fits					Goodness of Fit					Comparison of Fits	Can't calculate				Goodness of Fit
	Null hypothesis	[Agonist] vs, response (three parameters)				Degrees of Freedom	17				Null hypothesis	[Agonist] vs, response (three parameters)				Degrees of Freedom	17				Null hypothesis	[Agonist] vs, response (three parameters)				Degrees of Freedom	17				Null hypothesis	[Agonist] vs, response (three parameters)				Degrees of Freedom	16				Null hypothesis	[Agonist] vs, response (three parameters)				Degrees of Freedom	17
	Alternative hypothesis	[Inhibitor] vs, response -- Variable slope (four parameters)				R squared	-34.1				Alternative hypothesis	[Inhibitor] vs, response -- Variable slope (four parameters)				R squared	-33.74				Alternative hypothesis	[Inhibitor] vs, response -- Variable slope (four parameters)				R squared	-27.32				Alternative hypothesis	[Inhibitor] vs, response -- Variable slope (four parameters)				R squared	0.6554				Alternative hypothesis	[Inhibitor] vs, response -- Variable slope (four parameters)				R squared	-17.29
	P value					Sum of Squares	30979				P value					Sum of Squares	30891				P value					Sum of Squares	31041				P value	<0,0001				Sum of Squares	2528				P value					Sum of Squares	31984
	Conclusion (alpha = 0.05)	Other fit didn't work				Sy.x	42.69				Conclusion (alpha = 0.05)	Other fit is ambiguous				Sy.x	42.63				Conclusion (alpha = 0.05)	Other fit is ambiguous				Sy.x	42.73				Conclusion (alpha = 0.05)	Reject null hypothesis				Sy.x	12.57				Conclusion (alpha = 0.05)	Other fit is ambiguous				Sy.x	43.38
	Preferred model	[Agonist] vs, response (three parameters)									Preferred model	[Agonist] vs, response (three parameters)									Preferred model	[Agonist] vs, response (three parameters)									Preferred model	[Inhibitor] vs, response -- Variable slope (four parameters)									Preferred model	[Agonist] vs, response (three parameters)
	F (DFn, DFd)										F (DFn, DFd)										F (DFn, DFd)										F (DFn, DFd)	243,3 (1, 16)									F (DFn, DFd)
		No virus										Control vector										Bonobo										Bonobo R106										Bonobo R244
		N1	N2	N3								N1	N2	N3								N1	N2	N3								N1	N2	N3								N1	N2	N3
PK [µM]	SC	100	100	100						PK [µM]	SC	100	100	100						PK [µM]	SC	100	100	100						PK [µM]	SC	100	100	100						PK [µM]	SC	100	100	100
	2.9	100.7	102.9	96.5							2.9	103.5	98.5	103.9							2.9	103.6	91	87							2.9	110.6	94	89.7							2.9	99.6	87.6	92.4
	9	102.4	102.6	94.5							9	94.9	100.5	102.2							9	104.6	96.8	88.5							9	103.2	87.6	86.4							9	105.1	98.4	93.6
	29	111.6	95.3	95.1							29	92.4	90.5	96.7							29	107	101.7	93.3							29	97.7	64.8	60.9							29	107.5	87.1	97.7
	90	106.7	104.7	81.9							90	92.8	100	105.9							90	104.1	99.5	92.7							90	82.8	46.4	37							90	100.4	80.8	88.3
	290	103.7	98.6	99.2							290	107	106.2	95.4							290	102.4	91.3	91.9							290	72.5	44.1	34.6							290	90	64.8	72.7
	Multiple comparisons										Multiple comparisons										Multiple comparisons										Multiple comparisons										Multiple comparisons
	Ordinary One-Way ANOVA										Ordinary One-Way ANOVA										Ordinary One-Way ANOVA										Ordinary One-Way ANOVA										Ordinary One-Way ANOVA
	Number of families	1									Number of families	1									Number of families	1									Number of families	1									Number of families	1
	Number of comparisons per family	5									Number of comparisons per family	5									Number of comparisons per family	5									Number of comparisons per family	5									Number of comparisons per family	5
	Alpha	0.05									Alpha	0.05									Alpha	0.05									Alpha	0.05									Alpha	0.05
	Dunnett's multiple comparisons test	Mean Diff,	95,00% CI of diff,	Significant?	Summary	Adjusted P Value	A-?				Dunnett's multiple comparisons test	Mean Diff,	95,00% CI of diff,	Significant?	Summary	Adjusted P Value	A-?				Dunnett's multiple comparisons test	Mean Diff,	95,00% CI of diff,	Significant?	Summary	Adjusted P Value	A-?				Dunnett's multiple comparisons test	Mean Diff,	95,00% CI of diff,	Significant?	Summary	Adjusted P Value	A-?				Dunnett's multiple comparisons test	Mean Diff,	95,00% CI of diff,	Significant?	Summary	Adjusted P Value	A-?
	SC vs. 2.9 µM 4-Ipo	-2.675	-16,36 to 11,01	No	ns	0.9742	B	2,9 µM 4-Ipo			SC vs. 2.9 µM 4-Ipo	-2.625	-11,58 to 6,334	No	ns	0.8822	B	2,9 µM 4-Ipo			SC vs. 2.9 µM 4-Ipo	4.475	-6,922 to 15,87	No	ns	0.7199	B	2,9 µM 4-Ipo			SC vs. 2.9 µM 4-Ipo	1.475	-38,52 to 41,47	No	ns	0.9999	B	2,9 µM 4-Ipo			SC vs. 2.9 µM 4-Ipo	3.725	-18,28 to 25,73	No	ns	0.986	B	2,9 µM 4-Ipo
	SC vs. 9.0 µM 4-Ipo	-2.425	-16,11 to 11,26	No	ns	0.9829	C	9,0 µM 4-Ipo			SC vs. 9.0 µM 4-Ipo	0.375	-8,584 to 9,334	No	ns	0.9999	C	9,0 µM 4-Ipo			SC vs. 9.0 µM 4-Ipo	4.15	-7,247 to 15,55	No	ns	0.7709	C	9,0 µM 4-Ipo			SC vs. 9.0 µM 4-Ipo	12.1	-27,90 to 52,10	No	ns	0.8691	C	9,0 µM 4-Ipo			SC vs. 9.0 µM 4-Ipo	1.175	-20,83 to 23,18	No	ns	0.9998	C	9,0 µM 4-Ipo
	SC vs. 29 µM 4-Ipo	-3.05	-16,74 to 10,64	No	ns	0.9564	D	29 µM 4-Ipo			SC vs. 29 µM 4-Ipo	3.525	-5,434 to 12,48	No	ns	0.7185	D	29 µM 4-Ipo			SC vs. 29 µM 4-Ipo	1.025	-10,37 to 12,42	No	ns	0.9988	D	29 µM 4-Ipo			SC vs. 29 µM 4-Ipo	38.13	-1,872 to 78,12	No	ns	0.0647	D	29 µM 4-Ipo			SC vs. 29 µM 4-Ipo	5.775	-16,23 to 27,78	No	ns	0.9195	D	29 µM 4-Ipo
	SC vs. 90 µM 4-Ipo	1.7	-11,99 to 15,39	No	ns	0.9963	E	90 µM 4-Ipo			SC vs. 90 µM 4-Ipo	0.55	-8,409 to 9,509	No	ns	0.9997	E	90 µM 4-Ipo			SC vs. 90 µM 4-Ipo	1.3	-10,10 to 12,70	No	ns	0.9974	E	90 µM 4-Ipo			SC vs. 90 µM 4-Ipo	54.5	14,50 to 94,50	Yes	**	0.0061	E	90 µM 4-Ipo			SC vs. 90 µM 4-Ipo	16.1	-5,906 to 38,11	No	ns	0.2005	E	90 µM 4-Ipo
	SC vs. 290 µM 4-Ipo	-1.425	-15,11 to 12,26	No	ns	0.9983	F	290 µM 4-Ipo			SC vs. 290 µM 4-Ipo	-3.525	-12,48 to 5,434	No	ns	0.7185	F	290 µM 4-Ipo			SC vs. 290 µM 4-Ipo	6.075	-5,322 to 17,47	No	ns	0.4639	F	290 µM 4-Ipo			SC vs. 290 µM 4-Ipo	58.93	18,93 to 98,92	Yes	**	0.0031	F	290 µM 4-Ipo			SC vs. 290 µM 4-Ipo	32.08	10,07 to 54,08	Yes	**	0.0034	F	290 µM 4-Ipo
	Test details	Mean 1	Mean 2	Mean Diff,	SE of diff,	n1	n2	q	DF		Test details	Mean 1	Mean 2	Mean Diff,	SE of diff,	n1	n2	q	DF		Test details	Mean 1	Mean 2	Mean Diff,	SE of diff,	n1	n2	q	DF		Test details	Mean 1	Mean 2	Mean Diff,	SE of diff,	n1	n2	q	DF		Test details	Mean 1	Mean 2	Mean Diff,	SE of diff,	n1	n2	q	DF
	SC vs. 2.9 µM 4-Ipo	100	102.7	-2.675	4.957	4	4	0.5397	18		SC vs. 2.9 µM 4-Ipo	100	102.6	-2.625	3.244	4	4	0.8091	18		SC vs. 2.9 µM 4-Ipo	100	95.53	4.475	4.127	4	4	1.084	18		SC vs. 2.9 µM 4-Ipo	100	98.53	1.475	14.48	4	4	0.1018	18		SC vs. 2.9 µM 4-Ipo	100	96.28	3.725	7.969	4	4	0.4674	18
	SC vs. 9.0 µM 4-Ipo	100	102.4	-2.425	4.957	4	4	0.4892	18		SC vs. 9.0 µM 4-Ipo	100	99.63	0.375	3.244	4	4	0.1156	18		SC vs. 9.0 µM 4-Ipo	100	95.85	4.15	4.127	4	4	1.006	18		SC vs. 9.0 µM 4-Ipo	100	87.9	12.1	14.48	4	4	0.8354	18		SC vs. 9.0 µM 4-Ipo	100	98.83	1.175	7.969	4	4	0.1474	18
	SC vs. 29 µM 4-Ipo	100	103.1	-3.05	4.957	4	4	0.6153	18		SC vs. 29 µM 4-Ipo	100	96.48	3.525	3.244	4	4	1.086	18		SC vs. 29 µM 4-Ipo	100	98.98	1.025	4.127	4	4	0.2484	18		SC vs. 29 µM 4-Ipo	100	61.88	38.13	14.48	4	4	2.632	18		SC vs. 29 µM 4-Ipo	100	94.23	5.775	7.969	4	4	0.7247	18
	SC vs. 90 µM 4-Ipo	100	98.3	1.7	4.957	4	4	0.343	18		SC vs. 90 µM 4-Ipo	100	99.45	0.55	3.244	4	4	0.1695	18		SC vs. 90 µM 4-Ipo	100	98.7	1.3	4.127	4	4	0.315	18		SC vs. 90 µM 4-Ipo	100	45.5	54.5	14.48	4	4	3.763	18		SC vs. 90 µM 4-Ipo	100	83.9	16.1	7.969	4	4	2.02	18
	SC vs. 290 µM 4-Ipo	100	101.4	-1.425	4.957	4	4	0.2875	18		SC vs. 290 µM 4-Ipo	100	103.5	-3.525	3.244	4	4	1.086	18		SC vs. 290 µM 4-Ipo	100	93.93	6.075	4.127	4	4	1.472	18		SC vs. 290 µM 4-Ipo	100	41.08	58.93	14.48	4	4	4.068	18		SC vs. 290 µM 4-Ipo	100	67.93	32.08	7.969	4	4	4.025	18
	ANOVA summary										ANOVA summary										ANOVA summary										ANOVA summary										ANOVA summary
	F	0.2755		Brown-Forsythe test							F	1.205		Brown-Forsythe test							F	0.6713		Brown-Forsythe test							F	6.674		Brown-Forsythe test							F	4.783		Brown-Forsythe test
	P value	0.9206		F (DFn, DFd)	1,913 (5, 18)						P value	0.3465		F (DFn, DFd)	1,025 (5, 18)						P value	0.6503		F (DFn, DFd)	2,068 (5, 18)						P value	0.0011		F (DFn, DFd)	1,510 (5, 18)						P value	0.0059		F (DFn, DFd)	2,583 (5, 18)
	P value summary	ns		P value	0.1421						P value summary	ns		P value	0.4325						P value summary	ns		P value	0.1171						P value summary	**		P value	0.2359						P value summary	**		P value	0.0625
	Significant diff. among means (P < 0.05)?	No		P value summary	ns						Significant diff. among means (P < 0.05)?	No		P value summary	ns						Significant diff. among means (P < 0.05)?	No		P value summary	ns						Significant diff. among means (P < 0.05)?	Yes		P value summary	ns						Significant diff. among means (P < 0.05)?	Yes		P value summary	ns
	R square	0.07109		Are SDs significantly different (P < 0.05)?	No						R square	0.2507		Are SDs significantly different (P < 0.05)?	No						R square	0.1572		Are SDs significantly different (P < 0.05)?	No						R square	0.6496		Are SDs significantly different (P < 0.05)?	No						R square	0.5706		Are SDs significantly different (P < 0.05)?	No
	ANOVA table	SS	DF	MS	F (DFn, DFd)	P value					ANOVA table	SS	DF	MS	F (DFn, DFd)	P value					ANOVA table	SS	DF	MS	F (DFn, DFd)	P value					ANOVA table	SS	DF	MS	F (DFn, DFd)	P value					ANOVA table	SS	DF	MS	F (DFn, DFd)	P value
	Treatment (between columns)	67.69	5	13.54	F (5, 18) = 0,2755	P=0,9206					Treatment (between columns)	126.8	5	25.36	F (5, 18) = 1,205	P=0,3465					Treatment (between columns)	114.3	5	22.87	F (5, 18) = 0,6713	P=0,6503					Treatment (between columns)	14001	5	2800	F (5, 18) = 6,674	P=0,0011					Treatment (between columns)	3038	5	607.5	F (5, 18) = 4,783	P=0,0059
	Residual (within columns)	884.5	18	49.14							Residual (within columns)	378.9	18	21.05							Residual (within columns)	613.2	18	34.07							Residual (within columns)	7552	18	419.6							Residual (within columns)	2286	18	127
	Total	952.2	23								Total	505.8	23								Total	727.5	23								Total	21553	23								Total	5324	23
	Data summary										Data summary										Data summary										Data summary										Data summary
	Number of treatments (columns)	6									Number of treatments (columns)	6									Number of treatments (columns)	6									Number of treatments (columns)	6									Number of treatments (columns)	6
	Number of values (total)	24									Number of values (total)	24									Number of values (total)	24									Number of values (total)	24									Number of values (total)	24
			Mean	SEM	N								Mean	SEM	N								Mean	SEM	N								Mean	SEM	N								Mean	SEM	N
	SC	0	100	0	3						SC	0	100	0	3						SC	0	100	0	3						SC	0	100	0	3						SC	0	100	0	3
	2,9 µM 4-Ipo	2.9	100.033	1.87735	3						2,9 µM 4-Ipo	2.9	101.967	1.73718	3						2,9 µM 4-Ipo	2.9	93.8667	5.00178	3						2,9 µM 4-Ipo	2.9	98.1	6.37207	3						2,9 µM 4-Ipo	2.9	93.2	3.48712	3
	9,0 µM 4-Ipo	9	99.8333	2.66729	3						9,0 µM 4-Ipo	9	99.2	2.2053	3						9,0 µM 4-Ipo	9	96.6333	4.64842	3						9,0 µM 4-Ipo	9	92.4	5.4111	3						9,0 µM 4-Ipo	9	99.0333	3.33483	3
	29 µM 4-Ipo	29	100.667	5.46697	3						29 µM 4-Ipo	29	93.2	1.83394	3						29 µM 4-Ipo	29	100.667	3.98846	3						29 µM 4-Ipo	29	74.4667	11.6711	3						29 µM 4-Ipo	29	97.4333	5.89048	3
	90 µM 4-Ipo	90	97.7667	7.95431	3						90 µM 4-Ipo	90	99.5667	3.78785	3						90 µM 4-Ipo	90	98.7667	3.31126	3						90 µM 4-Ipo	90	55.4	13.9661	3						90 µM 4-Ipo	90	89.8333	5.70974	3
	290 µM 4-Ipo	290	100.5	1.60935	3						290 µM 4-Ipo	290	102.867	3.74047	3						290 µM 4-Ipo	290	95.2	3.60416	3						290 µM 4-Ipo	290	50.4	11.3852	3						290 µM 4-Ipo	290	75.8333	7.4414	3
	Non linear Fit - Table of Results										Non linear Fit - Table of Results										Non linear Fit - Table of Results										Non linear Fit - Table of Results										Non linear Fit - Table of Results
	Comparison of Fits					Goodness of Fit					Comparison of Fits					Goodness of Fit					Comparison of Fits	Can't calculate				Goodness of Fit					Comparison of Fits					Goodness of Fit					Comparison of Fits					Goodness of Fit
	Null hypothesis	[Agonist] vs, response (three parameters)				Degrees of Freedom	16				Null hypothesis	[Agonist] vs, response (three parameters)				Degrees of Freedom	17				Null hypothesis	[Agonist] vs, response (three parameters)				Degrees of Freedom	17				Null hypothesis	[Agonist] vs, response (three parameters)				Degrees of Freedom	16				Null hypothesis	[Agonist] vs, response (three parameters)				Degrees of Freedom	16
	Alternative hypothesis	[Inhibitor] vs, response -- Variable slope (four parameters)				R squared	0.0004877				Alternative hypothesis	[Inhibitor] vs, response -- Variable slope (four parameters)				R squared	-73.21				Alternative hypothesis	[Inhibitor] vs, response -- Variable slope (four parameters)				R squared	-47.55				Alternative hypothesis	[Inhibitor] vs, response -- Variable slope (four parameters)				R squared	0.6515				Alternative hypothesis	[Inhibitor] vs, response -- Variable slope (four parameters)				R squared	0.5242
	P value	<0,0001				Sum of Squares	654.4				P value	0.9543				Sum of Squares	30415				P value					Sum of Squares	30599				P value	<0,0001				Sum of Squares	3597				P value	<0,0001				Sum of Squares	1000
	Conclusion (alpha = 0.05)	Reject null hypothesis				Sy.x	6.395				Conclusion (alpha = 0.05)	Do not reject null hypothesis				Sy.x	42.3				Conclusion (alpha = 0.05)	Other fit didn't work				Sy.x	42.43				Conclusion (alpha = 0.05)	Reject null hypothesis				Sy.x	14.99				Conclusion (alpha = 0.05)	Reject null hypothesis				Sy.x	7.906
	Preferred model	[Inhibitor] vs, response -- Variable slope (four parameters)									Preferred model	[Agonist] vs, response (three parameters)									Preferred model	[Agonist] vs, response (three parameters)									Preferred model	[Inhibitor] vs, response -- Variable slope (four parameters)									Preferred model	[Inhibitor] vs, response -- Variable slope (four parameters)
	F (DFn, DFd)	733,5 (1, 16)									F (DFn, DFd)	0,003387 (1, 16)									F (DFn, DFd)										F (DFn, DFd)	199,4 (1, 16)									F (DFn, DFd)	510,8 (1, 16)
[truncated: 5 more columns]

## Sheet: Fig 7B
		No virus										Control virus										Orangutan										Orangutan R106										Orangutan R244
		N1	N2	N3	N4							N1	N2	N3	N4							N1	N2	N3	N4							N1	N2	N3								N1	N2	N3
4-IPO [µM]	SC	100	100	100	100					4-IPO [µM]	SC	100	100	100	100					4-IPO [µM]	SC	100	100	100	100					4-IPO [µM]	SC	100	100	100						4-IPO [µM]	SC	100	100	100
	2.9	98.4	108.9	97.9	85.5						2.9	100	111.7	93.2	97.9						2.9	108.9	95.6	102.6	102.6						2.9	106.4	109.1	96.2							2.9	110.7	111.4	101.3
	9	103.7	102.2	98.1	83.5						9	98.1	109.9	102.3	89.1						9	109.8	104.4	105.3	119.8						9	92.3	97	98.5							9	112.1	114.3	107.4
	29	100.8	95.9	90.6	83.7						29	101.4	110.7	100.4	86.4						29	115.8	105.9	105.5	105.4						29	75.5	76.4	77.7							29	109.3	107	99.4
	90	103.1	99.2	97.7	94.5						90	109.1	108.2	107.4	94						90	117.8	102.1	76.8	115.3						90	60.2	53.1	62.9							90	115.1	106.3	108.5
	290	102.1	108.1	101.1	96.7						290	109.6	100.6	98.8	95.3						290	111.5	102.7	98.1	120.5						290	49.4	47.3	55.2							290	103	93	110.4
	Multiple comparisons										Multiple comparisons										Multiple comparisons										Multiple comparisons										Multiple comparisons
	Ordinary One-Way ANOVA										Ordinary One-Way ANOVA										Ordinary One-Way ANOVA										Ordinary One-Way ANOVA										Ordinary One-Way ANOVA
	Number of families	1									Number of families	1									Number of families	1									Number of families	1									Number of families	1
	Number of comparisons per family	5									Number of comparisons per family	5									Number of comparisons per family	5									Number of comparisons per family	5									Number of comparisons per family	5
	Alpha	0.05									Alpha	0.05									Alpha	0.05									Alpha	0.05									Alpha	0.05
	Dunnett's multiple comparisons test	Mean Diff,	95,00% CI of diff,	Significant?	Summary	Adjusted P Value	A-?				Dunnett's multiple comparisons test	Mean Diff,	95,00% CI of diff,	Significant?	Summary	Adjusted P Value	A-?				Dunnett's multiple comparisons test	Mean Diff,	95,00% CI of diff,	Significant?	Summary	Adjusted P Value	A-?				Dunnett's multiple comparisons test	Mean Diff,	95,00% CI of diff,	Significant?	Summary	Adjusted P Value	A-?				Dunnett's multiple comparisons test	Mean Diff,	95,00% CI of diff,	Significant?	Summary	Adjusted P Value	A-?
	SC vs. 2.9 µM 4-Ipo	2.325	-10,66 to 15,31	No	ns	0.9821	B	2,9 µM 4-Ipo			SC vs. 2.9 µM 4-Ipo	-0.7	-15,09 to 13,69	No	ns	0.9998	B	2,9 µM 4-Ipo			SC vs. 2.9 µM 4-Ipo	-2.425	-21,22 to 16,37	No	ns	0.9958	B	2,9 µM 4-Ipo			SC vs. 2.9 µM 4-Ipo	-3.9	-13,59 to 5,788	No	ns	0.6674	B	2,9 µM 4-Ipo			SC vs. 2.9 µM 4-Ipo	-7.8	-20,35 to 4,746	No	ns	0.3029	B	2,9 µM 4-Ipo
	SC vs. 9.0 µM 4-Ipo	3.125	-9,858 to 16,11	No	ns	0.9414	C	9,0 µM 4-Ipo			SC vs. 9.0 µM 4-Ipo	0.15	-14,24 to 14,54	No	ns	>0,9999	C	9,0 µM 4-Ipo			SC vs. 9.0 µM 4-Ipo	-9.825	-28,62 to 8,973	No	ns	0.4817	C	9,0 µM 4-Ipo			SC vs. 9.0 µM 4-Ipo	4.067	-5,621 to 13,75	No	ns	0.635	C	9,0 µM 4-Ipo			SC vs. 9.0 µM 4-Ipo	-11.27	-23,81 to 1,280	No	ns	0.0836	C	9,0 µM 4-Ipo
	SC vs. 29 µM 4-Ipo	7.25	-5,733 to 20,23	No	ns	0.4219	D	29 µM 4-Ipo			SC vs. 29 µM 4-Ipo	0.275	-14,11 to 14,66	No	ns	>0,9999	D	29 µM 4-Ipo			SC vs. 29 µM 4-Ipo	-8.15	-26,95 to 10,65	No	ns	0.644	D	29 µM 4-Ipo			SC vs. 29 µM 4-Ipo	23.47	13,78 to 33,15	Yes	****	<0,0001	D	29 µM 4-Ipo			SC vs. 29 µM 4-Ipo	-5.233	-17,78 to 7,313	No	ns	0.64	D	29 µM 4-Ipo
	SC vs. 90 µM 4-Ipo	1.375	-11,61 to 14,36	No	ns	0.9983	E	90 µM 4-Ipo			SC vs. 90 µM 4-Ipo	-4.675	-19,06 to 9,713	No	ns	0.8359	E	90 µM 4-Ipo			SC vs. 90 µM 4-Ipo	-3	-21,80 to 15,80	No	ns	0.9892	E	90 µM 4-Ipo			SC vs. 90 µM 4-Ipo	41.27	31,58 to 50,95	Yes	****	<0,0001	E	90 µM 4-Ipo			SC vs. 90 µM 4-Ipo	-9.967	-22,51 to 2,580	No	ns	0.1386	E	90 µM 4-Ipo
	SC vs. 290 µM 4-Ipo	-2	-14,98 to 10,98	No	ns	0.9909	F	290 µM 4-Ipo			SC vs. 290 µM 4-Ipo	-1.075	-15,46 to 13,31	No	ns	0.9997	F	290 µM 4-Ipo			SC vs. 290 µM 4-Ipo	-8.2	-27,00 to 10,60	No	ns	0.639	F	290 µM 4-Ipo			SC vs. 290 µM 4-Ipo	49.37	39,68 to 59,05	Yes	****	<0,0001	F	290 µM 4-Ipo			SC vs. 290 µM 4-Ipo	-2.133	-14,68 to 10,41	No	ns	0.9814	F	290 µM 4-Ipo
	Test details	Mean 1	Mean 2	Mean Diff,	SE of diff,	n1	n2	q	DF		Test details	Mean 1	Mean 2	Mean Diff,	SE of diff,	n1	n2	q	DF		Test details	Mean 1	Mean 2	Mean Diff,	SE of diff,	n1	n2	q	DF		Test details	Mean 1	Mean 2	Mean Diff,	SE of diff,	n1	n2	q	DF		Test details	Mean 1	Mean 2	Mean Diff,	SE of diff,	n1	n2	q	DF
	SC vs. 2.9 µM 4-Ipo	100	97.68	2.325	4.701	4	4	0.4945	18		SC vs. 2.9 µM 4-Ipo	100	100.7	-0.7	5.21	4	4	0.1343	18		SC vs. 2.9 µM 4-Ipo	100	102.4	-2.425	6.807	4	4	0.3562	18		SC vs. 2.9 µM 4-Ipo	100	103.9	-3.9	3.339	3	3	1.168	12		SC vs. 2.9 µM 4-Ipo	100	107.8	-7.8	4.324	3	3	1.804	12
	SC vs. 9.0 µM 4-Ipo	100	96.88	3.125	4.701	4	4	0.6647	18		SC vs. 9.0 µM 4-Ipo	100	99.85	0.15	5.21	4	4	0.02879	18		SC vs. 9.0 µM 4-Ipo	100	109.8	-9.825	6.807	4	4	1.443	18		SC vs. 9.0 µM 4-Ipo	100	95.93	4.067	3.339	3	3	1.218	12		SC vs. 9.0 µM 4-Ipo	100	111.3	-11.27	4.324	3	3	2.605	12
	SC vs. 29 µM 4-Ipo	100	92.75	7.25	4.701	4	4	1.542	18		SC vs. 29 µM 4-Ipo	100	99.73	0.275	5.21	4	4	0.05278	18		SC vs. 29 µM 4-Ipo	100	108.2	-8.15	6.807	4	4	1.197	18		SC vs. 29 µM 4-Ipo	100	76.53	23.47	3.339	3	3	7.028	12		SC vs. 29 µM 4-Ipo	100	105.2	-5.233	4.324	3	3	1.21	12
	SC vs. 90 µM 4-Ipo	100	98.63	1.375	4.701	4	4	0.2925	18		SC vs. 90 µM 4-Ipo	100	104.7	-4.675	5.21	4	4	0.8973	18		SC vs. 90 µM 4-Ipo	100	103	-3	6.807	4	4	0.4407	18		SC vs. 90 µM 4-Ipo	100	58.73	41.27	3.339	3	3	12.36	12		SC vs. 90 µM 4-Ipo	100	110	-9.967	4.324	3	3	2.305	12
	SC vs. 290 µM 4-Ipo	100	102	-2	4.701	4	4	0.4254	18		SC vs. 290 µM 4-Ipo	100	101.1	-1.075	5.21	4	4	0.2063	18		SC vs. 290 µM 4-Ipo	100	108.2	-8.2	6.807	4	4	1.205	18		SC vs. 290 µM 4-Ipo	100	50.63	49.37	3.339	3	3	14.78	12		SC vs. 290 µM 4-Ipo	100	102.1	-2.133	4.324	3	3	0.4933	12
	ANOVA summary										ANOVA summary										ANOVA summary										ANOVA summary										ANOVA summary
	F	0.8926		Brown-Forsythe test							F	0.2586		Brown-Forsythe test							F	0.6789		Brown-Forsythe test							F	91.35		Brown-Forsythe test							F	2.101		Brown-Forsythe test
	P value	0.5067		F (DFn, DFd)	1,182 (5, 18)						P value	0.9298		F (DFn, DFd)	0,7992 (5, 18)						P value	0.6451		F (DFn, DFd)	2,335 (5, 18)						P value	<0,0001		F (DFn, DFd)	0,8247 (5, 12)						P value	0.1356		F (DFn, DFd)	0,7314 (5, 12)
	P value summary	ns		P value	0.3566						P value summary	ns		P value	0.5646						P value summary	ns		P value	0.0844						P value summary	****		P value	0.5556						P value summary	ns		P value	0.6136
	Significant diff. among means (P < 0.05)?	No		P value summary	ns						Significant diff. among means (P < 0.05)?	No		P value summary	ns						Significant diff. among means (P < 0.05)?	No		P value summary	ns						Significant diff. among means (P < 0.05)?	Yes		P value summary	ns						Significant diff. among means (P < 0.05)?	No		P value summary	ns
	R square	0.1987		Are SDs significantly different (P < 0.05)?	No						R square	0.06701		Are SDs significantly different (P < 0.05)?	No						R square	0.1587		Are SDs significantly different (P < 0.05)?	No						R square	0.9744		Are SDs significantly different (P < 0.05)?	No						R square	0.4668		Are SDs significantly different (P < 0.05)?	No
	ANOVA table	SS	DF	MS	F (DFn, DFd)	P value					ANOVA table	SS	DF	MS	F (DFn, DFd)	P value					ANOVA table	SS	DF	MS	F (DFn, DFd)	P value					ANOVA table	SS	DF	MS	F (DFn, DFd)	P value					ANOVA table	SS	DF	MS	F (DFn, DFd)	P value
	Treatment (between columns)	197.3	5	39.46	F (5, 18) = 0,8926	P=0,5067					Treatment (between columns)	70.2	5	14.04	F (5, 18) = 0,2586	P=0,9298					Treatment (between columns)	314.6	5	62.92	F (5, 18) = 0,6789	P=0,6451					Treatment (between columns)	7639	5	1528	F (5, 12) = 91,35	P<0,0001					Treatment (between columns)	294.7	5	58.93	F (5, 12) = 2,101	P=0,1356
	Residual (within columns)	795.7	18	44.21							Residual (within columns)	977.3	18	54.29							Residual (within columns)	1668	18	92.68							Residual (within columns)	200.7	12	16.72							Residual (within columns)	336.6	12	28.05
	Total	993	23								Total	1047	23								Total	1983	23								Total	7840	17								Total	631.3	17
	Data summary										Data summary										Data summary										Data summary										Data summary
	Number of treatments (columns)	6									Number of treatments (columns)	6									Number of treatments (columns)	6									Number of treatments (columns)	6									Number of treatments (columns)	6
	Number of values (total)	24									Number of values (total)	24									Number of values (total)	24									Number of values (total)	18									Number of values (total)	18
			Mean	SEM	N								Mean	SEM	N								Mean	SEM	N								Mean	SEM	N								Mean	SEM	N
	SC	0	100	0	4						SC	0	100	0	4						SC	0	100	0	4						SC	0	100	0	3						SC	0	100	0	3
	2,9 µM 4-Ipo	2.9	97.675	4.78546	4						2,9 µM 4-Ipo	2.9	100.7	3.93256	4						2,9 µM 4-Ipo	2.9	102.425	2.71673	4						2,9 µM 4-Ipo	2.9	103.9	3.9281	3						2,9 µM 4-Ipo	2.9	107.8	3.25628	3
	9,0 µM 4-Ipo	9	96.875	4.61273	4						9,0 µM 4-Ipo	9	99.85	4.33618	4						9,0 µM 4-Ipo	9	109.825	3.52854	4						9,0 µM 4-Ipo	9	95.9333	1.86756	3						9,0 µM 4-Ipo	9	111.267	2.03497	3
	29 µM 4-Ipo	29	92.75	3.66572	4						29 µM 4-Ipo	29	99.725	5.01055	4						29 µM 4-Ipo	29	108.15	2.55229	4						29 µM 4-Ipo	29	76.5333	0.638575	3						29 µM 4-Ipo	29	105.233	2.99128	3
	90 µM 4-Ipo	90	98.625	1.78483	4						90 µM 4-Ipo	90	104.675	3.57523	4						90 µM 4-Ipo	90	103	9.38785	4						90 µM 4-Ipo	90	58.7333	2.92252	3						90 µM 4-Ipo	90	109.967	2.64407	3
	290 µM 4-Ipo	290	102	2.34734	4						290 µM 4-Ipo	290	101.075	3.04723	4						290 µM 4-Ipo	290	108.2	4.95345	4						290 µM 4-Ipo	290	50.6333	2.36244	3						290 µM 4-Ipo	290	102.133	5.0416	3
	Non linear Fit - Table of Results										Non linear Fit - Table of Results										Non linear Fit - Table of Results										Non linear Fit - Table of Results										Non linear Fit - Table of Results
	Comparison of Fits	Can't calculate				Goodness of Fit					Comparison of Fits	Can't calculate				Goodness of Fit					Comparison of Fits	Can't calculate				Goodness of Fit					Comparison of Fits					Goodness of Fit					Comparison of Fits	Can't calculate				Goodness of Fit
	Null hypothesis	[Agonist] vs, response (three parameters)				Degrees of Freedom	23				Null hypothesis	[Agonist] vs, response (three parameters)				Degrees of Freedom	23				Null hypothesis	[Agonist] vs, response (three parameters)				Degrees of Freedom	23				Null hypothesis	[Agonist] vs, response (three parameters)				Degrees of Freedom	16				Null hypothesis	[Agonist] vs, response (three parameters)				Degrees of Freedom	17
	Alternative hypothesis	[Inhibitor] vs, response -- Variable slope (four parameters)				R squared	-40.32				Alternative hypothesis	[Inhibitor] vs, response -- Variable slope (four parameters)				R squared	-38.21				Alternative hypothesis	[Inhibitor] vs, response -- Variable slope (four parameters)				R squared	-20.51				Alternative hypothesis	[Inhibitor] vs, response -- Variable slope (four parameters)				R squared	0.9017				Alternative hypothesis	[Inhibitor] vs, response -- Variable slope (four parameters)				R squared	-48.57
	P value					Sum of Squares	41029				P value					Sum of Squares	41072				P value					Sum of Squares	42648				P value	<0,0001				Sum of Squares	770.8				P value					Sum of Squares	31294
	Conclusion (alpha = 0.05)	Other fit didn't work				Sy.x	42.24				Conclusion (alpha = 0.05)	Other fit is ambiguous				Sy.x	42.26				Conclusion (alpha = 0.05)	Other fit is ambiguous				Sy.x	43.06				Conclusion (alpha = 0.05)	Reject null hypothesis				Sy.x	6.941				Conclusion (alpha = 0.05)	Other fit is ambiguous				Sy.x	42.9
	Preferred model	[Agonist] vs, response (three parameters)									Preferred model	[Agonist] vs, response (three parameters)									Preferred model	[Agonist] vs, response (three parameters)									Preferred model	[Inhibitor] vs, response -- Variable slope (four parameters)									Preferred model	[Agonist] vs, response (three parameters)
	F (DFn, DFd)										F (DFn, DFd)										F (DFn, DFd)										F (DFn, DFd)	904,9 (1, 16)									F (DFn, DFd)
		No virus										Control vector										Orangutan										Orangutan R106										Orangutan R244
		N1	N2	N3	N4							N1	N2	N3	N4							N1	N2	N3	N4							N1	N2	N3								N1	N2	N3
PK [µM]	SC	100	100	100	100					PK [µM]	SC	100	100	100	100					PK [µM]	SC	100	100	100	100					PK [µM]	SC	100	100	100						PK [µM]	SC	100	100	100
	2.9	110.9	100.7	102.9	96.5						2.9	104.7	103.5	98.5	103.9						2.9	98.4	102.5	107.9	112						2.9	100.4	105.8	103.3							2.9	97.6	110.7	90.6
	9	110.4	102.4	102.6	94.5						9	100.9	94.9	100.5	102.2						9	94.9	94.1	97.2	102.8						9	90.1	94.6	79.3							9	106.4	105.9	92.5
	29	110.4	111.6	95.3	95.1						29	106.5	92.4	90.5	96.7						29	86.5	93.7	101.3	111.7						29	57.7	63.8	60.7							29	95.3	97.6	91.7
	90	99.9	106.7	104.7	81.9						90	99.1	92.8	100	105.9						90	95.6	84.5	100.2	105.6						90	47.8	42.8	43.3							90	84.4	79.9	79.4
	290	104.3	103.7	98.6	99.2						290	105.6	107	106.2	95.4						290	92	88.9	91.2	109.9						290	42.1	46.5	42.3							290	78.7	67.4	68
	Multiple comparisons										Multiple comparisons										Multiple comparisons										Multiple comparisons										Multiple comparisons
	Ordinary One-Way ANOVA										Ordinary One-Way ANOVA										Ordinary One-Way ANOVA										Ordinary One-Way ANOVA										Ordinary One-Way ANOVA
	Number of families	1									Number of families	1									Number of families	1									Number of families	1									Number of families	1
	Number of comparisons per family	5									Number of comparisons per family	5									Number of comparisons per family	5									Number of comparisons per family	5									Number of comparisons per family	5
	Alpha	0.05									Alpha	0.05									Alpha	0.05									Alpha	0.05									Alpha	0.05
	Dunnett's multiple comparisons test	Mean Diff,	95,00% CI of diff,	Significant?	Summary	Adjusted P Value	A-?				Dunnett's multiple comparisons test	Mean Diff,	95,00% CI of diff,	Significant?	Summary	Adjusted P Value	A-?				Dunnett's multiple comparisons test	Mean Diff,	95,00% CI of diff,	Significant?	Summary	Adjusted P Value	A-?				Dunnett's multiple comparisons test	Mean Diff,	95,00% CI of diff,	Significant?	Summary	Adjusted P Value	A-?				Dunnett's multiple comparisons test	Mean Diff,	95,00% CI of diff,	Significant?	Summary	Adjusted P Value	A-?
	SC vs. 2.9 µM 4-Ipo	-2.75	-16,53 to 11,03	No	ns	0.972	B	2,9 µM 4-Ipo			SC vs. 2.9 µM 4-Ipo	-2.65	-11,67 to 6,366	No	ns	0.8809	B	2,9 µM 4-Ipo			SC vs. 2.9 µM 4-Ipo	-5.2	-19,94 to 9,537	No	ns	0.7903	B	2,9 µM 4-Ipo			SC vs. 2.9 µM 4-Ipo	-3.167	-12,45 to 6,119	No	ns	0.7811	B	2,9 µM 4-Ipo			SC vs. 2.9 µM 4-Ipo	0.3667	-14,08 to 14,81	No	ns	>0,9999	B	2,9 µM 4-Ipo
	SC vs. 9.0 µM 4-Ipo	-2.475	-16,25 to 11,30	No	ns	0.9819	C	9,0 µM 4-Ipo			SC vs. 9.0 µM 4-Ipo	0.375	-8,641 to 9,391	No	ns	0.9999	C	9,0 µM 4-Ipo			SC vs. 9.0 µM 4-Ipo	2.75	-11,99 to 17,49	No	ns	0.9787	C	9,0 µM 4-Ipo			SC vs. 9.0 µM 4-Ipo	12	2,714 to 21,29	Yes	*	0.0111	C	9,0 µM 4-Ipo			SC vs. 9.0 µM 4-Ipo	-1.6	-16,05 to 12,85	No	ns	0.9969	C	9,0 µM 4-Ipo
	SC vs. 29 µM 4-Ipo	-3.1	-16,88 to 10,68	No	ns	0.9547	D	29 µM 4-Ipo			SC vs. 29 µM 4-Ipo	3.475	-5,541 to 12,49	No	ns	0.733	D	29 µM 4-Ipo			SC vs. 29 µM 4-Ipo	1.7	-13,04 to 16,44	No	ns	0.9972	D	29 µM 4-Ipo			SC vs. 29 µM 4-Ipo	39.27	29,98 to 48,55	Yes	****	<0,0001	D	29 µM 4-Ipo			SC vs. 29 µM 4-Ipo	5.133	-9,313 to 19,58	No	ns	0.7556	D	29 µM 4-Ipo
	SC vs. 90 µM 4-Ipo	1.7	-12,08 to 15,48	No	ns	0.9963	E	90 µM 4-Ipo			SC vs. 90 µM 4-Ipo	0.55	-8,466 to 9,566	No	ns	0.9997	E	90 µM 4-Ipo			SC vs. 90 µM 4-Ipo	3.525	-11,21 to 18,26	No	ns	0.9427	E	90 µM 4-Ipo			SC vs. 90 µM 4-Ipo	55.37	46,08 to 64,65	Yes	****	<0,0001	E	90 µM 4-Ipo			SC vs. 90 µM 4-Ipo	18.77	4,321 to 33,21	Yes	*	0.0108	E	90 µM 4-Ipo
	SC vs. 290 µM 4-Ipo	-1.45	-15,23 to 12,33	No	ns	0.9983	F	290 µM 4-Ipo			SC vs. 290 µM 4-Ipo	-3.55	-12,57 to 5,466	No	ns	0.7179	F	290 µM 4-Ipo			SC vs. 290 µM 4-Ipo	4.5	-10,24 to 19,24	No	ns	0.8651	F	290 µM 4-Ipo			SC vs. 290 µM 4-Ipo	56.37	47,08 to 65,65	Yes	****	<0,0001	F	290 µM 4-Ipo			SC vs. 290 µM 4-Ipo	28.63	14,19 to 43,08	Yes	***	0.0004	F	290 µM 4-Ipo
	Test details	Mean 1	Mean 2	Mean Diff,	SE of diff,	n1	n2	q	DF		Test details	Mean 1	Mean 2	Mean Diff,	SE of diff,	n1	n2	q	DF		Test details	Mean 1	Mean 2	Mean Diff,	SE of diff,	n1	n2	q	DF		Test details	Mean 1	Mean 2	Mean Diff,	SE of diff,	n1	n2	q	DF		Test details	Mean 1	Mean 2	Mean Diff,	SE of diff,	n1	n2	q	DF
	SC vs. 2.9 µM 4-Ipo	100	102.8	-2.75	4.989	4	4	0.5512	18		SC vs. 2.9 µM 4-Ipo	100	102.7	-2.65	3.265	4	4	0.8117	18		SC vs. 2.9 µM 4-Ipo	100	105.2	-5.2	5.337	4	4	0.9744	18		SC vs. 2.9 µM 4-Ipo	100	103.2	-3.167	3.201	3	3	0.9894	12		SC vs. 2.9 µM 4-Ipo	100	99.63	0.3667	4.979	3	3	0.07364	12
	SC vs. 9.0 µM 4-Ipo	100	102.5	-2.475	4.989	4	4	0.4961	18		SC vs. 9.0 µM 4-Ipo	100	99.63	0.375	3.265	4	4	0.1149	18		SC vs. 9.0 µM 4-Ipo	100	97.25	2.75	5.337	4	4	0.5153	18		SC vs. 9.0 µM 4-Ipo	100	88	12	3.201	3	3	3.749	12		SC vs. 9.0 µM 4-Ipo	100	101.6	-1.6	4.979	3	3	0.3213	12
	SC vs. 29 µM 4-Ipo	100	103.1	-3.1	4.989	4	4	0.6214	18		SC vs. 29 µM 4-Ipo	100	96.53	3.475	3.265	4	4	1.064	18		SC vs. 29 µM 4-Ipo	100	98.3	1.7	5.337	4	4	0.3186	18		SC vs. 29 µM 4-Ipo	100	60.73	39.27	3.201	3	3	12.27	12		SC vs. 29 µM 4-Ipo	100	94.87	5.133	4.979	3	3	1.031	12
	SC vs. 90 µM 4-Ipo	100	98.3	1.7	4.989	4	4	0.3408	18		SC vs. 90 µM 4-Ipo	100	99.45	0.55	3.265	4	4	0.1685	18		SC vs. 90 µM 4-Ipo	100	96.48	3.525	5.337	4	4	0.6605	18		SC vs. 90 µM 4-Ipo	100	44.63	55.37	3.201	3	3	17.3	12		SC vs. 90 µM 4-Ipo	100	81.23	18.77	4.979	3	3	3.769	12
	SC vs. 290 µM 4-Ipo	100	101.5	-1.45	4.989	4	4	0.2907	18		SC vs. 290 µM 4-Ipo	100	103.6	-3.55	3.265	4	4	1.087	18		SC vs. 290 µM 4-Ipo	100	95.5	4.5	5.337	4	4	0.8432	18		SC vs. 290 µM 4-Ipo	100	43.63	56.37	3.201	3	3	17.61	12		SC vs. 290 µM 4-Ipo	100	71.37	28.63	4.979	3	3	5.751	12
	ANOVA summary										ANOVA summary										ANOVA summary										ANOVA summary										ANOVA summary
	F	0.28		Brown-Forsythe test							F	1.186		Brown-Forsythe test							F	0.8617		Brown-Forsythe test							F	143.7		Brown-Forsythe test							F	12.3		Brown-Forsythe test
	P value	0.918		F (DFn, DFd)	1,898 (5, 18)						P value	0.3547		F (DFn, DFd)	1,018 (5, 18)						P value	0.5253		F (DFn, DFd)	1,397 (5, 18)						P value	<0,0001		F (DFn, DFd)	1,083 (5, 12)						P value	0.0002		F (DFn, DFd)	0,7066 (5, 12)
	P value summary	ns		P value	0.1447						P value summary	ns		P value	0.4363						P value summary	ns		P value	0.2724						P value summary	****		P value	0.4177						P value summary	***		P value	0.6296
	Significant diff. among means (P < 0.05)?	No		P value summary	ns						Significant diff. among means (P < 0.05)?	No		P value summary	ns						Significant diff. among means (P < 0.05)?	No		P value summary	ns						Significant diff. among means (P < 0.05)?	Yes		P value summary	ns						Significant diff. among means (P < 0.05)?	Yes		P value summary	ns
	R square	0.07217		Are SDs significantly different (P < 0.05)?	No						R square	0.2478		Are SDs significantly different (P < 0.05)?	No						R square	0.1931		Are SDs significantly different (P < 0.05)?	No						R square	0.9836		Are SDs significantly different (P < 0.05)?	No						R square	0.8368		Are SDs significantly different (P < 0.05)?	No
	ANOVA table	SS	DF	MS	F (DFn, DFd)	P value					ANOVA table	SS	DF	MS	F (DFn, DFd)	P value					ANOVA table	SS	DF	MS	F (DFn, DFd)	P value					ANOVA table	SS	DF	MS	F (DFn, DFd)	P value					ANOVA table	SS	DF	MS	F (DFn, DFd)	P value
	Treatment (between columns)	69.69	5	13.94	F (5, 18) = 0,2800	P=0,9180					Treatment (between columns)	126.4	5	25.28	F (5, 18) = 1,186	P=0,3547					Treatment (between columns)	245.4	5	49.08	F (5, 18) = 0,8617	P=0,5253					Treatment (between columns)	11042	5	2208	F (5, 12) = 143,7	P<0,0001					Treatment (between columns)	2287	5	457.5	F (5, 12) = 12,30	P=0,0002
	Residual (within columns)	895.9	18	49.77							Residual (within columns)	383.7	18	21.32							Residual (within columns)	1025	18	56.96							Residual (within columns)	184.4	12	15.37							Residual (within columns)	446.2	12	37.19
	Total	965.6	23								Total	510.1	23								Total	1271	23								Total	11227	17								Total	2734	17
	Data summary										Data summary										Data summary										Data summary										Data summary
	Number of treatments (columns)	6									Number of treatments (columns)	6									Number of treatments (columns)	6									Number of treatments (columns)	6									Number of treatments (columns)	6
	Number of values (total)	24									Number of values (total)	24									Number of values (total)	24									Number of values (total)	18									Number of values (total)	18
			Mean	SEM	N								Mean	SEM	N								Mean	SEM	N								Mean	SEM	N								Mean	SEM	N
	SC	0	100	0	4						SC	0	100	0	4						SC	0	100	0	4						SC	0	100	0	3						SC	0	100	0	3
	2,9 µM 4-Ipo	2.9	102.75	3.02366	4						2,9 µM 4-Ipo	2.9	102.65	1.40564	4						2,9 µM 4-Ipo	2.9	105.2	2.98692	4						2,9 µM 4-Ipo	2.9	103.167	1.56027	3						2,9 µM 4-Ipo	2.9	99.6333	5.89076	3
	9,0 µM 4-Ipo	9	102.475	3.24586	4						9,0 µM 4-Ipo	9	99.625	1.61626	4						9,0 µM 4-Ipo	9	97.25	1.9632	4						9,0 µM 4-Ipo	9	88	4.53982	3						9,0 µM 4-Ipo	9	101.6	4.55229	3
	29 µM 4-Ipo	29	103.1	4.56782	4						29 µM 4-Ipo	29	96.525	3.56893	4						29 µM 4-Ipo	29	98.3	5.39259	4						29 µM 4-Ipo	29	60.7333	1.761	3						29 µM 4-Ipo	29	94.8667	1.71691	3
	90 µM 4-Ipo	90	98.3	5.64978	4						90 µM 4-Ipo	90	99.45	2.68095	4						90 µM 4-Ipo	90	96.475	4.4843	4						90 µM 4-Ipo	90	44.6333	1.5899	3						90 µM 4-Ipo	90	81.2333	1.5899	3
	290 µM 4-Ipo	290	101.45	1.4824	4						290 µM 4-Ipo	290	103.55	2.73176	4						290 µM 4-Ipo	290	95.5	4.84476	4						290 µM 4-Ipo	290	43.6333	1.4345	3						290 µM 4-Ipo	290	71.3667	3.67076	3
	Non linear Fit - Table of Results										Non linear Fit - Table of Results										Non linear Fit - Table of Results										Non linear Fit - Table of Results										Non linear Fit - Table of Results
	Comparison of Fits	Can't calculate				Goodness of Fit					Comparison of Fits	Can't calculate				Goodness of Fit					Comparison of Fits					Goodness of Fit					Comparison of Fits					Goodness of Fit					Comparison of Fits					Goodness of Fit
	Null hypothesis	[Agonist] vs, response (three parameters)				Degrees of Freedom	23				Null hypothesis	[Agonist] vs, response (three parameters)				Degrees of Freedom	23				Null hypothesis	[Agonist] vs, response (three parameters)				Degrees of Freedom	22				Null hypothesis	[Agonist] vs, response (three parameters)				Degrees of Freedom	16				Null hypothesis	[Agonist] vs, response (three parameters)				Degrees of Freedom	16
	Alternative hypothesis	[Inhibitor] vs, response -- Variable slope (four parameters)				R squared	-41.47				Alternative hypothesis	[Inhibitor] vs, response -- Variable slope (four parameters)				R squared	-78.42				Alternative hypothesis	[Inhibitor] vs, response -- Variable slope (four parameters)				R squared	0.07864				Alternative hypothesis	[Inhibitor] vs, response -- Variable slope (four parameters)				R squared	0.876				Alternative hypothesis	[Inhibitor] vs, response -- Variable slope (four parameters)				R squared	0.7923
	P value					Sum of Squares	41009				P value					Sum of Squares	40512				P value	<0,0001				Sum of Squares	1171				P value	<0,0001				Sum of Squares	1392				P value	<0,0001				Sum of Squares	567.8
	Conclusion (alpha = 0.05)	Other fit is ambiguous				Sy.x	42.23				Conclusion (alpha = 0.05)	Other fit is ambiguous				Sy.x	41.97				Conclusion (alpha = 0.05)	Reject null hypothesis				Sy.x	7.295				Conclusion (alpha = 0.05)	Reject null hypothesis				Sy.x	9.328				Conclusion (alpha = 0.05)	Reject null hypothesis				Sy.x	5.957
	Preferred model	[Agonist] vs, response (three parameters)									Preferred model	[Agonist] vs, response (three parameters)									Preferred model	[Inhibitor] vs, response -- Variable slope (four parameters)									Preferred model	[Inhibitor] vs, response -- Variable slope (four parameters)									Preferred model	[Inhibitor] vs, response -- Variable slope (four parameters)
	F (DFn, DFd)										F (DFn, DFd)										F (DFn, DFd)	754,2 (1, 22)									F (DFn, DFd)	602,9 (1, 16)									F (DFn, DFd)	943,3 (1, 16)
[truncated: 5 more columns]

[truncated: 1 more sheets: Fig 7C]
