# Supplementary material for: Functional analysis of CYP4B1 enzymes from apes and humans uncovers evolutionary hot spots for adaptations of the catalytical function
Source: PLoS Genet. 2025 Jun 27;21(6):e1011750. doi: 10.1371/journal.pgen.1011750 (PMC12233900; doi:10.1371/journal.pgen.1011750)
Supplement: S2 Data — (XLSX) [file pgen.1011750.s011.xlsx]

## Sheet: S1 Fig 4-IPO
		No Virus													Control vector													Rabbit													Homo sapiens
		N1	N2	N3	N4	N5	N6	N7	N8	N9	N10	N11			N1	N2	N3	N4	N5	N6	N7	N8	N9	N10	N11			N1	N2	N3	N4	N5	N6								N1	N2	N3	N4	N5	N6	N7	N8	N9
4-IPO [µM]	SC	100	100	100	100	100	100	100	100	100	100	100	4-IPO [µM]	SC	100	100	100	100	100	100	100	100	100	100	100	4-IPO [µM]	SC	100	100	100	100	100	100						4-IPO [µM]	SC	100	100	100	100	100	100	100	100	100
	2.9	104.153	100.519	102	97.1	99.5	106.375	108.3	110.5	97.4	100.708	94.6		2.9	101.511	100.412	94.9	100.6	97.4	97.9695	96.6	101	95.9	100.223	105		2.9	76.6234	98.6	94.3	93.5	87.6	87.1767							2.9	93.74	94.6733	104.5	91.6	85.9	82.9703	101.7	109.3	95
	9	103.176	89.1003	98.9	95.3	101.5	106.175	111.8	104.6	97.2	103.067	96.6		9	101.511	91.3462	95.4	102.6	98.8	92.132	103.8	106.8	91.2	97.544	87.8		9	56.5584	91.4	84.8	70.4	58.8	60.3463							9	102.648	99.3608	106.8	96.6	88.4	89.505	103.8	107.7	102.3
	29	103.42	96.8858	97.8	97.1	94.2	94.6215	114.6	119.1	98.2	106.841	104		29	103.589	97.5275	98.3	101.9	99	93.6548	101.6	110.1	101.8	105.582	105		29	39.026	51.7	52.6	29.9	31.1	24.2438							29	102.167	96.804	101.8	99.6	93.6	91.8812	103	112.4	92.7
	90	87.785	105.969	99.8	90	92.5	106.574	111.3	110.9	106.6	107.785	106.9		90	103.401	104.739	95.2	102.3	101.1	102.538	100.4	108.5	99	104.689	108.1		90	35.7143	22.5	27.1	15.3	20.5	17.5362							90	102.408	106.605	89.5	103.9	87.1	98.6139	107.5	111	99.7
	290	98.5342	101.298	104.5	97.1	92.1	97.8088	104.4	107.5	92	98.8204	94.1		290	104.345	101.03	99.2	95.7	96.2	98.731	96.2	107.8	92.5	96.651	103		290	29.8701	16.7	21.3	10.2	18.3	13.3932							290	101.204	96.1648	114.5	89	83.9	101.188	98.1	108.3	95.9
	Multiple comparisons													Multiple comparisons													Multiple comparisons													Multiple comparisons
	Ordinary One-Way ANOVA													Ordinary One-Way ANOVA													Ordinary One-Way ANOVA													Ordinary One-Way ANOVA
	Number of families	1												Number of families	1												Number of families	1												Number of families	1
	Number of comparisons per family	5												Number of comparisons per family	5												Number of comparisons per family	5												Number of comparisons per family	5
	Alpha	0.05												Alpha	0.05												Alpha	0.05												Alpha	0.05
	Dunnett's multiple comparisons test	Mean Diff,	95,00% CI of diff,	Significant?	Summary	Adjusted P Value	A-?							Dunnett's multiple comparisons test	Mean Diff,	95,00% CI of diff,	Significant?	Summary	Adjusted P Value	A-?							Dunnett's multiple comparisons test	Mean Diff,	95,00% CI of diff,	Significant?	Summary	Adjusted P Value	A-?							Dunnett's multiple comparisons test	Mean Diff,	95,00% CI of diff,	Significant?	Summary	Adjusted P Value	A-?
	SC vs. 2.9 µM 4-Ipo	-1.923	-8,714 to 4,868	No	ns	0.9198	B	2,9 µM 4-Ipo						SC vs. 2.9 µM 4-Ipo	0.7713	-3,751 to 5,294	No	ns	0.9902	B	2,9 µM 4-Ipo						SC vs. 2.9 µM 4-Ipo	10.37	-3,875 to 24,61	No	ns	0.2167	B	2,9 µM 4-Ipo						SC vs. 2.9 µM 4-Ipo	2.39	-6,274 to 11,05	No	ns	0.9273	B	2,9 µM 4-Ipo
	SC vs. 9.0 µM 4-Ipo	-0.6744	-7,466 to 6,117	No	ns	0.9987	C	9,0 µM 4-Ipo						SC vs. 9.0 µM 4-Ipo	2.824	-1,698 to 7,346	No	ns	0.3601	C	9,0 µM 4-Ipo						SC vs. 9.0 µM 4-Ipo	29.62	15,37 to 43,86	Yes	****	<0,0001	C	9,0 µM 4-Ipo						SC vs. 9.0 µM 4-Ipo	-0.231	-8,895 to 8,433	No	ns	>0,9999	C	9,0 µM 4-Ipo
	SC vs. 29 µM 4-Ipo	-2.434	-9,225 to 4,358	No	ns	0.8211	D	29 µM 4-Ipo						SC vs. 29 µM 4-Ipo	-1.641	-6,163 to 2,881	No	ns	0.8139	D	29 µM 4-Ipo						SC vs. 29 µM 4-Ipo	61.91	47,66 to 76,15	Yes	****	<0,0001	D	29 µM 4-Ipo						SC vs. 29 µM 4-Ipo	-1.318	-9,982 to 7,346	No	ns	0.9942	D	29 µM 4-Ipo
	SC vs. 90 µM 4-Ipo	-2.374	-9,165 to 4,417	No	ns	0.8345	E	90 µM 4-Ipo						SC vs. 90 µM 4-Ipo	-2.724	-7,246 to 1,798	No	ns	0.3939	E	90 µM 4-Ipo						SC vs. 90 µM 4-Ipo	76.89	62,65 to 91,13	Yes	****	<0,0001	E	90 µM 4-Ipo						SC vs. 90 µM 4-Ipo	-2.124	-10,79 to 6,540	No	ns	0.9538	E	90 µM 4-Ipo
	SC vs. 290 µM 4-Ipo	1.076	-5,715 to 7,868	No	ns	0.9931	F	290 µM 4-Ipo						SC vs. 290 µM 4-Ipo	0.7857	-3,737 to 5,308	No	ns	0.9893	F	290 µM 4-Ipo						SC vs. 290 µM 4-Ipo	81.71	67,46 to 95,95	Yes	****	<0,0001	F	290 µM 4-Ipo						SC vs. 290 µM 4-Ipo	0.8391	-7,825 to 9,503	No	ns	0.9988	F	290 µM 4-Ipo
	Test details	Mean 1	Mean 2	Mean Diff,	SE of diff,	n1	n2	q	DF					Test details	Mean 1	Mean 2	Mean Diff,	SE of diff,	n1	n2	q	DF					Test details	Mean 1	Mean 2	Mean Diff,	SE of diff,	n1	n2	q	DF					Test details	Mean 1	Mean 2	Mean Diff,	SE of diff,	n1	n2	q	DF
	SC vs. 2.9 µM 4-Ipo	100	101.9	-1.923	2.63	11	11	0.7313	60					SC vs. 2.9 µM 4-Ipo	100	99.23	0.7713	1.751	11	11	0.4405	60					SC vs. 2.9 µM 4-Ipo	100	89.63	10.37	5.36	6	6	1.934	30					SC vs. 2.9 µM 4-Ipo	100	97.61	2.39	3.355	11	11	0.7125	60
	SC vs. 9.0 µM 4-Ipo	100	100.7	-0.6744	2.63	11	11	0.2565	60					SC vs. 9.0 µM 4-Ipo	100	97.18	2.824	1.751	11	11	1.613	60					SC vs. 9.0 µM 4-Ipo	100	70.38	29.62	5.36	6	6	5.525	30					SC vs. 9.0 µM 4-Ipo	100	100.2	-0.231	3.355	11	11	0.06886	60
	SC vs. 29 µM 4-Ipo	100	102.4	-2.434	2.63	11	11	0.9254	60					SC vs. 29 µM 4-Ipo	100	101.6	-1.641	1.751	11	11	0.9373	60					SC vs. 29 µM 4-Ipo	100	38.09	61.91	5.36	6	6	11.55	30					SC vs. 29 µM 4-Ipo	100	101.3	-1.318	3.355	11	11	0.393	60
	SC vs. 90 µM 4-Ipo	100	102.4	-2.374	2.63	11	11	0.9027	60					SC vs. 90 µM 4-Ipo	100	102.7	-2.724	1.751	11	11	1.556	60					SC vs. 90 µM 4-Ipo	100	23.11	76.89	5.36	6	6	14.35	30					SC vs. 90 µM 4-Ipo	100	102.1	-2.124	3.355	11	11	0.6331	60
	SC vs. 290 µM 4-Ipo	100	98.92	1.076	2.63	11	11	0.4093	60					SC vs. 290 µM 4-Ipo	100	99.21	0.7857	1.751	11	11	0.4487	60					SC vs. 290 µM 4-Ipo	100	18.29	81.71	5.36	6	6	15.24	30					SC vs. 290 µM 4-Ipo	100	99.16	0.8391	3.355	11	11	0.2501	60
	ANOVA summary													ANOVA summary													ANOVA summary													ANOVA summary
	F	0.5897		Brown-Forsythe test										F	2.518		Brown-Forsythe test										F	84.88		Brown-Forsythe test										F	0.4509		Brown-Forsythe test
	P value	0.7078		F (DFn, DFd)	2,594 (5, 60)									P value	0.039		F (DFn, DFd)	5,280 (5, 60)									P value	<0,0001		F (DFn, DFd)	3,393 (5, 30)									P value	0.811		F (DFn, DFd)	2,968 (5, 60)
	P value summary	ns		P value	0.0344									P value summary	*		P value	0.0004									P value summary	****		P value	0.0151									P value summary	ns		P value	0.0185
	Significant diff. among means (P < 0.05)?	No		P value summary	*									Significant diff. among means (P < 0.05)?	Yes		P value summary	***									Significant diff. among means (P < 0.05)?	Yes		P value summary	*									Significant diff. among means (P < 0.05)?	No		P value summary	*
	R square	0.04684		Are SDs significantly different (P < 0.05)?	Yes									R square	0.1735		Are SDs significantly different (P < 0.05)?	Yes									R square	0.934		Are SDs significantly different (P < 0.05)?	Yes									R square	0.03621		Are SDs significantly different (P < 0.05)?	Yes
	ANOVA table	SS	DF	MS	F (DFn, DFd)	P value								ANOVA table	SS	DF	MS	F (DFn, DFd)	P value								ANOVA table	SS	DF	MS	F (DFn, DFd)	P value								ANOVA table	SS	DF	MS	F (DFn, DFd)	P value
	Treatment (between columns)	112.1	5	22.43	F (5, 60) = 0,5897	P=0,7078								Treatment (between columns)	212.3	5	42.47	F (5, 60) = 2,518	P=0,0390								Treatment (between columns)	36577	5	7315	F (5, 30) = 84,88	P<0,0001								Treatment (between columns)	139.5	5	27.91	F (5, 60) = 0,4509	P=0,8110
	Residual (within columns)	2282	60	38.03										Residual (within columns)	1012	60	16.86										Residual (within columns)	2586	30	86.19										Residual (within columns)	3714	60	61.9
	Total	2394	65											Total	1224	65											Total	39163	35											Total	3853	65
	Data summary													Data summary													Data summary													Data summary
	Number of treatments (columns)	6												Number of treatments (columns)	6												Number of treatments (columns)	6												Number of treatments (columns)	6
	Number of values (total)	66												Number of values (total)	66												Number of values (total)	36												Number of values (total)	66
			Mean	SEM	N											Mean	SEM	N											Mean	SEM	N											Mean	SEM	N
	SC	0	100	0	11									SC	0	100	0	11									SC	0	100	0	6									SC	0	100	0	11
	2,9 µM 4-Ipo	2.9	101.923	1.49451	11									2,9 µM 4-Ipo	2.9	99.2287	0.892308	11									2,9 µM 4-Ipo	2.9	89.6333	3.14409	6									2,9 µM 4-Ipo	2.9	97.6099	2.75407	11
	9,0 µM 4-Ipo	9	100.674	1.85074	11									9,0 µM 4-Ipo	9	97.1758	1.84315	11									9,0 µM 4-Ipo	9	70.3841	5.98772	6									9,0 µM 4-Ipo	9	100.231	2.28943	11
	29 µM 4-Ipo	29	102.434	2.47916	11									29 µM 4-Ipo	29	101.641	1.35208	11									29 µM 4-Ipo	29	38.095	4.84528	6									29 µM 4-Ipo	29	101.318	2.76268	11
	90 µM 4-Ipo	90	102.374	2.55952	11									90 µM 4-Ipo	90	102.724	1.1653	11									90 µM 4-Ipo	90	23.1084	3.02234	6									90 µM 4-Ipo	90	102.124	2.57449	11
	290 µM 4-Ipo	290	98.9237	1.54559	11									290 µM 4-Ipo	290	99.2143	1.34866	11									290 µM 4-Ipo	290	18.2939	2.79949	6									290 µM 4-Ipo	290	99.1609	2.58365	11
	Non linear Fit - Table of Results													Non linear Fit - Table of Results													Non linear Fit - Table of Results													Non linear Fit - Table of Results
	Comparison of Fits	Can't calculate				Goodness of Fit								Comparison of Fits	Can't calculate				Goodness of Fit								Comparison of Fits					Goodness of Fit								Comparison of Fits	Can't calculate				Goodness of Fit
	Null hypothesis	[Agonist] vs, response (three parameters)				Degrees of Freedom	63							Null hypothesis	[Agonist] vs, response (three parameters)				Degrees of Freedom	63							Null hypothesis	[Agonist] vs, response (three parameters)				Degrees of Freedom	33							Null hypothesis	[Agonist] vs, response (three parameters)				Degrees of Freedom	63
	Alternative hypothesis	[Inhibitor] vs, response -- Variable slope (four parameters)				R squared	0.004647							Alternative hypothesis	[Inhibitor] vs, response -- Variable slope (four parameters)				R squared	0.02816							Alternative hypothesis	[Inhibitor] vs, response -- Variable slope (four parameters)				R squared	0.9279							Alternative hypothesis	[Inhibitor] vs, response -- Variable slope (four parameters)				R squared	0.007569
	P value					Sum of Squares	2383							P value					Sum of Squares	1190							P value	0.1051				Sum of Squares	2825							P value					Sum of Squares	3824
	Conclusion (alpha = 0.05)	Other fit is ambiguous				Sy.x	6.15							Conclusion (alpha = 0.05)	Other fit is ambiguous				Sy.x	4.346							Conclusion (alpha = 0.05)	Do not reject null hypothesis				Sy.x	9.252							Conclusion (alpha = 0.05)	Other fit is ambiguous				Sy.x	7.791
	Preferred model	[Agonist] vs, response (three parameters)												Preferred model	[Agonist] vs, response (three parameters)												Preferred model	[Agonist] vs, response (three parameters)												Preferred model	[Agonist] vs, response (three parameters)
	F (DFn, DFd)													F (DFn, DFd)													F (DFn, DFd)	2,782 (1, 32)												F (DFn, DFd)
[truncated: 81 more columns]

## Sheet: S1 Fig PK
		No Virus													Control vector													Rabbit										Homo sapiens
		N1	N2	N3	N4	N5	N6	N7	N8	N9	N10	N11			N1	N2	N3	N4	N5	N6	N7	N8	N9	N10	N11			N1	N2	N3	N4	N5	N6					N1	N2	N3	N4	N5	N6	N7	N8	N9	N10	N11
PK [µM]	SC	100	100	100	100	100	100	100	100	100	100	100	PK [µM]	SC	100	100	100	100	100	100	100	100	100	100	100	PK [µM]	SC	100	100	100	100	100	100			PK [µM]	SC	100	100	100	100	100	100	100	100	100	100	100	PK [µM]
	2.9	107.024	100.178	100.5	84.6	90.8	96.7027	111.9	100	93.6	100.85	97.2		2.9	98.8825	99.6005	99.1	91.9	97.2	82.7849	110.7	88.3	101.1	110.141	97.8		2.9	95.5	97.3	90.1	88.8	82.9422	90				2.9	103.197	92.1977	101.4	95.4	104.4	103.073	111.6	90.8	113	96.9669	102.9
	9	104.117	99.1114	82.5	83.3	97.3	99.0108	106	99.6	103.9	101.063	99.8		9	96.0886	99.2011	81.6	86.4	88.4	90.1914	92.1	105.3	101.7	114.025	95.5		9	80.35	57.8	61.2	74.7	65.8845	56.2				9	102.512	99.4148	95	101.2	99.8	100.22	105.1	92.2	102.3	96.1243	112.2
	29	108.235	96.09	87.5	81.9	83.8	95.219	111.7	101.2	99.3	109.353	95.5		29	101.676	103.595	107.8	86.1	104.2	83.986	110.5	92	102.3	96.7634	92.3		29	60.7	35.3	35.9	36	34.4088	18.5				29	105.938	101.365	99.4	82.6	106.7	101.756	101.2	93.8	111.9	93.0912	103.3
	90	104.117	102.488	84.2	80.2	91.3	102.473	106.4	99.6	91.5	105.952	100.6		90	101.304	101.997	92.7	87.5	89.6	97.7981	107.4	98.4	99.8	109.494	100.2		90	14.35	13.7	27.6	11.8	21.8186	7.7				90	104.796	103.706	106.9	87.7	108.2	105.049	109	87.5	113.4	99.663	106.4
	290	100.242	97.3341	102.6	79.4	95.3	77.5786	107.8	97.4	87.8	101.275	109.1		290	91.8046	92.2104	107.8	83.3	94.3	101.201	90	81	104.8	108.415	106		290	11.05	11.9	20.5	12.6	25.6769	10.4				290	100.913	98.0494	106.9	82.6	103.5	106.146	103.6	93.4	115	90.7321	108.6
	Multiple comparisons													Multiple comparisons													Multiple comparisons										Multiple comparisons
	Ordinary One-Way ANOVA													Ordinary One-Way ANOVA													Ordinary One-Way ANOVA										Ordinary One-Way ANOVA
	Number of families	1												Number of families	1												Number of families	1									Number of families	1
	Number of comparisons per family	5												Number of comparisons per family	5												Number of comparisons per family	5									Number of comparisons per family	5
	Alpha	0.05												Alpha	0.05												Alpha	0.05									Alpha	0.05
	Dunnett's multiple comparisons test	Mean Diff,	95,00% CI of diff,	Significant?	Summary	Adjusted P Value	A-?							Dunnett's multiple comparisons test	Mean Diff,	95,00% CI of diff,	Significant?	Summary	Adjusted P Value	A-?							Dunnett's multiple comparisons test	Mean Diff,	95,00% CI of diff,	Significant?	Summary	Adjusted P Value	A-?				Dunnett's multiple comparisons test	Mean Diff,	95,00% CI of diff,	Significant?	Summary	Adjusted P Value	A-?
	SC vs. 2.9 µM PK	1.513	-7,555 to 10,58	No	ns	0.9912	B	2,9 µM PK						SC vs. 2,9 µM PK	2.045	-6,623 to 10,71	No	ns	0.9604	B	2,9 µM PK						SC vs. 2,9 µM PK	9.226	-3,214 to 21,67	No	ns	0.2029	B	2,9 µM PK			SC vs. 2,9 µM PK	-1.358	-9,082 to 6,367	No	ns	0.9887	B	2,9 µM PK
	SC vs. 9.0 µM PK	2.209	-6,859 to 11,28	No	ns	0.955	C	9,0 µM PK						SC vs. 9,0 µM PK	4.499	-4,168 to 13,17	No	ns	0.5353	C	9,0 µM PK						SC vs. 9,0 µM PK	33.98	21,54 to 46,42	Yes	****	<0,0001	C	9,0 µM PK			SC vs. 9,0 µM PK	-0.5519	-8,277 to 7,173	No	ns	0.9997	C	9,0 µM PK
	SC vs. 29 µM PK	2.746	-6,322 to 11,81	No	ns	0.8979	D	29 µM PK						SC vs. 29 µM PK	1.707	-6,960 to 10,37	No	ns	0.9813	D	29 µM PK						SC vs. 29 µM PK	63.2	50,76 to 75,64	Yes	****	<0,0001	D	29 µM PK			SC vs. 29 µM PK	-0.09548	-7,820 to 7,629	No	ns	>0,9999	D	29 µM PK
	SC vs. 90 µM PK	2.834	-6,234 to 11,90	No	ns	0.886	E	90 µM PK						SC vs. 90 µM PK	1.255	-7,412 to 9,922	No	ns	0.9952	E	90 µM PK						SC vs. 90 µM PK	83.84	71,40 to 96,28	Yes	****	<0,0001	E	90 µM PK			SC vs. 90 µM PK	-2.938	-10,66 to 4,787	No	ns	0.7857	E	90 µM PK
	SC vs. 290 µM PK	4.015	-5,052 to 13,08	No	ns	0.6755	F	290 µM PK						SC vs. 290 µM PK	3.561	-5,106 to 12,23	No	ns	0.7332	F	290 µM PK						SC vs. 290 µM PK	84.65	72,20 to 97,09	Yes	****	<0,0001	F	290 µM PK			SC vs. 290 µM PK	-0.8583	-8,583 to 6,866	No	ns	0.9984	F	290 µM PK
	Test details	Mean 1	Mean 2	Mean Diff,	SE of diff,	n1	n2	q	DF					Test details	Mean 1	Mean 2	Mean Diff,	SE of diff,	n1	n2	q	DF					Test details	Mean 1	Mean 2	Mean Diff,	SE of diff,	n1	n2	q	DF		Test details	Mean 1	Mean 2	Mean Diff,	SE of diff,	n1	n2	q	DF
	SC vs. 2.9 µM PK	100	98.49	1.513	3.511	11	11	0.431	60					SC vs. 2,9 µM PK	100	97.96	2.045	3.356	11	11	0.6092	60					SC vs. 2,9 µM PK	100	90.77	9.226	4.682	6	6	1.97	30		SC vs. 2,9 µM PK	100	101.4	-1.358	2.991	11	11	0.4539	60
	SC vs. 9.0 µM PK	100	97.79	2.209	3.511	11	11	0.6291	60					SC vs. 9,0 µM PK	100	95.5	4.499	3.356	11	11	1.341	60					SC vs. 9,0 µM PK	100	66.02	33.98	4.682	6	6	7.257	30		SC vs. 9,0 µM PK	100	100.6	-0.5519	2.991	11	11	0.1845	60
	SC vs. 29 µM PK	100	97.25	2.746	3.511	11	11	0.782	60					SC vs. 29 µM PK	100	98.29	1.707	3.356	11	11	0.5087	60					SC vs. 29 µM PK	100	36.8	63.2	4.682	6	6	13.5	30		SC vs. 29 µM PK	100	100.1	-0.09548	2.991	11	11	0.03192	60
	SC vs. 90 µM PK	100	97.17	2.834	3.511	11	11	0.807	60					SC vs. 90 µM PK	100	98.74	1.255	3.356	11	11	0.374	60					SC vs. 90 µM PK	100	16.16	83.84	4.682	6	6	17.91	30		SC vs. 90 µM PK	100	102.9	-2.938	2.991	11	11	0.9821	60
	SC vs. 290 µM PK	100	95.98	4.015	3.511	11	11	1.144	60					SC vs. 290 µM PK	100	96.44	3.561	3.356	11	11	1.061	60					SC vs. 290 µM PK	100	15.35	84.65	4.682	6	6	18.08	30		SC vs. 290 µM PK	100	100.9	-0.8583	2.991	11	11	0.287	60
	ANOVA summary													ANOVA summary													ANOVA summary										ANOVA summary
	F	0.3019		Brown-Forsythe test										F	0.4665		Brown-Forsythe test										F	124.7		Brown-Forsythe test							F	0.2645		Brown-Forsythe test
	P value	0.9099		F (DFn, DFd)	2,886 (5, 60)									P value	0.7996		F (DFn, DFd)	3,831 (5, 60)									P value	<0,0001		F (DFn, DFd)	1,307 (5, 30)						P value	0.9307		F (DFn, DFd)	2,512 (5, 60)
	P value summary	ns		P value	0.0212									P value summary	ns		P value	0.0045									P value summary	****		P value	0.2875						P value summary	ns		P value	0.0394
	Significant diff. among means (P < 0.05)?	No		P value summary	*									Significant diff. among means (P < 0.05)?	No		P value summary	**									Significant diff. among means (P < 0.05)?	Yes		P value summary	ns						Significant diff. among means (P < 0.05)?	No		P value summary	*
	R square	0.02454		Are SDs significantly different (P < 0.05)?	Yes									R square	0.03742		Are SDs significantly different (P < 0.05)?	Yes									R square	0.9541		Are SDs significantly different (P < 0.05)?	No						R square	0.02156		Are SDs significantly different (P < 0.05)?	Yes
	ANOVA table	SS	DF	MS	F (DFn, DFd)	P value								ANOVA table	SS	DF	MS	F (DFn, DFd)	P value								ANOVA table	SS	DF	MS	F (DFn, DFd)	P value					ANOVA table	SS	DF	MS	F (DFn, DFd)	P value
	Treatment (between columns)	102.4	5	20.47	F (5, 60) = 0,3019	P=0,9099								Treatment (between columns)	144.5	5	28.9	F (5, 60) = 0,4665	P=0,7996								Treatment (between columns)	41002	5	8200	F (5, 30) = 124,7	P<0,0001					Treatment (between columns)	65.06	5	13.01	F (5, 60) = 0,2645	P=0,9307
	Residual (within columns)	4068	60	67.8										Residual (within columns)	3717	60	61.94										Residual (within columns)	1973	30	65.77							Residual (within columns)	2952	60	49.2
	Total	4171	65											Total	3861	65											Total	42975	35								Total	3017	65
	Data summary													Data summary													Data summary										Data summary
	Number of treatments (columns)	6												Number of treatments (columns)	6												Number of treatments (columns)	6									Number of treatments (columns)	6
	Number of values (total)	66												Number of values (total)	66												Number of values (total)	36									Number of values (total)	66
			Mean	SEM	N											Mean	SEM	N											Mean	SEM	N								Mean	SEM	N
	SC	0	100	0	11									SC	0	100	0	11									SC	0	100	0	6						SC	0	100	0	11
	2,9 µM 4-Ipo	2.9	98.4868	2.23247	11									2,9 µM 4-Ipo	2.9	97.9554	2.49786	11									2,9 µM 4-Ipo	2.9	90.7737	2.09133	6						2,9 µM 4-Ipo	2.9	101.358	2.15017	11
	9,0 µM 4-Ipo	9	97.7911	2.35492	11									9,0 µM 4-Ipo	9	95.5006	2.79266	11									9,0 µM 4-Ipo	9	66.0224	3.94944	6						9,0 µM 4-Ipo	9	100.552	1.61198	11
	29 µM 4-Ipo	29	97.2542	3.03894	11									29 µM 4-Ipo	29	98.2928	2.63045	11									29 µM 4-Ipo	29	36.8015	5.52424	6						29 µM 4-Ipo	29	100.095	2.3898	11
	90 µM 4-Ipo	90	97.1664	2.70934	11									90 µM 4-Ipo	90	98.7448	2.04149	11									90 µM 4-Ipo	90	16.1614	2.95974	6						90 µM 4-Ipo	90	102.938	2.50694	11
	290 µM 4-Ipo	290	95.9846	3.14298	11									290 µM 4-Ipo	290	96.4392	2.94324	11									290 µM 4-Ipo	290	15.3545	2.55359	6						290 µM 4-Ipo	290	100.858	2.76061	11
	Non linear Fit - Table of Results													Non linear Fit - Table of Results													Non linear Fit - Table of Results										Non linear Fit - Table of Results
	Comparison of Fits	Can't calculate				Goodness of Fit								Comparison of Fits	Can't calculate				Goodness of Fit								Comparison of Fits	[Agonist] vs, response (three parameters)				Goodness of Fit					Comparison of Fits	Can't calculate				Goodness of Fit
	Null hypothesis	[Agonist] vs, response (three parameters)				Degrees of Freedom	65							Null hypothesis	[Agonist] vs, response (three parameters)				Degrees of Freedom	65							Null hypothesis	[Inhibitor] vs, response -- Variable slope (four parameters)				Degrees of Freedom	34				Null hypothesis	[Agonist] vs, response (three parameters)				Degrees of Freedom	65
	Alternative hypothesis	[Inhibitor] vs, response -- Variable slope (four parameters)				R squared	-26.44							Alternative hypothesis	[Inhibitor] vs, response -- Variable slope (four parameters)				R squared	-28.53							Alternative hypothesis	<0,0001				R squared	0.9384				Alternative hypothesis	[Inhibitor] vs, response -- Variable slope (four parameters)				R squared	-36.48
	P value					Sum of Squares	114427							P value					Sum of Squares	114034							P value	Reject null hypothesis				Sum of Squares	2648				P value					Sum of Squares	113079
	Conclusion (alpha = 0.05)	Other fit didn't work				Sy.x	41.96							Conclusion (alpha = 0.05)	Other fit didn't work				Sy.x	41.89							Conclusion (alpha = 0.05)	[Inhibitor] vs, response -- Variable slope (four parameters)				Sy.x	8.825				Conclusion (alpha = 0.05)	Other fit is ambiguous				Sy.x	41.71
	Preferred model	[Agonist] vs, response (three parameters)												Preferred model	[Agonist] vs, response (three parameters)												Preferred model	1813 (1, 34)									Preferred model	[Agonist] vs, response (three parameters)
	F (DFn, DFd)													F (DFn, DFd)													F (DFn, DFd)										F (DFn, DFd)
[truncated: 108 more columns]

## Sheet: S2 Fig B
		No Virus													Control Vecotr													Rabbit												Human
		N1	N2	N3	N4	N5	N6	N7	N8	N9	N10	N11			N1	N2	N3	N4	N5	N6	N7	N8	N9	N10	N11			N1	N2	N3	N4	N5	N6	N7						N1	N2	N3	N4	N5	N6	N7	N8	N9	N10
4-IPO [µM]	SC	100	100	100	100	100	100	100	100	100	100	100	4-IPO [µM]	SC	100	100	100	100	100	100	100	100	100	100	100	4-IPO [µM]	SC	100	100	100	100	100	100	100				4-IPO [µM]	SC	100	100	100	100	100	100	100	100	100	100
	2.9	99.7	101.4	99.6	105.1	94.986	97.4685	90	90.8	98.9	94.8	89.9		2.9	98.7	105.4	110.1	100.9	109.798	84.3863	110.8	111.9	95.9	106.5	83		2.9	107	97.6735	95.5381	89.3	83.4	89.3	83.4					2.9	95.3	101.9	101.3	104.9	101.362	99.0129	99	102.8	96.8	107.7
	9	98.7	105.1	100.7	97	91.7269	94.7683	101	94.7	100.6	99.7	96		9	101.9	99.3	116.3	104.9	111.173	103.85	111.8	103.5	99.1	114.3	88		9	92.1	70.9191	61.596	58.5	60.6	58.5	60.6					9	104	100.4	105.3	103.8	105.6	100.987	80.5	104.8	105.7	99.5
	29	96.6	107.2	98.4	98.1	96.4902	95.6121	97.9	105	99.7	94.6	100.9		29	98.2	92.9	109.7	107.6	105.329	97.8611	108.3	112.9	99.4	108.8	103.6		29	41.9	32.5323	40.0834	49.5	40.4	49.5	40.4					29	97.8	94.1	101.9	106.2	104.54	100.79	109	116.4	112.8	101.9
	90	95.2	105.6	102.2	98.4	94.2339	95.9496	101.4	71.3	98.9	102.3	107.5		90	101	103.3	114.2	98.7	102.75	97.2195	117	103.8	100	109.1	112.1		90	14.8	19.072	12.1966	18.5	14	18.5	14					90	102.6	97	98.2	101.6	101.513	91.9058	101.6	109.6	108.4	102.6
	290	97.5	108.9	92.8	96.5	80.3201	92.2368	103.6	92.9	99.8	94.8	101.1		290	98.7	104.5	110.3	96	98.7968	99.3583	109.9	102.4	96.5	106.5	110.7		290	13.1	13.5881	11.0811	11.5	11.1	11.5	11.1					290	97.8	97.4	106.6	96.2	91.071	99.0129	98.1	116	106.8	98.4
	Multiple comparisons													Multiple comparisons													Multiple comparisons												Multiple comparisons
	Ordinary One-Way ANOVA													Ordinary One-Way ANOVA													Ordinary One-Way ANOVA												Ordinary One-Way ANOVA
	Number of families	1												Number of families	1												Number of families	1											Number of families	1
	Number of comparisons per family	5												Number of comparisons per family	5												Number of comparisons per family	5											Number of comparisons per family	5
	Alpha	0.05												Alpha	0.05												Alpha	0.05											Alpha	0.05
	Dunnett's multiple comparisons test	Mean Diff,	95,00% CI of diff,	Significant?	Summary	Adjusted P Value	A-?							Dunnett's multiple comparisons test	Mean Diff,	95,00% CI of diff,	Significant?	Summary	Adjusted P Value	A-?							Dunnett's multiple comparisons test	Mean Diff,	95,00% CI of diff,	Significant?	Summary	Adjusted P Value	A-?						Dunnett's multiple comparisons test	Mean Diff,	95,00% CI of diff,	Significant?	Summary	Adjusted P Value	A-?
	SC vs. 2.9 µM 4-Ipo	3.395	-2,999 to 9,789	No	ns	0.514	B	2,9 µM 4-Ipo						SC vs. 2.9 µM 4-Ipo	-1.58	-9,190 to 6,029	No	ns	0.9766	B	2,9 µM 4-Ipo						SC vs. 2.9 µM 4-Ipo	7.77	-1,581 to 17,12	No	ns	0.1309	B	2,9 µM 4-Ipo					SC vs. 2.9 µM 4-Ipo	0.8096	-5,134 to 6,753	No	ns	0.9963	B	2,9 µM 4-Ipo
	SC vs. 9.0 µM 4-Ipo	1.819	-4,575 to 8,212	No	ns	0.9185	C	9,0 µM 4-Ipo						SC vs. 9.0 µM 4-Ipo	-4.92	-12,53 to 2,689	No	ns	0.3282	C	9,0 µM 4-Ipo						SC vs. 9.0 µM 4-Ipo	33.88	24,53 to 43,23	Yes	****	<0,0001	C	9,0 µM 4-Ipo					SC vs. 9.0 µM 4-Ipo	-0.7836	-6,727 to 5,160	No	ns	0.9967	C	9,0 µM 4-Ipo
	SC vs. 29 µM 4-Ipo	0.8634	-5,530 to 7,257	No	ns	0.9963	D	29 µM 4-Ipo						SC vs. 29 µM 4-Ipo	-4.054	-11,66 to 3,556	No	ns	0.511	D	29 µM 4-Ipo						SC vs. 29 µM 4-Ipo	57.95	48,60 to 67,31	Yes	****	<0,0001	D	29 µM 4-Ipo					SC vs. 29 µM 4-Ipo	-3.864	-9,807 to 2,080	No	ns	0.3257	D	29 µM 4-Ipo
	SC vs. 90 µM 4-Ipo	2.456	-3,938 to 8,850	No	ns	0.7792	E	90 µM 4-Ipo						SC vs. 90 µM 4-Ipo	-5.379	-12,99 to 2,230	No	ns	0.2505	E	90 µM 4-Ipo						SC vs. 90 µM 4-Ipo	84.13	74,78 to 93,48	Yes	****	<0,0001	E	90 µM 4-Ipo					SC vs. 90 µM 4-Ipo	-0.8246	-6,768 to 5,119	No	ns	0.996	E	90 µM 4-Ipo
	SC vs. 290 µM 4-Ipo	3.595	-2,799 to 9,989	No	ns	0.4597	F	290 µM 4-Ipo						SC vs. 290 µM 4-Ipo	-3.06	-10,67 to 4,550	No	ns	0.7486	F	290 µM 4-Ipo						SC vs. 290 µM 4-Ipo	88.15	78,80 to 97,50	Yes	****	<0,0001	F	290 µM 4-Ipo					SC vs. 290 µM 4-Ipo	-0.9218	-6,865 to 5,022	No	ns	0.9939	F	290 µM 4-Ipo
	Test details	Mean 1	Mean 2	Mean Diff,	SE of diff,	n1	n2	q	DF					Test details	Mean 1	Mean 2	Mean Diff,	SE of diff,	n1	n2	q	DF					Test details	Mean 1	Mean 2	Mean Diff,	SE of diff,	n1	n2	q	DF				Test details	Mean 1	Mean 2	Mean Diff,	SE of diff,	n1	n2	q	DF
	SC vs. 2.9 µM 4-Ipo	100	96.6	3.395	2.476	11	11	1.371	60					SC vs. 2.9 µM 4-Ipo	100	101.6	-1.58	2.946	11	11	0.5364	60					SC vs. 2.9 µM 4-Ipo	100	92.23	7.77	3.553	7	7	2.187	36				SC vs. 2.9 µM 4-Ipo	100	99.19	0.8096	2.312	13	13	0.3502	72
	SC vs. 9.0 µM 4-Ipo	100	98.18	1.819	2.476	11	11	0.7346	60					SC vs. 9.0 µM 4-Ipo	100	104.9	-4.92	2.946	11	11	1.67	60					SC vs. 9.0 µM 4-Ipo	100	66.12	33.88	3.553	7	7	9.537	36				SC vs. 9.0 µM 4-Ipo	100	100.8	-0.7836	2.312	13	13	0.3389	72
	SC vs. 29 µM 4-Ipo	100	99.14	0.8634	2.476	11	11	0.3488	60					SC vs. 29 µM 4-Ipo	100	104.1	-4.054	2.946	11	11	1.376	60					SC vs. 29 µM 4-Ipo	100	42.05	57.95	3.553	7	7	16.31	36				SC vs. 29 µM 4-Ipo	100	103.9	-3.864	2.312	13	13	1.671	72
	SC vs. 90 µM 4-Ipo	100	97.54	2.456	2.476	11	11	0.9921	60					SC vs. 90 µM 4-Ipo	100	105.4	-5.379	2.946	11	11	1.826	60					SC vs. 90 µM 4-Ipo	100	15.87	84.13	3.553	7	7	23.68	36				SC vs. 90 µM 4-Ipo	100	100.8	-0.8246	2.312	13	13	0.3566	72
	SC vs. 290 µM 4-Ipo	100	96.41	3.595	2.476	11	11	1.452	60					SC vs. 290 µM 4-Ipo	100	103.1	-3.06	2.946	11	11	1.038	60					SC vs. 290 µM 4-Ipo	100	11.85	88.15	3.553	7	7	24.81	36				SC vs. 290 µM 4-Ipo	100	100.9	-0.9218	2.312	13	13	0.3987	72
	ANOVA summary													ANOVA summary													ANOVA summary												ANOVA summary
	F	0.6539		Brown-Forsythe test										F	0.9821		Brown-Forsythe test										F	224.8		Brown-Forsythe test									F	0.9376		Brown-Forsythe test
	P value	0.6597		F (DFn, DFd)	2,787 (5, 60)									P value	0.4362		F (DFn, DFd)	3,717 (5, 60)									P value	<0,0001		F (DFn, DFd)	1,751 (5, 36)								P value	0.462		F (DFn, DFd)	2,203 (5, 72)
	P value summary	ns		P value	0.025									P value summary	ns		P value	0.0054									P value summary	****		P value	0.1481								P value summary	ns		P value	0.0633
	Significant diff. among means (P < 0.05)?	No		P value summary	*									Significant diff. among means (P < 0.05)?	No		P value summary	**									Significant diff. among means (P < 0.05)?	Yes		P value summary	ns								Significant diff. among means (P < 0.05)?	No		P value summary	ns
	R square	0.05168		Are SDs significantly different (P < 0.05)?	Yes									R square	0.07565		Are SDs significantly different (P < 0.05)?	Yes									R square	0.969		Are SDs significantly different (P < 0.05)?	No								R square	0.06113		Are SDs significantly different (P < 0.05)?	No
	ANOVA table	SS	DF	MS	F (DFn, DFd)	P value								ANOVA table	SS	DF	MS	F (DFn, DFd)	P value								ANOVA table	SS	DF	MS	F (DFn, DFd)	P value							ANOVA table	SS	DF	MS	F (DFn, DFd)	P value
	Treatment (between columns)	110.2	5	22.04	F (5, 60) = 0,6539	P=0,6597								Treatment (between columns)	234.4	5	46.89	F (5, 60) = 0,9821	P=0,4362								Treatment (between columns)	49665	5	9933	F (5, 36) = 224,8	P<0,0001							Treatment (between columns)	162.9	5	32.58	F (5, 72) = 0,9376	P=0,4620
	Residual (within columns)	2023	60	33.71										Residual (within columns)	2865	60	47.74										Residual (within columns)	1591	36	44.18									Residual (within columns)	2502	72	34.75
	Total	2133	65											Total	3099	65											Total	51255	41										Total	2665	77
	Data summary													Data summary													Data summary												Data summary
	Number of treatments (columns)	6												Number of treatments (columns)	6												Number of treatments (columns)	6											Number of treatments (columns)	6
	Number of values (total)	66												Number of values (total)	66												Number of values (total)	42											Number of values (total)	78
			Mean	SEM	N											Mean	SEM	N											Mean	SEM	N										Mean	SEM	N
	SC	0	100	0	11									SC	0	100	0	11									SC	0	100	0	7								SC	0	100	0	13
	2,9 µM 4-Ipo	2.9	96.605	1.50115	11									2,9 µM 4-Ipo	2.9	101.58	3.09294	11									2,9 µM 4-Ipo	2.9	92.2302	3.20653	7								2,9 µM 4-Ipo	2.9	99.1904	1.49704	13
	9,0 µM 4-Ipo	9	98.1814	1.13684	11									9,0 µM 4-Ipo	9	104.92	2.46419	11									9,0 µM 4-Ipo	9	66.1164	4.61759	7								9,0 µM 4-Ipo	9	100.784	1.86473	13
	29 µM 4-Ipo	29	99.1366	1.1771	11									29 µM 4-Ipo	29	104.054	1.86786	11									29 µM 4-Ipo	29	42.0451	2.241	7								29 µM 4-Ipo	29	103.864	1.8052	13
	90 µM 4-Ipo	90	97.544	2.91314	11									90 µM 4-Ipo	90	105.379	2.0111	11									90 µM 4-Ipo	90	15.8669	1.04333	7								90 µM 4-Ipo	90	100.825	1.80103	13
	290 µM 4-Ipo	290	96.4052	2.2292	11									290 µM 4-Ipo	290	103.06	1.69405	11									290 µM 4-Ipo	290	11.8528	0.394748	7								290 µM 4-Ipo	290	100.922	1.9536	13
	Non linear Fit - Table of Results													Non linear Fit - Table of Results													Non linear Fit - Table of Results												Non linear Fit - Table of Results
	Comparison of Fits	Can't calculate				Goodness of Fit								Comparison of Fits	Can't calculate				Goodness of Fit								Comparison of Fits					Goodness of Fit							Comparison of Fits	Can't calculate				Goodness of Fit
	Null hypothesis	[Agonist] vs, response (three parameters)				Degrees of Freedom	65							Null hypothesis	[Agonist] vs, response (three parameters)				Degrees of Freedom	65							Null hypothesis	[Agonist] vs, response (three parameters)				Degrees of Freedom	40						Null hypothesis	[Agonist] vs, response (three parameters)				Degrees of Freedom	77
	Alternative hypothesis	[Inhibitor] vs, response -- Variable slope (four parameters)				R squared	-51.62							Alternative hypothesis	[Inhibitor] vs, response -- Variable slope (four parameters)				R squared	-35.71							Alternative hypothesis	[Inhibitor] vs, response -- Variable slope (four parameters)				R squared	0.9597						Alternative hypothesis	[Inhibitor] vs, response -- Variable slope (four parameters)				R squared	-48.81
	P value					Sum of Squares	112229							P value					Sum of Squares	113760							P value	<0,0001				Sum of Squares	2065						P value					Sum of Squares	132732
	Conclusion (alpha = 0.05)	Other fit didn't work				Sy.x	41.55							Conclusion (alpha = 0.05)	Other fit is ambiguous				Sy.x	41.83							Conclusion (alpha = 0.05)	Reject null hypothesis				Sy.x	7.185						Conclusion (alpha = 0.05)	Other fit is ambiguous				Sy.x	41.52
	Preferred model	[Agonist] vs, response (three parameters)												Preferred model	[Agonist] vs, response (three parameters)												Preferred model	[Inhibitor] vs, response -- Variable slope (four parameters)											Preferred model	[Agonist] vs, response (three parameters)
	F (DFn, DFd)													F (DFn, DFd)													F (DFn, DFd)	3300 (1, 40)											F (DFn, DFd)
		No Virus													Control vector													Rabbit												Human
		N1	N2	N3	N4	N5	N6	N7	N8	N9	N10				N1	N2	N3	N4	N5	N6	N7	N8	N9	N10				N1	N2	N3	N4	N5	N6	N7	N8	N9	N10			N1	N2	N3	N4	N5	N6	N7	N8	N9	N10
PK [µM]	SC	100	100	100	100	100	100	100	100	100	100		PK [µM]	SC	100	100	100	100	100	100	100	100	100	100		PK [µM]	SC	100	100	100	100	100	100	100	100	100	100	PK [µM]	SC	100	100	100	100	100	100	100	100	100	100
	2.9	101.711	100.2	107.5	97.4	102.534	105.2	91.9	99	92.6	97			2.9	102.906	99.6	95.7	100.3	97.6351	104.5	106.5	99	95	102.1			2.9	98.5222	95.5	104.4	95	92.8403	87.7	80.4	78.9	66	83.1		2.9	99.8053	92.2	100.8	95.1	107.204	103.3	103.4	109	102.9	99.3
	9	98.1571	99.1	104.6	85.3	101.043	102.5	98.7	103.5	97.5	97.9			9	101.799	99.2	93.8	105.8	86.1486	106.1	107.3	109	99.9	98.1			9	78.5714	80.35	76.2	59.2	81.8815	43.5	46.2	37.1	29.3	27		9	107.008	99.4	102.1	76	101.887	105.1	108	109.6	90.4	101.2
	29	94.7345	96.1	103.5	86.6	104.471	91.6	96	98.5	105.2	95.9			29	100.554	103.6	106.4	101.4	95.4392	104.7	101	103.8	97.6	110.3			29	36.4532	60.7	34.3	45.4	37.9004	16.2	25	6.3	5.6	5.9		29	103.894	101.4	90.7	79.1	102.916	104.7	97.4	99.8	90.9	104.1
	90	87.2312	102.5	102.6	87.4	98.6587	104.4	94.9	103.5	99	99.7			90	93.9114	102	102.7	101.4	97.4662	111.9	115	105.2	98.4	99			90	26.2562	14.35	16.5	17.2	19.1975	11.4	15.4	5.3	8.7	8.1		90	101.752	103.7	100.3	78.3	105.832	107.4	108.3	107.9	97.2	102.6
	290	80.5178	97.3	96.5	82.9	92.8465	110.4	100.2	94.9	95.8	97.1			290	85.3321	92.2	78.5	104.1	97.2973	99.6	104.3	95.5	98.7	102.2			290	16.798	11.05	15.5	16.1	14.3756	10.3	13.2	8.5	7.8	7.7		290	104.088	98	89.1	82.8	99.3139	100.2	94	107.2	95.2	103.4
	Multiple comparisons													Multiple comparisons													Multiple comparisons												Multiple comparisons
	Ordinary One-Way ANOVA													Ordinary One-Way ANOVA													Ordinary One-Way ANOVA												Ordinary One-Way ANOVA
	Number of families	1												Number of families	1												Number of families	1											Number of families	1
	Number of comparisons per family	5												Number of comparisons per family	5												Number of comparisons per family	5											Number of comparisons per family	5
	Alpha	0.05												Alpha	0.05												Alpha	0.05											Alpha	0.05
	Dunnett's multiple comparisons test	Mean Diff,	95,00% CI of diff,	Significant?	Summary	Adjusted P Value	A-?							Dunnett's multiple comparisons test	Mean Diff,	95,00% CI of diff,	Significant?	Summary	Adjusted P Value	A-?							Dunnett's multiple comparisons test	Mean Diff,	95,00% CI of diff,	Significant?	Summary	Adjusted P Value	A-?						Dunnett's multiple comparisons test	Mean Diff,	95,00% CI of diff,	Significant?	Summary	Adjusted P Value	A-?
	SC vs. 2.9 µM 4-Ipo	0.4955	-6,178 to 7,169	No	ns	0.9997	B	2,9 µM 4-Ipo						SC vs. 2.9 µM 4-Ipo	-0.3241	-6,896 to 6,248	No	ns	0.9998	B	2,9 µM 4-Ipo						SC vs. 2.9 µM 4-Ipo	11.76	-3,317 to 26,84	No	ns	0.1745	B	2,9 µM 4-Ipo					SC vs. 2.9 µM 4-Ipo	-1.301	-9,862 to 7,260	No	ns	0.9941	B	2,9 µM 4-Ipo
	SC vs. 9.0 µM 4-Ipo	1.17	-5,504 to 7,844	No	ns	0.9886	C	9,0 µM 4-Ipo						SC vs. 9.0 µM 4-Ipo	-0.7148	-7,287 to 5,858	No	ns	0.9984	C	9,0 µM 4-Ipo						SC vs. 9.0 µM 4-Ipo	44.07	28,99 to 59,15	Yes	****	<0,0001	C	9,0 µM 4-Ipo					SC vs. 9.0 µM 4-Ipo	-0.06952	-8,631 to 8,491	No	ns	>0,9999	C	9,0 µM 4-Ipo
	SC vs. 29 µM 4-Ipo	2.739	-3,934 to 9,413	No	ns	0.7316	D	29 µM 4-Ipo						SC vs. 29 µM 4-Ipo	-2.479	-9,052 to 4,093	No	ns	0.7888	D	29 µM 4-Ipo						SC vs. 29 µM 4-Ipo	72.62	57,54 to 87,71	Yes	****	<0,0001	D	29 µM 4-Ipo					SC vs. 29 µM 4-Ipo	2.509	-6,052 to 11,07	No	ns	0.9079	D	29 µM 4-Ipo
	SC vs. 90 µM 4-Ipo	2.011	-4,663 to 8,685	No	ns	0.8983	E	90 µM 4-Ipo						SC vs. 90 µM 4-Ipo	-2.698	-9,270 to 3,875	No	ns	0.7316	E	90 µM 4-Ipo						SC vs. 90 µM 4-Ipo	85.76	70,68 to 100,8	Yes	****	<0,0001	E	90 µM 4-Ipo					SC vs. 90 µM 4-Ipo	-1.328	-9,889 to 7,233	No	ns	0.9936	E	90 µM 4-Ipo
	SC vs. 290 µM 4-Ipo	5.154	-1,520 to 11,83	No	ns	0.1816	F	290 µM 4-Ipo						SC vs. 290 µM 4-Ipo	4.227	-2,345 to 10,80	No	ns	0.3313	F	290 µM 4-Ipo						SC vs. 290 µM 4-Ipo	87.87	72,79 to 102,9	Yes	****	<0,0001	F	290 µM 4-Ipo					SC vs. 290 µM 4-Ipo	2.67	-5,891 to 11,23	No	ns	0.8854	F	290 µM 4-Ipo
	Test details	Mean 1	Mean 2	Mean Diff,	SE of diff,	n1	n2	q	DF					Test details	Mean 1	Mean 2	Mean Diff,	SE of diff,	n1	n2	q	DF					Test details	Mean 1	Mean 2	Mean Diff,	SE of diff,	n1	n2	q	DF				Test details	Mean 1	Mean 2	Mean Diff,	SE of diff,	n1	n2	q	DF
	SC vs. 2.9 µM 4-Ipo	100	99.5	0.4955	2.576	10	10	0.1924	54					SC vs. 2.9 µM 4-Ipo	100	100.3	-0.3241	2.537	10	10	0.1278	54					SC vs. 2.9 µM 4-Ipo	100	88.24	11.76	5.821	10	10	2.021	54				SC vs. 2.9 µM 4-Ipo	100	101.3	-1.301	3.304	10	10	0.3937	54
	SC vs. 9.0 µM 4-Ipo	100	98.83	1.17	2.576	10	10	0.4542	54					SC vs. 9.0 µM 4-Ipo	100	100.7	-0.7148	2.537	10	10	0.2817	54					SC vs. 9.0 µM 4-Ipo	100	55.93	44.07	5.821	10	10	7.571	54				SC vs. 9.0 µM 4-Ipo	100	100.1	-0.06952	3.304	10	10	0.02104	54
	SC vs. 29 µM 4-Ipo	100	97.26	2.739	2.576	10	10	1.063	54					SC vs. 29 µM 4-Ipo	100	102.5	-2.479	2.537	10	10	0.9773	54					SC vs. 29 µM 4-Ipo	100	27.38	72.62	5.821	10	10	12.48	54				SC vs. 29 µM 4-Ipo	100	97.49	2.509	3.304	10	10	0.7593	54
	SC vs. 90 µM 4-Ipo	100	97.99	2.011	2.576	10	10	0.7807	54					SC vs. 90 µM 4-Ipo	100	102.7	-2.698	2.537	10	10	1.063	54					SC vs. 90 µM 4-Ipo	100	14.24	85.76	5.821	10	10	14.73	54				SC vs. 90 µM 4-Ipo	100	101.3	-1.328	3.304	10	10	0.402	54
	SC vs. 290 µM 4-Ipo	100	94.85	5.154	2.576	10	10	2.001	54					SC vs. 290 µM 4-Ipo	100	95.77	4.227	2.537	10	10	1.666	54					SC vs. 290 µM 4-Ipo	100	12.13	87.87	5.821	10	10	15.09	54				SC vs. 290 µM 4-Ipo	100	97.33	2.67	3.304	10	10	0.8079	54
	ANOVA summary													ANOVA summary													ANOVA summary												ANOVA summary
	F	1.05		Brown-Forsythe test										F	1.942		Brown-Forsythe test										F	85.24		Brown-Forsythe test									F	0.581		Brown-Forsythe test
	P value	0.3984		F (DFn, DFd)	2,183 (5, 54)									P value	0.1024		F (DFn, DFd)	3,354 (5, 54)									P value	<0,0001		F (DFn, DFd)	14,79 (5, 54)								P value	0.7143		F (DFn, DFd)	1,793 (5, 54)
	P value summary	ns		P value	0.0695									P value summary	ns		P value	0.0104									P value summary	****		P value	<0,0001								P value summary	ns		P value	0.1298
	Significant diff. among means (P < 0.05)?	No		P value summary	ns									Significant diff. among means (P < 0.05)?	No		P value summary	*									Significant diff. among means (P < 0.05)?	Yes		P value summary	****								Significant diff. among means (P < 0.05)?	No		P value summary	ns
	R square	0.08858		Are SDs significantly different (P < 0.05)?	No									R square	0.1524		Are SDs significantly different (P < 0.05)?	Yes									R square	0.8876		Are SDs significantly different (P < 0.05)?	Yes								R square	0.05105		Are SDs significantly different (P < 0.05)?	No
	ANOVA table	SS	DF	MS	F (DFn, DFd)	P value								ANOVA table	SS	DF	MS	F (DFn, DFd)	P value								ANOVA table	SS	DF	MS	F (DFn, DFd)	P value							ANOVA table	SS	DF	MS	F (DFn, DFd)	P value
	Treatment (between columns)	174.1	5	34.83	F (5, 54) = 1,050	P=0,3984								Treatment (between columns)	312.5	5	62.5	F (5, 54) = 1,942	P=0,1024								Treatment (between columns)	72210	5	14442	F (5, 54) = 85,24	P<0,0001							Treatment (between columns)	158.6	5	31.72	F (5, 54) = 0,5810	P=0,7143
	Residual (within columns)	1792	54	33.18										Residual (within columns)	1738	54	32.18										Residual (within columns)	9149	54	169.4									Residual (within columns)	2948	54	54.6
	Total	1966	59											Total	2050	59											Total	81359	59										Total	3107	59
	Data summary													Data summary													Data summary												Data summary
	Number of treatments (columns)	6												Number of treatments (columns)	6												Number of treatments (columns)	6											Number of treatments (columns)	6
	Number of values (total)	60												Number of values (total)	60												Number of values (total)	60											Number of values (total)	60
			Mean	SEM	N											Mean	SEM	N											Mean	SEM	N										Mean	SEM	N
	SC	0	100	0	10									SC	0	100	0	10									SC	0	100	0	10								SC	0	100	0	10
	2,9 µM 4-Ipo	2.9	99.5045	1.58938	10									2,9 µM 4-Ipo	2.9	100.324	1.1768	10									2,9 µM 4-Ipo	2.9	88.2362	3.58464	10								2,9 µM 4-Ipo	2.9	101.301	1.60849	10
	9,0 µM 4-Ipo	9	98.83	1.69871	10									9,0 µM 4-Ipo	9	100.715	2.20562	10									9,0 µM 4-Ipo	9	55.9303	6.95531	10								9,0 µM 4-Ipo	9	100.07	3.17835	10
	29 µM 4-Ipo	29	97.2605	1.86294	10									29 µM 4-Ipo	29	102.479	1.35359	10									29 µM 4-Ipo	29	27.3754	5.95036	10								29 µM 4-Ipo	29	97.491	2.61296	10
	90 µM 4-Ipo	90	97.989	1.98572	10									90 µM 4-Ipo	90	102.698	2.05797	10									90 µM 4-Ipo	90	14.2404	1.94528	10								90 µM 4-Ipo	90	101.328	2.79834	10
	290 µM 4-Ipo	290	94.8464	2.66113	10									290 µM 4-Ipo	290	95.7729	2.64386	10									290 µM 4-Ipo	290	12.1324	1.11137	10								290 µM 4-Ipo	290	97.3302	2.32627	10
	Non linear Fit - Table of Results													Non linear Fit - Table of Results													Non linear Fit - Table of Results												Non linear Fit - Table of Results
	Comparison of Fits					Goodness of Fit								Comparison of Fits	Can't calculate				Goodness of Fit								Comparison of Fits					Goodness of Fit							Comparison of Fits		Can't calculate			Goodness of Fit
	Null hypothesis	[Agonist] vs, response (three parameters)				Degrees of Freedom	58							Null hypothesis	[Agonist] vs, response (three parameters)				Degrees of Freedom	59							Null hypothesis	[Agonist] vs, response (three parameters)				Degrees of Freedom	58						Null hypothesis		[Agonist] vs, response (three parameters)			Degrees of Freedom	59
	Alternative hypothesis	[Inhibitor] vs, response -- Variable slope (four parameters)				R squared	0.07908							Alternative hypothesis	[Inhibitor] vs, response -- Variable slope (four parameters)				R squared	-48.78							Alternative hypothesis	[Inhibitor] vs, response -- Variable slope (four parameters)				R squared	0.8719						Alternative hypothesis		[Inhibitor] vs, response -- Variable slope (four parameters)			R squared	-32.19
	P value	<0,0001				Sum of Squares	1810							P value					Sum of Squares	102057							P value	<0,0001				Sum of Squares	10421						P value					Sum of Squares	103117
	Conclusion (alpha = 0.05)	Reject null hypothesis				Sy.x	5.587							Conclusion (alpha = 0.05)	Other fit is ambiguous				Sy.x	41.59							Conclusion (alpha = 0.05)	Reject null hypothesis				Sy.x	13.4						Conclusion (alpha = 0.05)		Other fit is ambiguous			Sy.x	41.81
	Preferred model	[Inhibitor] vs, response -- Variable slope (four parameters)												Preferred model	[Agonist] vs, response (three parameters)												Preferred model	[Inhibitor] vs, response -- Variable slope (four parameters)											Preferred model		[Agonist] vs, response (three parameters)
	F (DFn, DFd)	3216 (1, 58)												F (DFn, DFd)													F (DFn, DFd)	1190 (1, 58)											F (DFn, DFd)
[truncated: 13 more columns]

## Sheet: S4 Fig B
		No virus										Control vector										Rabbit										Horse										Cattle
		N1	N2	N3	N4	N5						N1	N2	N3	N4	N5						N1	N2	N3	N4	N5						N1	N2	N3								N1	N2	N3
4-IPO [µM]	SC	100	100	100	100	100				4-IPO [µM]	SC	100	100	100	100	100				4-IPO [µM]	SC	100	100	100	100	100				4-IPO [µM]	SC	100	100	100						4-IPO [µM]	SC	100	100	100
	2.9	100	99	98.2	93.4	96.6					2.9	95.1	105.2	92.1	118.3	95					2.9	83.3	97	88.3	95.1	89.6					2.9	89.1	106.7	95.2							2.9	83.6	95.5	92.3
	9	100.8	94.2	97.1	112	92.7					9	99.5	98.7	96.2	101.4	96.2					9	71.5	62.7	101.7	72.3	75.2					9	95	108.3	94.4							9	83.1	68.6	78.8
	29	101.5	95.5	95.9	99.1	101.1					29	97	93.7	95.1	110.2	96.6					29	43.8	19.4	37.7	38.4	24.8					29	90.5	102.4	94.2							29	60.1	31.3	46.3
	90	103.3	96.7	91.6	106.1	100.4					90	103.2	99.8	100.8	114.8	99					90	33.9	12.4	31.5	33.9	14.4					90	93.4	100	82.9							90	46.7	19.4	29.7
	290	95.9	98.5	91.2	74.6	89.7					290	96.3	97.5	101	106.5	92.8					290	27.6	9.8	24.6	27.9	12.9					290	72.7	85.4	73.9							290	39	15.3	21.4
	Multiple comparisons										Multiple comparisons										Multiple comparisons										Multiple comparisons										Multiple comparisons
	Ordinary One-Way ANOVA										Ordinary One-Way ANOVA										Ordinary One-Way ANOVA										Ordinary One-Way ANOVA										Ordinary One-Way ANOVA
	Number of families	1									Number of families	1									Number of families	1									Number of families	1									Number of families	1
	Number of comparisons per family	5									Number of comparisons per family	5									Number of comparisons per family	5									Number of comparisons per family	5									Number of comparisons per family	5
	Alpha	0.05									Alpha	0.05									Alpha	0.05									Alpha	0.05									Alpha	0.05
	Dunnett's multiple comparisons test	Mean Diff,	95,00% CI of diff,	Significant?	Summary	Adjusted P Value	A-?				Dunnett's multiple comparisons test	Mean Diff,	95,00% CI of diff,	Significant?	Summary	Adjusted P Value	A-?				Dunnett's multiple comparisons test	Mean Diff,	95,00% CI of diff,	Significant?	Summary	Adjusted P Value	A-?				Dunnett's multiple comparisons test	Mean Diff,	95,00% CI of diff,	Significant?	Summary	Adjusted P Value	A-?				Dunnett's multiple comparisons test	Mean Diff,	95,00% CI of diff,	Significant?	Summary	Adjusted P Value	A-?
	SC vs. 2.9 µM 4-Ipo	2.56	-7,103 to 12,22	No	ns	0.9247	B	2,9 µM 4-Ipo			SC vs. 2.9 µM 4-Ipo	-1.14	-11,82 to 9,536	No	ns	0.9983	B	2,9 µM 4-Ipo			SC vs. 2.9 µM 4-Ipo	9.34	-6,893 to 25,57	No	ns	0.4099	B	2,9 µM 4-Ipo			SC vs. 2.9 µM 4-Ipo	3	-13,81 to 19,81	No	ns	0.9773	B	2,9 µM 4-Ipo			SC vs. 2.9 µM 4-Ipo	9.533	-14,98 to 34,04	No	ns	0.6933	B	2,9 µM 4-Ipo
	SC vs. 9.0 µM 4-Ipo	0.64	-9,023 to 10,30	No	ns	0.9997	C	9,0 µM 4-Ipo			SC vs. 9.0 µM 4-Ipo	1.6	-9,076 to 12,28	No	ns	0.9931	C	9,0 µM 4-Ipo			SC vs. 9.0 µM 4-Ipo	23.32	7,087 to 39,55	Yes	**	0.0032	C	9,0 µM 4-Ipo			SC vs. 9.0 µM 4-Ipo	0.7667	-16,05 to 17,58	No	ns	0.9998	C	9,0 µM 4-Ipo			SC vs. 9.0 µM 4-Ipo	23.17	-1,345 to 47,68	No	ns	0.066	C	9,0 µM 4-Ipo
	SC vs. 29 µM 4-Ipo	1.38	-8,283 to 11,04	No	ns	0.9943	D	29 µM 4-Ipo			SC vs. 29 µM 4-Ipo	1.48	-9,196 to 12,16	No	ns	0.995	D	29 µM 4-Ipo			SC vs. 29 µM 4-Ipo	67.18	50,95 to 83,41	Yes	****	<0,0001	D	29 µM 4-Ipo			SC vs. 29 µM 4-Ipo	4.3	-12,51 to 21,11	No	ns	0.9105	D	29 µM 4-Ipo			SC vs. 29 µM 4-Ipo	54.1	29,59 to 78,61	Yes	***	0.0002	D	29 µM 4-Ipo
	SC vs. 90 µM 4-Ipo	0.38	-9,283 to 10,04	No	ns	0.9999	E	90 µM 4-Ipo			SC vs. 90 µM 4-Ipo	-3.52	-14,20 to 7,156	No	ns	0.8413	E	90 µM 4-Ipo			SC vs. 90 µM 4-Ipo	74.78	58,55 to 91,01	Yes	****	<0,0001	E	90 µM 4-Ipo			SC vs. 90 µM 4-Ipo	7.9	-8,913 to 24,71	No	ns	0.5413	E	90 µM 4-Ipo			SC vs. 90 µM 4-Ipo	68.07	43,56 to 92,58	Yes	****	<0,0001	E	90 µM 4-Ipo
	SC vs. 290 µM 4-Ipo	10.02	0,3573 to 19,68	Yes	*	0.0403	F	290 µM 4-Ipo			SC vs. 290 µM 4-Ipo	1.18	-9,496 to 11,86	No	ns	0.9982	F	290 µM 4-Ipo			SC vs. 290 µM 4-Ipo	79.44	63,21 to 95,67	Yes	****	<0,0001	F	290 µM 4-Ipo			SC vs. 290 µM 4-Ipo	22.67	5,854 to 39,48	Yes	**	0.0084	F	290 µM 4-Ipo			SC vs. 290 µM 4-Ipo	74.77	50,26 to 99,28	Yes	****	<0,0001	F	290 µM 4-Ipo
	Test details	Mean 1	Mean 2	Mean Diff,	SE of diff,	n1	n2	q	DF		Test details	Mean 1	Mean 2	Mean Diff,	SE of diff,	n1	n2	q	DF		Test details	Mean 1	Mean 2	Mean Diff,	SE of diff,	n1	n2	q	DF		Test details	Mean 1	Mean 2	Mean Diff,	SE of diff,	n1	n2	q	DF		Test details	Mean 1	Mean 2	Mean Diff,	SE of diff,	n1	n2	q	DF
	SC vs. 2.9 µM 4-Ipo	100	97.44	2.56	3.585	5	5	0.7141	24		SC vs. 2.9 µM 4-Ipo	100	101.1	-1.14	3.961	5	5	0.2878	24		SC vs. 2.9 µM 4-Ipo	100	90.66	9.34	6.022	5	5	1.551	24		SC vs. 2.9 µM 4-Ipo	100	97	3	5.795	3	3	0.5177	12		SC vs. 2.9 µM 4-Ipo	100	90.47	9.533	8.448	3	3	1.128	12
	SC vs. 9.0 µM 4-Ipo	100	99.36	0.64	3.585	5	5	0.1785	24		SC vs. 9.0 µM 4-Ipo	100	98.4	1.6	3.961	5	5	0.404	24		SC vs. 9.0 µM 4-Ipo	100	76.68	23.32	6.022	5	5	3.872	24		SC vs. 9.0 µM 4-Ipo	100	99.23	0.7667	5.795	3	3	0.1323	12		SC vs. 9.0 µM 4-Ipo	100	76.83	23.17	8.448	3	3	2.742	12
	SC vs. 29 µM 4-Ipo	100	98.62	1.38	3.585	5	5	0.385	24		SC vs. 29 µM 4-Ipo	100	98.52	1.48	3.961	5	5	0.3737	24		SC vs. 29 µM 4-Ipo	100	32.82	67.18	6.022	5	5	11.16	24		SC vs. 29 µM 4-Ipo	100	95.7	4.3	5.795	3	3	0.742	12		SC vs. 29 µM 4-Ipo	100	45.9	54.1	8.448	3	3	6.404	12
	SC vs. 90 µM 4-Ipo	100	99.62	0.38	3.585	5	5	0.106	24		SC vs. 90 µM 4-Ipo	100	103.5	-3.52	3.961	5	5	0.8887	24		SC vs. 90 µM 4-Ipo	100	25.22	74.78	6.022	5	5	12.42	24		SC vs. 90 µM 4-Ipo	100	92.1	7.9	5.795	3	3	1.363	12		SC vs. 90 µM 4-Ipo	100	31.93	68.07	8.448	3	3	8.057	12
	SC vs. 290 µM 4-Ipo	100	89.98	10.02	3.585	5	5	2.795	24		SC vs. 290 µM 4-Ipo	100	98.82	1.18	3.961	5	5	0.2979	24		SC vs. 290 µM 4-Ipo	100	20.56	79.44	6.022	5	5	13.19	24		SC vs. 290 µM 4-Ipo	100	77.33	22.67	5.795	3	3	3.911	12		SC vs. 290 µM 4-Ipo	100	25.23	74.77	8.448	3	3	8.85	12
	ANOVA summary										ANOVA summary										ANOVA summary										ANOVA summary										ANOVA summary
	F	2.241		Brown-Forsythe test							F	0.505		Brown-Forsythe test							F	69.36		Brown-Forsythe test							F	4.235		Brown-Forsythe test							F	27.96		Brown-Forsythe test
	P value	0.0829		F (DFn, DFd)	1,709 (5, 24)						P value	0.7695		F (DFn, DFd)	1,024 (5, 24)						P value	<0,0001		F (DFn, DFd)	0,9279 (5, 24)						P value	0.0189		F (DFn, DFd)	0,4704 (5, 12)						P value	<0,0001		F (DFn, DFd)	0,9074 (5, 12)
	P value summary	ns		P value	0.1709						P value summary	ns		P value	0.4259						P value summary	****		P value	0.4803						P value summary	*		P value	0.7914						P value summary	****		P value	0.5077
	Significant diff. among means (P < 0.05)?	No		P value summary	ns						Significant diff. among means (P < 0.05)?	No		P value summary	ns						Significant diff. among means (P < 0.05)?	Yes		P value summary	ns						Significant diff. among means (P < 0.05)?	Yes		P value summary	ns						Significant diff. among means (P < 0.05)?	Yes		P value summary	ns
	R square	0.3183		Are SDs significantly different (P < 0.05)?	No						R square	0.0952		Are SDs significantly different (P < 0.05)?	No						R square	0.9353		Are SDs significantly different (P < 0.05)?	No						R square	0.6383		Are SDs significantly different (P < 0.05)?	No						R square	0.9209		Are SDs significantly different (P < 0.05)?	No
	ANOVA table	SS	DF	MS	F (DFn, DFd)	P value					ANOVA table	SS	DF	MS	F (DFn, DFd)	P value					ANOVA table	SS	DF	MS	F (DFn, DFd)	P value					ANOVA table	SS	DF	MS	F (DFn, DFd)	P value					ANOVA table	SS	DF	MS	F (DFn, DFd)	P value
	Treatment (between columns)	360.1	5	72.01	F (5, 24) = 2,241	P=0,0829					Treatment (between columns)	99.03	5	19.81	F (5, 24) = 0,5050	P=0,7695					Treatment (between columns)	31446	5	6289	F (5, 24) = 69,36	P<0,0001					Treatment (between columns)	1067	5	213.3	F (5, 12) = 4,235	P=0,0189					Treatment (between columns)	14967	5	2993	F (5, 12) = 27,96	P<0,0001
	Residual (within columns)	771.1	24	32.13							Residual (within columns)	941.3	24	39.22							Residual (within columns)	2176	24	90.67							Residual (within columns)	604.5	12	50.37							Residual (within columns)	1285	12	107.1
	Total	1131	29								Total	1040	29								Total	33622	29								Total	1671	17								Total	16252	17
	Data summary										Data summary										Data summary										Data summary										Data summary
	Number of treatments (columns)	6									Number of treatments (columns)	6									Number of treatments (columns)	6									Number of treatments (columns)	6									Number of treatments (columns)	6
	Number of values (total)	30									Number of values (total)	30									Number of values (total)	30									Number of values (total)	18									Number of values (total)	18
			Mean	SEM	N								Mean	SEM	N								Mean	SEM	N								Mean	SEM	N								Mean	SEM	N
	SC	0	100	0	5						SC	0	100	0	5						SC	0	100	0	5						SC	0	100	0	3						SC	0	100	0	3
	2,9 µM 4-Ipo	2.9	97.44	1.15308	5						2,9 µM 4-Ipo	2.9	101.14	4.83142	5						2,9 µM 4-Ipo	2.9	90.66	2.45736	5						2,9 µM 4-Ipo	2.9	97	5.15978	3						2,9 µM 4-Ipo	2.9	90.4667	3.55543	3
	9,0 µM 4-Ipo	9	99.36	3.44914	5						9,0 µM 4-Ipo	9	98.4	0.9995	5						9,0 µM 4-Ipo	9	76.68	6.59412	5						9,0 µM 4-Ipo	9	99.2333	4.53664	3						9,0 µM 4-Ipo	9	76.8333	4.29974	3
	29 µM 4-Ipo	29	98.62	1.26111	5						29 µM 4-Ipo	29	98.52	2.97782	5						29 µM 4-Ipo	29	32.82	4.58218	5						29 µM 4-Ipo	29	95.7	3.51615	3						29 µM 4-Ipo	29	45.9	8.31625	3
	90 µM 4-Ipo	90	99.62	2.53957	5						90 µM 4-Ipo	90	103.52	2.90696	5						90 µM 4-Ipo	90	25.22	4.85566	5						90 µM 4-Ipo	90	92.1	4.97896	3						90 µM 4-Ipo	90	31.9333	7.95955	3
	290 µM 4-Ipo	290	89.98	4.15781	5						290 µM 4-Ipo	290	98.82	2.32452	5						290 µM 4-Ipo	290	20.56	3.83544	5						290 µM 4-Ipo	290	77.3333	4.04818	3						290 µM 4-Ipo	290	25.2333	7.10501	3
	Non linear Fit - Table of Results										Non linear Fit - Table of Results										Non linear Fit - Table of Results										Non linear Fit - Table of Results										Non linear Fit - Table of Results
	Comparison of Fits					Goodness of Fit					Comparison of Fits	Can't calculate				Goodness of Fit					Comparison of Fits					Goodness of Fit					Comparison of Fits					Goodness of Fit					Comparison of Fits					Goodness of Fit
	Null hypothesis	[Agonist] vs, response (three parameters)				Degrees of Freedom	28				Null hypothesis	[Agonist] vs, response (three parameters)				Degrees of Freedom	29				Null hypothesis	[Agonist] vs, response (three parameters)				Degrees of Freedom	28				Null hypothesis	[Agonist] vs, response (three parameters)				Degrees of Freedom	16				Null hypothesis	[Agonist] vs, response (three parameters)				Degrees of Freedom	16
	Alternative hypothesis	[Inhibitor] vs, response -- Variable slope (four parameters)				R squared	0.2794				Alternative hypothesis	[Inhibitor] vs, response -- Variable slope (four parameters)				R squared	-48.06				Alternative hypothesis	[Inhibitor] vs, response -- Variable slope (four parameters)				R squared	0.8849				Alternative hypothesis	[Inhibitor] vs, response -- Variable slope (four parameters)				R squared	0.6222				Alternative hypothesis	[Inhibitor] vs, response -- Variable slope (four parameters)				R squared	0.8929
	P value	<0,0001				Sum of Squares	815.1				P value					Sum of Squares	51040				P value	<0,0001				Sum of Squares	3871				P value	<0,0001				Sum of Squares	631.2				P value	<0,0001				Sum of Squares	1740
	Conclusion (alpha = 0.05)	Reject null hypothesis				Sy.x	5.396				Conclusion (alpha = 0.05)	Other fit didn't work				Sy.x	41.95				Conclusion (alpha = 0.05)	Reject null hypothesis				Sy.x	11.76				Conclusion (alpha = 0.05)	Reject null hypothesis				Sy.x	6.281				Conclusion (alpha = 0.05)	Reject null hypothesis				Sy.x	10.43
	Preferred model	[Inhibitor] vs, response -- Variable slope (four parameters)									Preferred model	[Agonist] vs, response (three parameters)									Preferred model	[Inhibitor] vs, response -- Variable slope (four parameters)									Preferred model	[Inhibitor] vs, response -- Variable slope (four parameters)									Preferred model	[Inhibitor] vs, response -- Variable slope (four parameters)
	F (DFn, DFd)	1733 (1, 28)									F (DFn, DFd)										F (DFn, DFd)	933,4 (1, 28)									F (DFn, DFd)	804,5 (1, 16)									F (DFn, DFd)	630,8 (1, 16)
[truncated: 10 more columns]

## Sheet: S5 Fig A
		No Virus													Control vector													Homo sapiens													Homo spaiens P427
		N1	N2	N3	N4	N5	N6	N7	N8	N9	N10	N11			N1	N2	N3	N4	N5	N6	N7	N8	N9	N10	N11			N1	N2	N3	N4	N5	N6	N7	N8	N9	N10	N11			N1	N2	N3	N4	N5	N6	N7
4-IPO [µM]	SC	100	100	100	100	100	100	100	100	100	100	100	4-IPO [µM]	SC	100	100	100	100	100	100	100	100	100	100	100	4-IPO [µM]	SC	100	100	100	100	100	100	100	100	100	100	100	4-IPO [µM]	SC	100	100	100	100	100	100	100		4-IPO [µM]
	2.9	98.9	110	100.2	100.4	97.4	100.7	86.4	108.7	102.2	93.2	104.7		2.9	90.2	97.5	98	106.3	96	100.2	104.9	105.9	94.4	106	103.8		2.9	102.1	101.7	95.2	102.9	99.5	95.4	98.9	89.3	98.2	96	80.2		2.9	94.4	93.7	91.6	88.8	87.8	98.9	98.4
	9	101.8	104.4	98.3	104.5	97.3	103	105.3	106.3	90.1	97.7	104.7		9	97.5	94.3	100.5	105.3	91.4	97.6	87.9	103.3	104.2	94.2	104.6		9	100.9	95.3	94.9	91.4	91.1	97.2	81.5	91.8	98.9	102	104.3		9	79.8	78.3	83.6	76.7	80.1	88.5	87.9
	29	101.2	105.3	99.8	102.5	98.2	106.7	94.8	96.9	100.8	103.6	111.7		29	98.3	97.5	93.7	107	101.8	105.5	104.9	103.1	103.4	111.1	111.2		29	99.4	95.6	96.8	99.9	96.5	99.3	95.9	90.5	92.2	98.3	108.4		29	63.6	63.8	62.1	61.6	65.9	71.9	78.4
	90	102.8	105.7	101.9	100.1	106.5	107.7	97.4	98.2	95.6	104.3	107.5		90	89.9	97.2	98	107	99	104.6	114.1	104.1	103	102.1	101.9		90	100.9	99.4	96	102.3	88.6	103.9	96.8	94.9	92.5	102.8	98.1		90	50.7	56.7	58.4	52.1	60.1	64.5	60.5
	290	98.2	105.8	95.9	94.3	92.1	98.8	85.9	91.6	75.6	94.7	95.3		290	86.4	99.9	99.4	96.5	92.6	96.7	102.9	100.5	79.9	94	99.5		290	93.2	103.7	95.4	97.2	92.4	97.4	99.4	90.6	83.4	92.9	91.1		290	41.4	45.6	48.8	42.3	48.6	53.9	53.6
	Multiple comparisons													Multiple comparisons													Multiple comparisons													Multiple comparisons
	Ordinary One-Way ANOVA													Ordinary One-Way ANOVA													Ordinary One-Way ANOVA													Ordinary One-Way ANOVA
	Number of families	1												Number of families	1												Number of families	1												Number of families	1
	Number of comparisons per family	5												Number of comparisons per family	5												Number of comparisons per family	5												Number of comparisons per family	5
	Alpha	0.05												Alpha	0.05												Alpha	0.05												Alpha	0.05
	Dunnett's multiple comparisons test	Mean Diff,	95,00% CI of diff,	Significant?	Summary	Adjusted P Value	A-?							Dunnett's multiple comparisons test	Mean Diff,	95,00% CI of diff,	Significant?	Summary	Adjusted P Value	A-?							Dunnett's multiple comparisons test	Mean Diff,	95,00% CI of diff,	Significant?	Summary	Adjusted P Value	A-?							Dunnett's multiple comparisons test	Mean Diff,	95,00% CI of diff,	Significant?	Summary	Adjusted P Value	A-?
	SC vs. 2.9 µM 4-Ipo	-0.2545	-6,092 to 5,583	No	ns	0.9999	B	2,9 µM 4-Ipo						SC vs. 2.9 µM 4-Ipo	-0.2909	-6,304 to 5,723	No	ns	0.9998	B	2,9 µM 4-Ipo						SC vs. 2.9 µM 4-Ipo	3.691	-1,936 to 9,318	No	ns	0.3152	B	2,9 µM 4-Ipo						SC vs. 2.9 µM 4-Ipo	6.629	0,1579 to 13,10	Yes	*	0.0431	B	2,9 µM 4-Ipo
	SC vs. 9.0 µM 4-Ipo	-1.218	-7,055 to 4,619	No	ns	0.9761	C	9,0 µM 4-Ipo						SC vs. 9.0 µM 4-Ipo	1.745	-4,268 to 7,759	No	ns	0.9122	C	9,0 µM 4-Ipo						SC vs. 9.0 µM 4-Ipo	4.609	-1,018 to 10,24	No	ns	0.1431	C	9,0 µM 4-Ipo						SC vs. 9.0 µM 4-Ipo	17.87	11,40 to 24,34	Yes	****	<0,0001	C	9,0 µM 4-Ipo
	SC vs. 29 µM 4-Ipo	-1.955	-7,792 to 3,883	No	ns	0.8561	D	29 µM 4-Ipo						SC vs. 29 µM 4-Ipo	-3.409	-9,423 to 2,604	No	ns	0.4517	D	29 µM 4-Ipo						SC vs. 29 µM 4-Ipo	2.473	-3,155 to 8,100	No	ns	0.6821	D	29 µM 4-Ipo						SC vs. 29 µM 4-Ipo	33.24	26,77 to 39,71	Yes	****	<0,0001	D	29 µM 4-Ipo
	SC vs. 90 µM 4-Ipo	-2.518	-8,355 to 3,319	No	ns	0.6962	E	90 µM 4-Ipo						SC vs. 90 µM 4-Ipo	-1.9	-7,913 to 4,113	No	ns	0.8816	E	90 µM 4-Ipo						SC vs. 90 µM 4-Ipo	2.164	-3,464 to 7,791	No	ns	0.7788	E	90 µM 4-Ipo						SC vs. 90 µM 4-Ipo	42.43	35,96 to 48,90	Yes	****	<0,0001	E	90 µM 4-Ipo
	SC vs. 290 µM 4-Ipo	6.527	0,6900 to 12,36	Yes	*	0.023	F	290 µM 4-Ipo						SC vs. 290 µM 4-Ipo	4.7	-1,313 to 10,71	No	ns	0.174	F	290 µM 4-Ipo						SC vs. 290 µM 4-Ipo	5.755	0,1273 to 11,38	Yes	*	0.0433	F	290 µM 4-Ipo						SC vs. 290 µM 4-Ipo	52.26	45,79 to 58,73	Yes	****	<0,0001	F	290 µM 4-Ipo
	Test details	Mean 1	Mean 2	Mean Diff,	SE of diff,	n1	n2	q	DF					Test details	Mean 1	Mean 2	Mean Diff,	SE of diff,	n1	n2	q	DF					Test details	Mean 1	Mean 2	Mean Diff,	SE of diff,	n1	n2	q	DF					Test details	Mean 1	Mean 2	Mean Diff,	SE of diff,	n1	n2	q	DF
	SC vs. 2.9 µM 4-Ipo	100	100.3	-0.2545	2.26	11	11	0.1126	60					SC vs. 2.9 µM 4-Ipo	100	100.3	-0.2909	2.328	11	11	0.1249	60					SC vs. 2.9 µM 4-Ipo	100	96.31	3.691	2.179	11	11	1.694	60					SC vs. 2.9 µM 4-Ipo	100	93.37	6.629	2.459	7	7	2.696	36
	SC vs. 9.0 µM 4-Ipo	100	101.2	-1.218	2.26	11	11	0.539	60					SC vs. 9.0 µM 4-Ipo	100	98.25	1.745	2.328	11	11	0.7496	60					SC vs. 9.0 µM 4-Ipo	100	95.39	4.609	2.179	11	11	2.115	60					SC vs. 9.0 µM 4-Ipo	100	82.13	17.87	2.459	7	7	7.269	36
	SC vs. 29 µM 4-Ipo	100	102	-1.955	2.26	11	11	0.8648	60					SC vs. 29 µM 4-Ipo	100	103.4	-3.409	2.328	11	11	1.464	60					SC vs. 29 µM 4-Ipo	100	97.53	2.473	2.179	11	11	1.135	60					SC vs. 29 µM 4-Ipo	100	66.76	33.24	2.459	7	7	13.52	36
	SC vs. 90 µM 4-Ipo	100	102.5	-2.518	2.26	11	11	1.114	60					SC vs. 90 µM 4-Ipo	100	101.9	-1.9	2.328	11	11	0.816	60					SC vs. 90 µM 4-Ipo	100	97.84	2.164	2.179	11	11	0.993	60					SC vs. 90 µM 4-Ipo	100	57.57	42.43	2.459	7	7	17.26	36
	SC vs. 290 µM 4-Ipo	100	93.47	6.527	2.26	11	11	2.888	60					SC vs. 290 µM 4-Ipo	100	95.3	4.7	2.328	11	11	2.019	60					SC vs. 290 µM 4-Ipo	100	94.25	5.755	2.179	11	11	2.641	60					SC vs. 290 µM 4-Ipo	100	47.74	52.26	2.459	7	7	21.25	36
	ANOVA summary													ANOVA summary													ANOVA summary													ANOVA summary
	F	4.248		Brown-Forsythe test										F	2.976		Brown-Forsythe test										F	1.732		Brown-Forsythe test										F	140.7		Brown-Forsythe test
	P value	0.0023		F (DFn, DFd)	2,468 (5, 60)									P value	0.0183		F (DFn, DFd)	3,320 (5, 60)									P value	0.1412		F (DFn, DFd)	2,694 (5, 60)									P value	<0,0001		F (DFn, DFd)	1,592 (5, 36)
	P value summary	**		P value	0.0424									P value summary	*		P value	0.0103									P value summary	ns		P value	0.0291									P value summary	****		P value	0.1872
	Significant diff. among means (P < 0.05)?	Yes		P value summary	*									Significant diff. among means (P < 0.05)?	Yes		P value summary	*									Significant diff. among means (P < 0.05)?	No		P value summary	*									Significant diff. among means (P < 0.05)?	Yes		P value summary	ns
	R square	0.2615		Are SDs significantly different (P < 0.05)?	Yes									R square	0.1987		Are SDs significantly different (P < 0.05)?	Yes									R square	0.1261		Are SDs significantly different (P < 0.05)?	Yes									R square	0.9513		Are SDs significantly different (P < 0.05)?	No
	ANOVA table	SS	DF	MS	F (DFn, DFd)	P value								ANOVA table	SS	DF	MS	F (DFn, DFd)	P value								ANOVA table	SS	DF	MS	F (DFn, DFd)	P value								ANOVA table	SS	DF	MS	F (DFn, DFd)	P value
	Treatment (between columns)	596.9	5	119.4	F (5, 60) = 4,248	P=0,0023								Treatment (between columns)	443.7	5	88.73	F (5, 60) = 2,976	P=0,0183								Treatment (between columns)	226.1	5	45.21	F (5, 60) = 1,732	P=0,1412								Treatment (between columns)	14889	5	2978	F (5, 36) = 140,7	P<0,0001
	Residual (within columns)	1686	60	28.1										Residual (within columns)	1789	60	29.82										Residual (within columns)	1567	60	26.11										Residual (within columns)	761.7	36	21.16
	Total	2283	65											Total	2233	65											Total	1793	65											Total	15651	41
	Data summary													Data summary													Data summary													Data summary
	Number of treatments (columns)	6												Number of treatments (columns)	6												Number of treatments (columns)	6												Number of treatments (columns)	6
	Number of values (total)	66												Number of values (total)	66												Number of values (total)	66												Number of values (total)	42
			Mean	SEM	N											Mean	SEM	N											Mean	SEM	N											Mean	SEM	N
	SC	0	100	0	11									SC	0	100	0	11									SC	0	100	0	11									SC	0	100	0	7
	2,9 µM 4-Ipo	2.9	100.255	2.00401	11									2,9 µM 4-Ipo	2.9	100.291	1.65614	11									2,9 µM 4-Ipo	2.9	96.3091	1.99383	11									2,9 µM 4-Ipo	2.9	93.3714	1.63368	7
	9,0 µM 4-Ipo	9	101.218	1.47364	11									9,0 µM 4-Ipo	9	98.2545	1.76591	11									9,0 µM 4-Ipo	9	95.3909	1.92927	11									9,0 µM 4-Ipo	9	82.1286	1.75753	7
	29 µM 4-Ipo	29	101.955	1.44306	11									29 µM 4-Ipo	29	103.409	1.64402	11									29 µM 4-Ipo	29	97.5273	1.4039	11									29 µM 4-Ipo	29	66.7571	2.33879	7
	90 µM 4-Ipo	90	102.518	1.27862	11									90 µM 4-Ipo	90	101.9	1.8536	11									90 µM 4-Ipo	90	97.8364	1.41449	11									90 µM 4-Ipo	90	57.5714	1.83598	7
	290 µM 4-Ipo	290	93.4727	2.32825	11									290 µM 4-Ipo	290	95.3	2.06521	11									290 µM 4-Ipo	290	94.2455	1.60422	11									290 µM 4-Ipo	290	47.7429	1.88046	7
	Non linear Fit - Table of Results													Non linear Fit - Table of Results													Non linear Fit - Table of Results													Non linear Fit - Table of Results
	Comparison of Fits	Can't calculate				Goodness of Fit								Comparison of Fits	Can't calculate				Goodness of Fit								Comparison of Fits					Goodness of Fit								Comparison of Fits					Goodness of Fit
	Null hypothesis	[Agonist] vs, response (three parameters)				Degrees of Freedom	65							Null hypothesis	[Agonist] vs, response (three parameters)				Degrees of Freedom	65							Null hypothesis	[Agonist] vs, response (three parameters)				Degrees of Freedom	64							Null hypothesis	[Agonist] vs, response (three parameters)				Degrees of Freedom	40
	Alternative hypothesis	[Inhibitor] vs, response -- Variable slope (four parameters)				R squared	-48.19							Alternative hypothesis	[Inhibitor] vs, response -- Variable slope (four parameters)				R squared	-49.27							Alternative hypothesis	[Inhibitor] vs, response -- Variable slope (four parameters)				R squared	0.07362							Alternative hypothesis	[Inhibitor] vs, response -- Variable slope (four parameters)				R squared	0.9261
	P value					Sum of Squares	112283							P value					Sum of Squares	112234							P value	<0,0001				Sum of Squares	1661							P value	<0,0001				Sum of Squares	1157
	Conclusion (alpha = 0.05)	Other fit is ambiguous				Sy.x	41.56							Conclusion (alpha = 0.05)	Other fit is ambiguous				Sy.x	41.55							Conclusion (alpha = 0.05)	Reject null hypothesis				Sy.x	5.094							Conclusion (alpha = 0.05)	Reject null hypothesis				Sy.x	5.377
	Preferred model	[Agonist] vs, response (three parameters)												Preferred model	[Agonist] vs, response (three parameters)												Preferred model	[Inhibitor] vs, response -- Variable slope (four parameters)												Preferred model	[Inhibitor] vs, response -- Variable slope (four parameters)
	F (DFn, DFd)													F (DFn, DFd)													F (DFn, DFd)	4257 (1, 64)												F (DFn, DFd)	3780 (1, 40)
		No Virus													Control vector													Homo sapiens													Homo sapiens P427
		N1	N2	N3	N4	N5	N6	N7							N1	N2	N3	N4	N5	N6	N7							N1	N2	N3	N4	N5	N6	N7							N1	N2	N3	N4	N5	N6	N7
PK [µM]	SC	100	100	100	100	100	100	100					PK [µM]	SC	100	100	100	100	100	100	100					PK [µM]	SC	100	100	100	100	100	100	100					PK [µM]	SC	100	100	100	100	100	100	100		PK [µM]
	2.9	93.7	100.8	97.3	104.5	98.4	92.1	100.2						2.9	101	109.9	97.8	102.4	102.9	102.2	96						2.9	103	103.9	99.2	106.9	98.8	81.7	113						2.9	102.9	89.4	97.1	92.7	97.2	98.4	99.8
	9	103.8	101	99.8	115	105.7	88.9	93.1						9	101.6	113.7	95.7	99.7	105.1	91.5	99.8						9	104.5	110.5	99.8	110.3	109.2	87.1	106						9	94.3	77.4	76.7	82.3	88.3	78.4	80
	29	99.3	109.1	95.6	106.7	104.4	92.3	92						29	102.2	113.7	92.5	99.1	106.2	105.8	89.8						29	100.2	111.1	96.4	105.9	117.1	82.7	93.8						29	74.6	60	59.5	61.7	71.3	61.4	64.2
	90	91.7	105.8	100.6	109.6	109.5	98	94.6						90	99.8	109.3	100.2	102.1	111.3	95.2	95.4						90	103.6	104.1	102.2	106.3	98.3	81.2	84.8						90	55.6	58.2	52.7	51.8	59.9	57.4	56.6
	290	88.1	101.2	108.7	104.2	105.2	84.8	91.1						290	104.7	108.2	105.8	99.7	109	102.7	90						290	103.1	103	102.6	89.9	112.9	83.7	104.9						290	40.7	48.8	40.6	43	47.4	48.4	52.8
	Multiple comparisons													Multiple comparisons													Multiple comparisons													Multiple comparisons
	Ordinary One-Way ANOVA													Ordinary One-Way ANOVA													Ordinary One-Way ANOVA													Ordinary One-Way ANOVA
	Number of families	1												Number of families	1												Number of families	1												Number of families	1
	Number of comparisons per family	5												Number of comparisons per family	5												Number of comparisons per family	5												Number of comparisons per family	5
	Alpha	0.05												Alpha	0.05												Alpha	0.05												Alpha	0.05
	Dunnett's multiple comparisons test	Mean Diff,	95,00% CI of diff,	Significant?	Summary	Adjusted P Value	A-?							Dunnett's multiple comparisons test	Mean Diff,	95,00% CI of diff,	Significant?	Summary	Adjusted P Value	A-?							Dunnett's multiple comparisons test	Mean Diff,	95,00% CI of diff,	Significant?	Summary	Adjusted P Value	A-?							Dunnett's multiple comparisons test	Mean Diff,	95,00% CI of diff,	Significant?	Summary	Adjusted P Value	A-?
	SC vs. 2.9 µM 4-Ipo	1.857	-7,735 to 11,45	No	ns	0.9808	B	2,9 µM 4-Ipo						SC vs. 2.9 µM 4-Ipo	-1.743	-10,27 to 6,782	No	ns	0.9758	B	2,9 µM 4-Ipo						SC vs. 2.9 µM 4-Ipo	-0.9286	-13,71 to 11,85	No	ns	0.9997	B	2,9 µM 4-Ipo						SC vs. 2.9 µM 4-Ipo	3.214	-3,275 to 9,704	No	ns	0.5647	B	2,9 µM 4-Ipo
	SC vs. 9.0 µM 4-Ipo	-1.043	-10,63 to 8,549	No	ns	0.9983	C	9,0 µM 4-Ipo						SC vs. 9.0 µM 4-Ipo	-1.014	-9,539 to 7,511	No	ns	0.9978	C	9,0 µM 4-Ipo						SC vs. 9.0 µM 4-Ipo	-3.914	-16,70 to 8,869	No	ns	0.8858	C	9,0 µM 4-Ipo						SC vs. 9.0 µM 4-Ipo	17.51	11,02 to 24,00	Yes	****	<0,0001	C	9,0 µM 4-Ipo
	SC vs. 29 µM 4-Ipo	0.08571	-9,506 to 9,678	No	ns	>0,9999	D	29 µM 4-Ipo						SC vs. 29 µM 4-Ipo	-1.329	-9,854 to 7,197	No	ns	0.9929	D	29 µM 4-Ipo						SC vs. 29 µM 4-Ipo	-1.029	-13,81 to 11,75	No	ns	0.9997	D	29 µM 4-Ipo						SC vs. 29 µM 4-Ipo	35.33	28,84 to 41,82	Yes	****	<0,0001	D	29 µM 4-Ipo
	SC vs. 90 µM 4-Ipo	-1.4	-10,99 to 8,192	No	ns	0.9946	E	90 µM 4-Ipo						SC vs. 90 µM 4-Ipo	-1.9	-10,43 to 6,625	No	ns	0.9654	E	90 µM 4-Ipo						SC vs. 90 µM 4-Ipo	2.786	-9,998 to 15,57	No	ns	0.9684	E	90 µM 4-Ipo						SC vs. 90 µM 4-Ipo	43.97	37,48 to 50,46	Yes	****	<0,0001	E	90 µM 4-Ipo
	SC vs. 290 µM 4-Ipo	2.386	-7,206 to 11,98	No	ns	0.9466	F	290 µM 4-Ipo						SC vs. 290 µM 4-Ipo	-2.871	-11,40 to 5,654	No	ns	0.8433	F	290 µM 4-Ipo						SC vs. 290 µM 4-Ipo	-0.01429	-12,80 to 12,77	No	ns	>0,9999	F	290 µM 4-Ipo						SC vs. 290 µM 4-Ipo	54.04	47,55 to 60,53	Yes	****	<0,0001	F	290 µM 4-Ipo
	Test details	Mean 1	Mean 2	Mean Diff,	SE of diff,	n1	n2	q	DF					Test details	Mean 1	Mean 2	Mean Diff,	SE of diff,	n1	n2	q	DF					Test details	Mean 1	Mean 2	Mean Diff,	SE of diff,	n1	n2	q	DF					Test details	Mean 1	Mean 2	Mean Diff,	SE of diff,	n1	n2	q	DF
	SC vs. 2.9 µM 4-Ipo	100	98.14	1.857	3.645	7	7	0.5096	36					SC vs. 2.9 µM 4-Ipo	100	101.7	-1.743	3.239	7	7	0.538	36					SC vs. 2.9 µM 4-Ipo	100	100.9	-0.9286	4.857	7	7	0.1912	36					SC vs. 2.9 µM 4-Ipo	100	96.79	3.214	2.466	7	7	1.304	36
	SC vs. 9.0 µM 4-Ipo	100	101	-1.043	3.645	7	7	0.2861	36					SC vs. 9.0 µM 4-Ipo	100	101	-1.014	3.239	7	7	0.3131	36					SC vs. 9.0 µM 4-Ipo	100	103.9	-3.914	4.857	7	7	0.8059	36					SC vs. 9.0 µM 4-Ipo	100	82.49	17.51	2.466	7	7	7.103	36
	SC vs. 29 µM 4-Ipo	100	99.91	0.08571	3.645	7	7	0.02352	36					SC vs. 29 µM 4-Ipo	100	101.3	-1.329	3.239	7	7	0.4101	36					SC vs. 29 µM 4-Ipo	100	101	-1.029	4.857	7	7	0.2118	36					SC vs. 29 µM 4-Ipo	100	64.67	35.33	2.466	7	7	14.33	36
	SC vs. 90 µM 4-Ipo	100	101.4	-1.4	3.645	7	7	0.3841	36					SC vs. 90 µM 4-Ipo	100	101.9	-1.9	3.239	7	7	0.5865	36					SC vs. 90 µM 4-Ipo	100	97.21	2.786	4.857	7	7	0.5735	36					SC vs. 90 µM 4-Ipo	100	56.03	43.97	2.466	7	7	17.83	36
	SC vs. 290 µM 4-Ipo	100	97.61	2.386	3.645	7	7	0.6546	36					SC vs. 290 µM 4-Ipo	100	102.9	-2.871	3.239	7	7	0.8864	36					SC vs. 290 µM 4-Ipo	100	100	-0.01429	4.857	7	7	0.002941	36					SC vs. 290 µM 4-Ipo	100	45.96	54.04	2.466	7	7	21.92	36
	ANOVA summary													ANOVA summary													ANOVA summary													ANOVA summary
	F	0.3494		Brown-Forsythe test										F	0.1758		Brown-Forsythe test										F	0.3967		Brown-Forsythe test										F	162		Brown-Forsythe test
	P value	0.8792		F (DFn, DFd)	3,440 (5, 36)									P value	0.9699		F (DFn, DFd)	1,980 (5, 36)									P value	0.8478		F (DFn, DFd)	1,395 (5, 36)									P value	<0,0001		F (DFn, DFd)	1,692 (5, 36)
	P value summary	ns		P value	0.0121									P value summary	ns		P value	0.1052									P value summary	ns		P value	0.2494									P value summary	****		P value	0.1616
	Significant diff. among means (P < 0.05)?	No		P value summary	*									Significant diff. among means (P < 0.05)?	No		P value summary	ns									Significant diff. among means (P < 0.05)?	No		P value summary	ns									Significant diff. among means (P < 0.05)?	Yes		P value summary	ns
	R square	0.04628		Are SDs significantly different (P < 0.05)?	Yes									R square	0.02383		Are SDs significantly different (P < 0.05)?	No									R square	0.05222		Are SDs significantly different (P < 0.05)?	No									R square	0.9575		Are SDs significantly different (P < 0.05)?	No
	ANOVA table	SS	DF	MS	F (DFn, DFd)	P value								ANOVA table	SS	DF	MS	F (DFn, DFd)	P value								ANOVA table	SS	DF	MS	F (DFn, DFd)	P value								ANOVA table	SS	DF	MS	F (DFn, DFd)	P value
	Treatment (between columns)	81.22	5	16.24	F (5, 36) = 0,3494	P=0,8792								Treatment (between columns)	32.28	5	6.456	F (5, 36) = 0,1758	P=0,9699								Treatment (between columns)	163.8	5	32.76	F (5, 36) = 0,3967	P=0,8478								Treatment (between columns)	17241	5	3448	F (5, 36) = 162,0	P<0,0001
	Residual (within columns)	1674	36	46.49										Residual (within columns)	1322	36	36.73										Residual (within columns)	2973	36	82.58										Residual (within columns)	766.1	36	21.28
	Total	1755	41											Total	1354	41											Total	3137	41											Total	18007	41
	Data summary													Data summary													Data summary													Data summary
	Number of treatments (columns)	6												Number of treatments (columns)	6												Number of treatments (columns)	6												Number of treatments (columns)	6
	Number of values (total)	42												Number of values (total)	42												Number of values (total)	42												Number of values (total)	42
			Mean	SEM	N											Mean	SEM	N											Mean	SEM	N											Mean	SEM	N
	SC	0	100	0	7									SC	0	100	0	7									SC	0	100	0	7									SC	0	100	0	7
	2,9 µM 4-Ipo	2.9	98.1429	1.60903	7									2,9 µM 4-Ipo	2.9	101.743	1.6733	7									2,9 µM 4-Ipo	2.9	100.929	3.68961	7									2,9 µM 4-Ipo	2.9	96.7857	1.69445	7
	9,0 µM 4-Ipo	9	101.043	3.2226	7									9,0 µM 4-Ipo	9	101.014	2.67229	7									9,0 µM 4-Ipo	9	103.914	3.1488	7									9,0 µM 4-Ipo	9	82.4857	2.46706	7
	29 µM 4-Ipo	29	99.9143	2.62836	7									29 µM 4-Ipo	29	101.329	3.13716	7									29 µM 4-Ipo	29	101.029	4.34729	7									29 µM 4-Ipo	29	64.6714	2.24051	7
	90 µM 4-Ipo	90	101.4	2.69364	7									90 µM 4-Ipo	90	101.9	2.37847	7									90 µM 4-Ipo	90	97.2143	3.80272	7									90 µM 4-Ipo	90	56.0286	1.10253	7
	290 µM 4-Ipo	290	97.6143	3.56514	7									290 µM 4-Ipo	290	102.871	2.45742	7									290 µM 4-Ipo	290	100.014	3.72728	7									290 µM 4-Ipo	290	45.9571	1.746	7
	Non linear Fit - Table of Results													Non linear Fit - Table of Results													Non linear Fit - Table of Results													Non linear Fit - Table of Results
	Comparison of Fits	Can't calculate				Goodness of Fit								Comparison of Fits	Can't calculate				Goodness of Fit								Comparison of Fits					Goodness of Fit								Comparison of Fits					Goodness of Fit
	Null hypothesis	[Agonist] vs, response (three parameters)				Degrees of Freedom	41							Null hypothesis	[Agonist] vs, response (three parameters)				Degrees of Freedom	41							Null hypothesis	[Agonist] vs, response (three parameters)				Degrees of Freedom	40							Null hypothesis	[Agonist] vs, response (three parameters)				Degrees of Freedom	40
	Alternative hypothesis	[Inhibitor] vs, response -- Variable slope (four parameters)				R squared	-39.88							Alternative hypothesis	[Inhibitor] vs, response -- Variable slope (four parameters)				R squared	-51.75							Alternative hypothesis	[Inhibitor] vs, response -- Variable slope (four parameters)				R squared	-0.002762							Alternative hypothesis	[Inhibitor] vs, response -- Variable slope (four parameters)				R squared	0.9128
	P value					Sum of Squares	71745							P value					Sum of Squares	71446							P value	<0,0001				Sum of Squares	3145							P value	<0,0001				Sum of Squares	1570
	Conclusion (alpha = 0.05)	Other fit is ambiguous				Sy.x	41.83							Conclusion (alpha = 0.05)	Other fit is ambiguous				Sy.x	41.74							Conclusion (alpha = 0.05)	Reject null hypothesis				Sy.x	8.867							Conclusion (alpha = 0.05)	Reject null hypothesis				Sy.x	6.265
	Preferred model	[Agonist] vs, response (three parameters)												Preferred model	[Agonist] vs, response (three parameters)												Preferred model	[Inhibitor] vs, response -- Variable slope (four parameters)												Preferred model	[Inhibitor] vs, response -- Variable slope (four parameters)
	F (DFn, DFd)													F (DFn, DFd)													F (DFn, DFd)	890,3 (1, 40)												F (DFn, DFd)	2869 (1, 40)
[truncated: 25 more columns]

## Sheet: S5 Fig B
		No Virus													Control vector													Rabbit										Rabbit S422										Rabbit G66
		N1	N2	N3	N4	N5	N6	N7	N8	N9	N10	N11			N1	N2	N3	N4	N5	N6	N7	N8	N9	N10	N11			N1	N2	N3	N4	N5	N6	N7				N1	N2	N3	N4	N5	N6	N7				N1	N2
4-IPO [µM]	SC	100	100	100	100	100	100	100	100	100	100	100	4-IPO [µM]	SC	100	100	100	100	100	100	100	100	100	100	100	4-IPO [µM]	SC	100	100	100	100	100	100	100		4-IPO [µM]	SC	100	100	100	100	100	100	100		4-IPO [µM]	SC	100	100
	2.9	98.9	110	100.2	100.4	97.4	100.7	86.4	108.7	102.2	93.2	104.7		2.9	90.2	97.5	98	106.3	96	100.2	104.9	105.9	94.4	106	103.8		2.9	89	92.6	94.7	87.3	83.1	93.3	90.5			2.9	92.1	89.5	89.2	93.5	96.7	98.7	111.4			2.9	86.8	86.4
	9	101.8	104.4	98.3	104.5	97.3	103	105.3	106.3	90.1	97.7	104.7		9	97.5	94.3	100.5	105.3	91.4	97.6	87.9	103.3	104.2	94.2	104.6		9	64.1	66.2	63.9	60.9	63.2	70.9	53.8			9	68.3	66.8	71.3	70.8	78.8	83	97.2			9	61.9	68.2
	29	101.2	105.3	99.8	102.5	98.2	106.7	94.8	96.9	100.8	103.6	111.7		29	98.3	97.5	93.7	107	101.8	105.5	104.9	103.1	103.4	111.1	111.2		29	47.4	35.7	20.2	25.2	26.8	45.6	37.8			29	48.8	52.8	48.5	47.9	60.5	61.2	75.3			29	35.5	40.7
	90	102.8	105.7	101.9	100.1	106.5	107.7	97.4	98.2	95.6	104.3	107.5		90	89.9	97.2	98	107	99	104.6	114.1	104.1	103	102.1	101.9		90	32.5	23.5	12.9	18.6	13.4	26.3	17.1			90	38	42.2	34.6	33.7	47.1	51.6	57.8			90	18	25.2
	290	98.2	105.8	95.9	94.3	92.1	98.8	85.9	91.6	75.6	94.7	95.3		290	86.4	99.9	99.4	96.5	92.6	96.7	102.9	100.5	79.9	94	99.5		290	23.3	19	10.5	14.5	9.9	22.3	15.2			290	26.1	32.5	23.9	27.5	33.4	37.2	47.3			290	11.1	18.4
	Multiple comparisons													Multiple comparisons													Multiple comparisons										Multiple comparisons										Multiple comparisons
	Ordinary One-Way ANOVA													Ordinary One-Way ANOVA													Ordinary One-Way ANOVA										Ordinary One-Way ANOVA										Ordinary One-Way ANOVA
	Number of families	1												Number of families	1												Number of families	1									Number of families	1									Number of families	1
	Number of comparisons per family	5												Number of comparisons per family	5												Number of comparisons per family	5									Number of comparisons per family	5									Number of comparisons per family	5
	Alpha	0.05												Alpha	0.05												Alpha	0.05									Alpha	0.05									Alpha	0.05
	Dunnett's multiple comparisons test	Mean Diff,	95,00% CI of diff,	Significant?	Summary	Adjusted P Value	A-?							Dunnett's multiple comparisons test	Mean Diff,	95,00% CI of diff,	Significant?	Summary	Adjusted P Value	A-?							Dunnett's multiple comparisons test	Mean Diff,	95,00% CI of diff,	Significant?	Summary	Adjusted P Value	A-?				Dunnett's multiple comparisons test	Mean Diff,	95,00% CI of diff,	Significant?	Summary	Adjusted P Value	A-?				Dunnett's multiple comparisons test	Mean Diff,	95,00% CI of diff,
	SC vs. 2.9 µM 4-Ipo	-0.2545	-6,092 to 5,583	No	ns	0.9999	B	2,9 µM 4-Ipo						SC vs. 2.9 µM 4-Ipo	-0.2909	-6,304 to 5,723	No	ns	0.9998	B	2,9 µM 4-Ipo						SC vs. 2.9 µM 4-Ipo	9.929	1,183 to 18,67	Yes	*	0.0213	B	2,9 µM 4-Ipo			SC vs. 2.9 µM 4-Ipo	4.129	-7,655 to 15,91	No	ns	0.8227	B	2,9 µM 4-Ipo			SC vs. 2.9 µM 4-Ipo	8.757	1,501 to 16,01
	SC vs. 9.0 µM 4-Ipo	-1.218	-7,055 to 4,619	No	ns	0.9761	C	9,0 µM 4-Ipo						SC vs. 9.0 µM 4-Ipo	1.745	-4,268 to 7,759	No	ns	0.9122	C	9,0 µM 4-Ipo						SC vs. 9.0 µM 4-Ipo	36.71	27,97 to 45,46	Yes	****	<0,0001	C	9,0 µM 4-Ipo			SC vs. 9.0 µM 4-Ipo	23.4	11,62 to 35,18	Yes	****	<0,0001	C	9,0 µM 4-Ipo			SC vs. 9.0 µM 4-Ipo	34.04	26,79 to 41,30
	SC vs. 29 µM 4-Ipo	-1.955	-7,792 to 3,883	No	ns	0.8561	D	29 µM 4-Ipo						SC vs. 29 µM 4-Ipo	-3.409	-9,423 to 2,604	No	ns	0.4517	D	29 µM 4-Ipo						SC vs. 29 µM 4-Ipo	65.9	57,15 to 74,65	Yes	****	<0,0001	D	29 µM 4-Ipo			SC vs. 29 µM 4-Ipo	43.57	31,79 to 55,36	Yes	****	<0,0001	D	29 µM 4-Ipo			SC vs. 29 µM 4-Ipo	58.9	51,64 to 66,16
	SC vs. 90 µM 4-Ipo	-2.518	-8,355 to 3,319	No	ns	0.6962	E	90 µM 4-Ipo						SC vs. 90 µM 4-Ipo	-1.9	-7,913 to 4,113	No	ns	0.8816	E	90 µM 4-Ipo						SC vs. 90 µM 4-Ipo	79.39	70,64 to 88,13	Yes	****	<0,0001	E	90 µM 4-Ipo			SC vs. 90 µM 4-Ipo	56.43	44,64 to 68,21	Yes	****	<0,0001	E	90 µM 4-Ipo			SC vs. 90 µM 4-Ipo	76.57	69,32 to 83,83
	SC vs. 290 µM 4-Ipo	6.527	0,6900 to 12,36	Yes	*	0.023	F	290 µM 4-Ipo						SC vs. 290 µM 4-Ipo	4.7	-1,313 to 10,71	No	ns	0.174	F	290 µM 4-Ipo						SC vs. 290 µM 4-Ipo	83.61	74,87 to 92,36	Yes	****	<0,0001	F	290 µM 4-Ipo			SC vs. 290 µM 4-Ipo	67.44	55,66 to 79,23	Yes	****	<0,0001	F	290 µM 4-Ipo			SC vs. 290 µM 4-Ipo	84.26	77,00 to 91,51
	Test details	Mean 1	Mean 2	Mean Diff,	SE of diff,	n1	n2	q	DF					Test details	Mean 1	Mean 2	Mean Diff,	SE of diff,	n1	n2	q	DF					Test details	Mean 1	Mean 2	Mean Diff,	SE of diff,	n1	n2	q	DF		Test details	Mean 1	Mean 2	Mean Diff,	SE of diff,	n1	n2	q	DF		Test details	Mean 1	Mean 2
	SC vs. 2.9 µM 4-Ipo	100	100.3	-0.2545	2.26	11	11	0.1126	60					SC vs. 2.9 µM 4-Ipo	100	100.3	-0.2909	2.328	11	11	0.1249	60					SC vs. 2.9 µM 4-Ipo	100	90.07	9.929	3.323	7	7	2.988	36		SC vs. 2.9 µM 4-Ipo	100	95.87	4.129	4.478	7	7	0.9221	36		SC vs. 2.9 µM 4-Ipo	100	91.24
	SC vs. 9.0 µM 4-Ipo	100	101.2	-1.218	2.26	11	11	0.539	60					SC vs. 9.0 µM 4-Ipo	100	98.25	1.745	2.328	11	11	0.7496	60					SC vs. 9.0 µM 4-Ipo	100	63.29	36.71	3.323	7	7	11.05	36		SC vs. 9.0 µM 4-Ipo	100	76.6	23.4	4.478	7	7	5.226	36		SC vs. 9.0 µM 4-Ipo	100	65.96
	SC vs. 29 µM 4-Ipo	100	102	-1.955	2.26	11	11	0.8648	60					SC vs. 29 µM 4-Ipo	100	103.4	-3.409	2.328	11	11	1.464	60					SC vs. 29 µM 4-Ipo	100	34.1	65.9	3.323	7	7	19.83	36		SC vs. 29 µM 4-Ipo	100	56.43	43.57	4.478	7	7	9.731	36		SC vs. 29 µM 4-Ipo	100	41.1
	SC vs. 90 µM 4-Ipo	100	102.5	-2.518	2.26	11	11	1.114	60					SC vs. 90 µM 4-Ipo	100	101.9	-1.9	2.328	11	11	0.816	60					SC vs. 90 µM 4-Ipo	100	20.61	79.39	3.323	7	7	23.89	36		SC vs. 90 µM 4-Ipo	100	43.57	56.43	4.478	7	7	12.6	36		SC vs. 90 µM 4-Ipo	100	23.43
	SC vs. 290 µM 4-Ipo	100	93.47	6.527	2.26	11	11	2.888	60					SC vs. 290 µM 4-Ipo	100	95.3	4.7	2.328	11	11	2.019	60					SC vs. 290 µM 4-Ipo	100	16.39	83.61	3.323	7	7	25.16	36		SC vs. 290 µM 4-Ipo	100	32.56	67.44	4.478	7	7	15.06	36		SC vs. 290 µM 4-Ipo	100	15.74
	ANOVA summary													ANOVA summary													ANOVA summary										ANOVA summary										ANOVA summary
	F	4.248		Brown-Forsythe test										F	2.976		Brown-Forsythe test										F	232.9		Brown-Forsythe test							F	77.02		Brown-Forsythe test							F	325.3
	P value	0.0023		F (DFn, DFd)	2,468 (5, 60)									P value	0.0183		F (DFn, DFd)	3,320 (5, 60)									P value	<0,0001		F (DFn, DFd)	4,115 (5, 36)						P value	<0,0001		F (DFn, DFd)	1,594 (5, 36)						P value	<0,0001
	P value summary	**		P value	0.0424									P value summary	*		P value	0.0103									P value summary	****		P value	0.0047						P value summary	****		P value	0.1867						P value summary	****
	Significant diff. among means (P < 0.05)?	Yes		P value summary	*									Significant diff. among means (P < 0.05)?	Yes		P value summary	*									Significant diff. among means (P < 0.05)?	Yes		P value summary	**						Significant diff. among means (P < 0.05)?	Yes		P value summary	ns						Significant diff. among means (P < 0.05)?	Yes
	R square	0.2615		Are SDs significantly different (P < 0.05)?	Yes									R square	0.1987		Are SDs significantly different (P < 0.05)?	Yes									R square	0.97		Are SDs significantly different (P < 0.05)?	Yes						R square	0.9145		Are SDs significantly different (P < 0.05)?	No						R square	0.9783
	ANOVA table	SS	DF	MS	F (DFn, DFd)	P value								ANOVA table	SS	DF	MS	F (DFn, DFd)	P value								ANOVA table	SS	DF	MS	F (DFn, DFd)	P value					ANOVA table	SS	DF	MS	F (DFn, DFd)	P value					ANOVA table	SS	DF
	Treatment (between columns)	596.9	5	119.4	F (5, 60) = 4,248	P=0,0023								Treatment (between columns)	443.7	5	88.73	F (5, 60) = 2,976	P=0,0183								Treatment (between columns)	45002	5	9000	F (5, 36) = 232,9	P<0,0001					Treatment (between columns)	27021	5	5404	F (5, 36) = 77,02	P<0,0001					Treatment (between columns)	43263	5
	Residual (within columns)	1686	60	28.1										Residual (within columns)	1789	60	29.82										Residual (within columns)	1391	36	38.65							Residual (within columns)	2526	36	70.17							Residual (within columns)	957.7	36
	Total	2283	65											Total	2233	65											Total	46393	41								Total	29547	41								Total	44220	41
	Data summary													Data summary													Data summary										Data summary										Data summary
	Number of treatments (columns)	6												Number of treatments (columns)	6												Number of treatments (columns)	6									Number of treatments (columns)	6									Number of treatments (columns)	6
	Number of values (total)	66												Number of values (total)	66												Number of values (total)	42									Number of values (total)	42									Number of values (total)	42
			Mean	SEM	N											Mean	SEM	N											Mean	SEM	N								Mean	SEM	N								Mean
	SC	0	100	0	11									SC	0	100	0	11									SC	0	100	0	7						SC	0	100	0	7						SC	0	100
	2,9 µM 4-Ipo	2.9	100.255	2.00401	11									2,9 µM 4-Ipo	2.9	100.291	1.65614	11									2,9 µM 4-Ipo	2.9	90.0714	1.51071	7						2,9 µM 4-Ipo	2.9	95.8714	2.90637	7						2,9 µM 4-Ipo	2.9	91.2429
	9,0 µM 4-Ipo	9	101.218	1.47364	11									9,0 µM 4-Ipo	9	98.2545	1.76591	11									9,0 µM 4-Ipo	9	63.2857	1.97115	7						9,0 µM 4-Ipo	9	76.6	4.0732	7						9,0 µM 4-Ipo	9	65.9571
	29 µM 4-Ipo	29	101.955	1.44306	11									29 µM 4-Ipo	29	103.409	1.64402	11									29 µM 4-Ipo	29	34.1	3.93731	7						29 µM 4-Ipo	29	56.4286	3.7873	7						29 µM 4-Ipo	29	41.1
	90 µM 4-Ipo	90	102.518	1.27862	11									90 µM 4-Ipo	90	101.9	1.8536	11									90 µM 4-Ipo	90	20.6143	2.7163	7						90 µM 4-Ipo	90	43.5714	3.4164	7						90 µM 4-Ipo	90	23.4286
	290 µM 4-Ipo	290	93.4727	2.32825	11									290 µM 4-Ipo	290	95.3	2.06521	11									290 µM 4-Ipo	290	16.3857	2.01948	7						290 µM 4-Ipo	290	32.5571	3.01519	7						290 µM 4-Ipo	290	15.7429
	Non linear Fit - Table of Results													Non linear Fit - Table of Results													Non linear Fit - Table of Results										Non linear Fit - Table of Results										Non linear Fit - Table of Results
	Comparison of Fits	Can't calculate				Goodness of Fit								Comparison of Fits	Can't calculate				Goodness of Fit								Comparison of Fits					Goodness of Fit					Comparison of Fits					Goodness of Fit					Comparison of Fits
	Null hypothesis	[Agonist] vs, response (three parameters)				Degrees of Freedom	65							Null hypothesis	[Agonist] vs, response (three parameters)				Degrees of Freedom	65							Null hypothesis	[Agonist] vs, response (three parameters)				Degrees of Freedom	40				Null hypothesis	[Agonist] vs, response (three parameters)				Degrees of Freedom	40				Null hypothesis	[Agonist] vs, response (three parameters)
	Alternative hypothesis	[Inhibitor] vs, response -- Variable slope (four parameters)				R squared	-48.19							Alternative hypothesis	[Inhibitor] vs, response -- Variable slope (four parameters)				R squared	-49.27							Alternative hypothesis	[Inhibitor] vs, response -- Variable slope (four parameters)				R squared	0.9472				Alternative hypothesis	[Inhibitor] vs, response -- Variable slope (four parameters)				R squared	0.8844				Alternative hypothesis	[Inhibitor] vs, response -- Variable slope (four parameters)
	P value					Sum of Squares	112283							P value					Sum of Squares	112234							P value	<0,0001				Sum of Squares	2448				P value	<0,0001				Sum of Squares	3415				P value	<0,0001
	Conclusion (alpha = 0.05)	Other fit is ambiguous				Sy.x	41.56							Conclusion (alpha = 0.05)	Other fit is ambiguous				Sy.x	41.55							Conclusion (alpha = 0.05)	Reject null hypothesis				Sy.x	7.823				Conclusion (alpha = 0.05)	Reject null hypothesis				Sy.x	9.24				Conclusion (alpha = 0.05)	Reject null hypothesis
	Preferred model	[Agonist] vs, response (three parameters)												Preferred model	[Agonist] vs, response (three parameters)												Preferred model	[Inhibitor] vs, response -- Variable slope (four parameters)									Preferred model	[Inhibitor] vs, response -- Variable slope (four parameters)									Preferred model	[Inhibitor] vs, response -- Variable slope (four parameters)
	F (DFn, DFd)													F (DFn, DFd)													F (DFn, DFd)	2617 (1, 40)									F (DFn, DFd)	1613 (1, 40)									F (DFn, DFd)	4287 (1, 40)
		No Virus													Control vector													Rabbit										Rabbit S422										Rabbit G66
		N1	N2	N3	N4	N5	N6	N7							N1	N2	N3	N4	N5	N6	N7							N1	N2	N3	N4	N5	N6	N7				N1	N2	N3	N4	N5	N6	N7				N1	N2
PK [µM]	SC	100	100	100	100	100	100	100					PK [µM]	SC	100	100	100	100	100	100	100					PK [µM]	SC	100	100	100	100	100	100	100		PK [µM]	SC	100	100	100	100	100	100	100		PK [µM]	SC	100	100
	2.9	93.7	100.8	97.3	104.5	98.4	92.1	100.2						2.9	101	109.9	97.8	102.4	102.9	102.2	96						2.9	89.1	83.3	90.3	91.5	96.1	85.2	85.4			2.9	94.6	84	93.5	98.3	105.4	89.9	105.2			2.9	96.5	76
	9	103.8	101	99.8	115	105.7	88.9	93.1						9	101.6	113.7	95.7	99.7	105.1	91.5	99.8						9	75.4	66.7	57.5	72.2	69.6	71.5	59.2			9	94.4	81.2	75.6	91.2	95.1	76.5	85.1			9	77.8	61.3
	29	99.3	109.1	95.6	106.7	104.4	92.3	92						29	102.2	113.7	92.5	99.1	106.2	105.8	89.8						29	37.7	35.9	20.9	31.5	36.8	50.1	32.8			29	71.6	62.7	54.3	66.4	74.2	60.8	67.7			29	50.6	45.7
	90	91.7	105.8	100.6	109.6	109.5	98	94.6						90	99.8	109.3	100.2	102.1	111.3	95.2	95.4						90	14	23.6	10.4	16.7	21.1	33.4	19			90	56.4	52.3	42.1	54.3	66.4	54.3	61			90	28.2	34.3
	290	88.1	101.2	108.7	104.2	105.2	84.8	91.1						290	104.7	108.2	105.8	99.7	109	102.7	90						290	14.9	27.4	13	15	14.1	25.2	11.7			290	44	44.1	35.4	43.1	54	45.9	50.1			290	17.9	26.4
	Multiple comparisons													Multiple comparisons													Multiple comparisons										Multiple comparisons										Multiple comparisons
	Ordinary One-Way ANOVA													Ordinary One-Way ANOVA													Ordinary One-Way ANOVA										Ordinary One-Way ANOVA										Ordinary One-Way ANOVA
	Number of families	1												Number of families	1												Number of families	1									Number of families	1									Number of families	1
	Number of comparisons per family	5												Number of comparisons per family	5												Number of comparisons per family	5									Number of comparisons per family	5									Number of comparisons per family	5
	Alpha	0.05												Alpha	0.05												Alpha	0.05									Alpha	0.05									Alpha	0.05
	Dunnett's multiple comparisons test	Mean Diff,	95,00% CI of diff,	Significant?	Summary	Adjusted P Value	A-?							Dunnett's multiple comparisons test	Mean Diff,	95,00% CI of diff,	Significant?	Summary	Adjusted P Value	A-?							Dunnett's multiple comparisons test	Mean Diff,	95,00% CI of diff,	Significant?	Summary	Adjusted P Value	A-?				Dunnett's multiple comparisons test	Mean Diff,	95,00% CI of diff,	Significant?	Summary	Adjusted P Value	A-?				Dunnett's multiple comparisons test	Mean Diff,	95,00% CI of diff,
	SC vs. 2.9 µM 4-Ipo	1.857	-7,735 to 11,45	No	ns	0.9808	B	2,9 µM 4-Ipo						SC vs. 2.9 µM 4-Ipo	-1.743	-10,27 to 6,782	No	ns	0.9758	B	2,9 µM 4-Ipo						SC vs. 2.9 µM 4-Ipo	11.3	2,477 to 20,12	Yes	**	0.0079	B	2,9 µM 4-Ipo			SC vs. 2.9 µM 4-Ipo	4.157	-5,192 to 13,51	No	ns	0.6582	B	2,9 µM 4-Ipo			SC vs. 2.9 µM 4-Ipo	7.657	-4,159 to 19,47
	SC vs. 9.0 µM 4-Ipo	-1.043	-10,63 to 8,549	No	ns	0.9983	C	9,0 µM 4-Ipo						SC vs. 9.0 µM 4-Ipo	-1.014	-9,539 to 7,511	No	ns	0.9978	C	9,0 µM 4-Ipo						SC vs. 9.0 µM 4-Ipo	32.56	23,73 to 41,38	Yes	****	<0,0001	C	9,0 µM 4-Ipo			SC vs. 9.0 µM 4-Ipo	14.41	5,065 to 23,76	Yes	**	0.0012	C	9,0 µM 4-Ipo			SC vs. 9.0 µM 4-Ipo	27.59	15,77 to 39,40
	SC vs. 29 µM 4-Ipo	0.08571	-9,506 to 9,678	No	ns	>0,9999	D	29 µM 4-Ipo						SC vs. 29 µM 4-Ipo	-1.329	-9,854 to 7,197	No	ns	0.9929	D	29 µM 4-Ipo						SC vs. 29 µM 4-Ipo	64.9	56,08 to 73,72	Yes	****	<0,0001	D	29 µM 4-Ipo			SC vs. 29 µM 4-Ipo	34.61	25,27 to 43,96	Yes	****	<0,0001	D	29 µM 4-Ipo			SC vs. 29 µM 4-Ipo	50.56	38,74 to 62,37
	SC vs. 90 µM 4-Ipo	-1.4	-10,99 to 8,192	No	ns	0.9946	E	90 µM 4-Ipo						SC vs. 90 µM 4-Ipo	-1.9	-10,43 to 6,625	No	ns	0.9654	E	90 µM 4-Ipo						SC vs. 90 µM 4-Ipo	80.26	71,43 to 89,08	Yes	****	<0,0001	E	90 µM 4-Ipo			SC vs. 90 µM 4-Ipo	44.74	35,39 to 54,09	Yes	****	<0,0001	E	90 µM 4-Ipo			SC vs. 90 µM 4-Ipo	68.67	56,86 to 80,49
	SC vs. 290 µM 4-Ipo	2.386	-7,206 to 11,98	No	ns	0.9466	F	290 µM 4-Ipo						SC vs. 290 µM 4-Ipo	-2.871	-11,40 to 5,654	No	ns	0.8433	F	290 µM 4-Ipo						SC vs. 290 µM 4-Ipo	82.67	73,85 to 91,49	Yes	****	<0,0001	F	290 µM 4-Ipo			SC vs. 290 µM 4-Ipo	54.77	45,42 to 64,12	Yes	****	<0,0001	F	290 µM 4-Ipo			SC vs. 290 µM 4-Ipo	79.06	67,24 to 90,87
	Test details	Mean 1	Mean 2	Mean Diff,	SE of diff,	n1	n2	q	DF					Test details	Mean 1	Mean 2	Mean Diff,	SE of diff,	n1	n2	q	DF					Test details	Mean 1	Mean 2	Mean Diff,	SE of diff,	n1	n2	q	DF		Test details	Mean 1	Mean 2	Mean Diff,	SE of diff,	n1	n2	q	DF		Test details	Mean 1	Mean 2
	SC vs. 2.9 µM 4-Ipo	100	98.14	1.857	3.645	7	7	0.5096	36					SC vs. 2.9 µM 4-Ipo	100	101.7	-1.743	3.239	7	7	0.538	36					SC vs. 2.9 µM 4-Ipo	100	88.7	11.3	3.352	7	7	3.371	36		SC vs. 2.9 µM 4-Ipo	100	95.84	4.157	3.552	7	7	1.17	36		SC vs. 2.9 µM 4-Ipo	100	92.34
	SC vs. 9.0 µM 4-Ipo	100	101	-1.043	3.645	7	7	0.2861	36					SC vs. 9.0 µM 4-Ipo	100	101	-1.014	3.239	7	7	0.3131	36					SC vs. 9.0 µM 4-Ipo	100	67.44	32.56	3.352	7	7	9.712	36		SC vs. 9.0 µM 4-Ipo	100	85.59	14.41	3.552	7	7	4.058	36		SC vs. 9.0 µM 4-Ipo	100	72.41
	SC vs. 29 µM 4-Ipo	100	99.91	0.08571	3.645	7	7	0.02352	36					SC vs. 29 µM 4-Ipo	100	101.3	-1.329	3.239	7	7	0.4101	36					SC vs. 29 µM 4-Ipo	100	35.1	64.9	3.352	7	7	19.36	36		SC vs. 29 µM 4-Ipo	100	65.39	34.61	3.552	7	7	9.744	36		SC vs. 29 µM 4-Ipo	100	49.44
	SC vs. 90 µM 4-Ipo	100	101.4	-1.4	3.645	7	7	0.3841	36					SC vs. 90 µM 4-Ipo	100	101.9	-1.9	3.239	7	7	0.5865	36					SC vs. 90 µM 4-Ipo	100	19.74	80.26	3.352	7	7	23.94	36		SC vs. 90 µM 4-Ipo	100	55.26	44.74	3.552	7	7	12.6	36		SC vs. 90 µM 4-Ipo	100	31.33
	SC vs. 290 µM 4-Ipo	100	97.61	2.386	3.645	7	7	0.6546	36					SC vs. 290 µM 4-Ipo	100	102.9	-2.871	3.239	7	7	0.8864	36					SC vs. 290 µM 4-Ipo	100	17.33	82.67	3.352	7	7	24.66	36		SC vs. 290 µM 4-Ipo	100	45.23	54.77	3.552	7	7	15.42	36		SC vs. 290 µM 4-Ipo	100	20.94
	ANOVA summary													ANOVA summary													ANOVA summary										ANOVA summary										ANOVA summary
	F	0.3494		Brown-Forsythe test										F	0.1758		Brown-Forsythe test										F	226.8		Brown-Forsythe test							F	80.48		Brown-Forsythe test							F	104.2
	P value	0.8792		F (DFn, DFd)	3,440 (5, 36)									P value	0.9699		F (DFn, DFd)	1,980 (5, 36)									P value	<0,0001		F (DFn, DFd)	1,573 (5, 36)						P value	<0,0001		F (DFn, DFd)	2,417 (5, 36)						P value	<0,0001
	P value summary	ns		P value	0.0121									P value summary	ns		P value	0.1052									P value summary	****		P value	0.1925						P value summary	****		P value	0.0547						P value summary	****
	Significant diff. among means (P < 0.05)?	No		P value summary	*									Significant diff. among means (P < 0.05)?	No		P value summary	ns									Significant diff. among means (P < 0.05)?	Yes		P value summary	ns						Significant diff. among means (P < 0.05)?	Yes		P value summary	ns						Significant diff. among means (P < 0.05)?	Yes
	R square	0.04628		Are SDs significantly different (P < 0.05)?	Yes									R square	0.02383		Are SDs significantly different (P < 0.05)?	No									R square	0.9692		Are SDs significantly different (P < 0.05)?	No						R square	0.9179		Are SDs significantly different (P < 0.05)?	No						R square	0.9354
	ANOVA table	SS	DF	MS	F (DFn, DFd)	P value								ANOVA table	SS	DF	MS	F (DFn, DFd)	P value								ANOVA table	SS	DF	MS	F (DFn, DFd)	P value					ANOVA table	SS	DF	MS	F (DFn, DFd)	P value					ANOVA table	SS	DF
	Treatment (between columns)	81.22	5	16.24	F (5, 36) = 0,3494	P=0,8792								Treatment (between columns)	32.28	5	6.456	F (5, 36) = 0,1758	P=0,9699								Treatment (between columns)	44613	5	8923	F (5, 36) = 226,8	P<0,0001					Treatment (between columns)	17772	5	3554	F (5, 36) = 80,48	P<0,0001					Treatment (between columns)	36765	5
	Residual (within columns)	1674	36	46.49										Residual (within columns)	1322	36	36.73										Residual (within columns)	1416	36	39.34							Residual (within columns)	1590	36	44.17							Residual (within columns)	2540	36
	Total	1755	41											Total	1354	41											Total	46029	41								Total	19362	41								Total	39305	41
	Data summary													Data summary													Data summary										Data summary										Data summary
	Number of treatments (columns)	6												Number of treatments (columns)	6												Number of treatments (columns)	6									Number of treatments (columns)	6									Number of treatments (columns)	6
	Number of values (total)	42												Number of values (total)	42												Number of values (total)	42									Number of values (total)	42									Number of values (total)	42
			Mean	SEM	N											Mean	SEM	N											Mean	SEM	N								Mean	SEM	N								Mean
	SC	0	100	0	7									SC	0	100	0	7									SC	0	100	0	7						SC	0	100	0	7						SC	0	100
	2,9 µM 4-Ipo	2.9	98.1429	1.60903	7									2,9 µM 4-Ipo	2.9	101.743	1.6733	7									2,9 µM 4-Ipo	2.9	88.7	1.67346	7						2,9 µM 4-Ipo	2.9	95.8429	2.95819	7						2,9 µM 4-Ipo	2.9	92.3429
	9,0 µM 4-Ipo	9	101.043	3.2226	7									9,0 µM 4-Ipo	9	101.014	2.67229	7									9,0 µM 4-Ipo	9	67.4429	2.55612	7						9,0 µM 4-Ipo	9	85.5857	3.09173	7						9,0 µM 4-Ipo	9	72.4143
	29 µM 4-Ipo	29	99.9143	2.62836	7									29 µM 4-Ipo	29	101.329	3.13716	7									29 µM 4-Ipo	29	35.1	3.29205	7						29 µM 4-Ipo	29	65.3857	2.55338	7						29 µM 4-Ipo	29	49.4429
	90 µM 4-Ipo	90	101.4	2.69364	7									90 µM 4-Ipo	90	101.9	2.37847	7									90 µM 4-Ipo	90	19.7429	2.81711	7						90 µM 4-Ipo	90	55.2571	2.85414	7						90 µM 4-Ipo	90	31.3286
	290 µM 4-Ipo	290	97.6143	3.56514	7									290 µM 4-Ipo	290	102.871	2.45742	7									290 µM 4-Ipo	290	17.3286	2.36821	7						290 µM 4-Ipo	290	45.2286	2.20947	7						290 µM 4-Ipo	290	20.9429
	Non linear Fit - Table of Results													Non linear Fit - Table of Results													Non linear Fit - Table of Results										Non linear Fit - Table of Results										Non linear Fit - Table of Results
	Comparison of Fits	Can't calculate				Goodness of Fit								Comparison of Fits	Can't calculate				Goodness of Fit								Comparison of Fits					Goodness of Fit					Comparison of Fits					Goodness of Fit					Comparison of Fits
	Null hypothesis	[Agonist] vs, response (three parameters)				Degrees of Freedom	41							Null hypothesis	[Agonist] vs, response (three parameters)				Degrees of Freedom	41							Null hypothesis	[Agonist] vs, response (three parameters)				Degrees of Freedom	40				Null hypothesis	[Agonist] vs, response (three parameters)				Degrees of Freedom	40				Null hypothesis	[Agonist] vs, response (three parameters)
	Alternative hypothesis	[Inhibitor] vs, response -- Variable slope (four parameters)				R squared	-39.88							Alternative hypothesis	[Inhibitor] vs, response -- Variable slope (four parameters)				R squared	-51.75							Alternative hypothesis	[Inhibitor] vs, response -- Variable slope (four parameters)				R squared	0.9482				Alternative hypothesis	[Inhibitor] vs, response -- Variable slope (four parameters)				R squared	0.8818				Alternative hypothesis	[Inhibitor] vs, response -- Variable slope (four parameters)
	P value					Sum of Squares	71745							P value					Sum of Squares	71446							P value	<0,0001				Sum of Squares	2383				P value	<0,0001				Sum of Squares	2289				P value	<0,0001
	Conclusion (alpha = 0.05)	Other fit is ambiguous				Sy.x	41.83							Conclusion (alpha = 0.05)	Other fit is ambiguous				Sy.x	41.74							Conclusion (alpha = 0.05)	Reject null hypothesis				Sy.x	7.718				Conclusion (alpha = 0.05)	Reject null hypothesis				Sy.x	7.564				Conclusion (alpha = 0.05)	Reject null hypothesis
	Preferred model	[Agonist] vs, response (three parameters)												Preferred model	[Agonist] vs, response (three parameters)												Preferred model	[Inhibitor] vs, response -- Variable slope (four parameters)									Preferred model	[Inhibitor] vs, response -- Variable slope (four parameters)									Preferred model	[Inhibitor] vs, response -- Variable slope (four parameters)
	F (DFn, DFd)													F (DFn, DFd)													F (DFn, DFd)	2727 (1, 40)									F (DFn, DFd)	1971 (1, 40)									F (DFn, DFd)	2188 (1, 40)
[truncated: 15 more columns]

## Sheet: S5 Fig D
		No Virus										Control vecotr										Homo sapiens										Homo sapiens P427										Homo sapiens P427 C106
		N1	N2	N3								N1	N2	N3								N1	N2	N3								N1	N2	N3								N1	N2	N3
4-IPO [µM]	SC	100	100	100						4-IPO [µM]	SC	100	100	100						4-IPO [µM]	SC	100	100	100						4-IPO [µM]	SC	100	100	100						4-IPO [µM]	SC	100	100	100
	2.9	95.7	94.7	92.4							2.9	106.7	84.1	95.6							2.9	88.4	87.7	97.1							2.9	91.9	87	77.2							2.9	90.9	102.1	108.2
	9	109.4	103.7	92.9							9	101.7	90.8	109.8							9	100.4	110.3	89.5							9	88.8	84.9	78.9							9	92.2	113	104.7
	29	111.3	93.6	106.2							29	106.9	90.5	102.2							29	96.6	115.1	91.1							29	85.5	78.1	72.5							29	85.3	110.5	103.7
	90	112.8	79.4	98.3							90	100.2	90.5	106							90	88.2	123.9	93.4							90	66.1	68.2	62.1							90	86.5	111.9	106.9
	290	105.5	80.3	95.5							290	103.1	108.7	90.5							290	79.6	103.3	93							290	54.7	56.3	50.6							290	79.4	104.1	100.2
	Multiple comparisons										Multiple comparisons										Multiple comparisons										Multiple comparisons										Multiple comparisons
	Ordinary One-Way ANOVA										Ordinary One-Way ANOVA										Ordinary One-Way ANOVA										Ordinary One-Way ANOVA										Ordinary One-Way ANOVA
	Number of families	1									Number of families	1									Number of families	1									Number of families	1									Number of families	1
	Number of comparisons per family	5									Number of comparisons per family	5									Number of comparisons per family	5									Number of comparisons per family	5									Number of comparisons per family	5
	Alpha	0.05									Alpha	0.05									Alpha	0.05									Alpha	0.05									Alpha	0.05
	Dunnett's multiple comparisons test	Mean Diff,	95,00% CI of diff,	Significant?	Summary	Adjusted P Value	A-?				Dunnett's multiple comparisons test	Mean Diff,	95,00% CI of diff,	Significant?	Summary	Adjusted P Value	A-?				Dunnett's multiple comparisons test	Mean Diff,	95,00% CI of diff,	Significant?	Summary	Adjusted P Value	A-?				Dunnett's multiple comparisons test	Mean Diff,	95,00% CI of diff,	Significant?	Summary	Adjusted P Value	A-?				Dunnett's multiple comparisons test	Mean Diff,	95,00% CI of diff,	Significant?	Summary	Adjusted P Value	A-?
	SC vs. 2.9 µM 4-Ipo	5.733	-17,91 to 29,38	No	ns	0.9258	B	2,9 µM 4-Ipo			SC vs. 2.9 µM 4-Ipo	4.533	-15,71 to 24,78	No	ns	0.9445	B	2,9 µM 4-Ipo			SC vs. 2.9 µM 4-Ipo	8.933	-18,54 to 36,41	No	ns	0.8085	B	2,9 µM 4-Ipo			SC vs. 2.9 µM 4-Ipo	14.63	3,123 to 26,14	Yes	*	0.0124	B	2,9 µM 4-Ipo			SC vs. 2.9 µM 4-Ipo	-0.4	-26,24 to 25,44	No	ns	>0,9999	B	2,9 µM 4-Ipo
	SC vs. 9.0 µM 4-Ipo	-2	-25,64 to 21,64	No	ns	0.9988	C	9,0 µM 4-Ipo			SC vs. 9.0 µM 4-Ipo	-0.7667	-21,01 to 19,48	No	ns	0.9999	C	9,0 µM 4-Ipo			SC vs. 9.0 µM 4-Ipo	-0.06667	-27,54 to 27,41	No	ns	>0,9999	C	9,0 µM 4-Ipo			SC vs. 9.0 µM 4-Ipo	15.8	4,289 to 27,31	Yes	**	0.0074	C	9,0 µM 4-Ipo			SC vs. 9.0 µM 4-Ipo	-3.3	-29,14 to 22,54	No	ns	0.9947	C	9,0 µM 4-Ipo
	SC vs. 29 µM 4-Ipo	-3.7	-27,34 to 19,94	No	ns	0.9869	D	29 µM 4-Ipo			SC vs. 29 µM 4-Ipo	0.1333	-20,11 to 20,38	No	ns	>0,9999	D	29 µM 4-Ipo			SC vs. 29 µM 4-Ipo	-0.9333	-28,41 to 26,54	No	ns	0.9999	D	29 µM 4-Ipo			SC vs. 29 µM 4-Ipo	21.3	9,789 to 32,81	Yes	***	0.0007	D	29 µM 4-Ipo			SC vs. 29 µM 4-Ipo	0.1667	-25,67 to 26,01	No	ns	>0,9999	D	29 µM 4-Ipo
	SC vs. 90 µM 4-Ipo	3.167	-20,48 to 26,81	No	ns	0.9936	E	90 µM 4-Ipo			SC vs. 90 µM 4-Ipo	1.1	-19,14 to 21,34	No	ns	0.9997	E	90 µM 4-Ipo			SC vs. 90 µM 4-Ipo	-1.833	-29,31 to 25,64	No	ns	0.9997	E	90 µM 4-Ipo			SC vs. 90 µM 4-Ipo	34.53	23,02 to 46,04	Yes	****	<0,0001	E	90 µM 4-Ipo			SC vs. 90 µM 4-Ipo	-1.767	-27,61 to 24,07	No	ns	0.9997	E	90 µM 4-Ipo
	SC vs. 290 µM 4-Ipo	6.233	-17,41 to 29,88	No	ns	0.9007	F	290 µM 4-Ipo			SC vs. 290 µM 4-Ipo	-0.7667	-21,01 to 19,48	No	ns	0.9999	F	290 µM 4-Ipo			SC vs. 290 µM 4-Ipo	8.033	-19,44 to 35,51	No	ns	0.8608	F	290 µM 4-Ipo			SC vs. 290 µM 4-Ipo	46.13	34,62 to 57,64	Yes	****	<0,0001	F	290 µM 4-Ipo			SC vs. 290 µM 4-Ipo	5.433	-20,41 to 31,27	No	ns	0.9562	F	290 µM 4-Ipo
	Test details	Mean 1	Mean 2	Mean Diff,	SE of diff,	n1	n2	q	DF		Test details	Mean 1	Mean 2	Mean Diff,	SE of diff,	n1	n2	q	DF		Test details	Mean 1	Mean 2	Mean Diff,	SE of diff,	n1	n2	q	DF		Test details	Mean 1	Mean 2	Mean Diff,	SE of diff,	n1	n2	q	DF		Test details	Mean 1	Mean 2	Mean Diff,	SE of diff,	n1	n2	q	DF
	SC vs. 2.9 µM 4-Ipo	100	94.27	5.733	8.149	3	3	0.7036	12		SC vs. 2.9 µM 4-Ipo	100	95.47	4.533	6.977	3	3	0.6497	12		SC vs. 2.9 µM 4-Ipo	100	91.07	8.933	9.469	3	3	0.9434	12		SC vs. 2.9 µM 4-Ipo	100	85.37	14.63	3.967	3	3	3.688	12		SC vs. 2.9 µM 4-Ipo	100	100.4	-0.4	8.907	3	3	0.04491	12
	SC vs. 9.0 µM 4-Ipo	100	102	-2	8.149	3	3	0.2454	12		SC vs. 9.0 µM 4-Ipo	100	100.8	-0.7667	6.977	3	3	0.1099	12		SC vs. 9.0 µM 4-Ipo	100	100.1	-0.06667	9.469	3	3	0.007041	12		SC vs. 9.0 µM 4-Ipo	100	84.2	15.8	3.967	3	3	3.982	12		SC vs. 9.0 µM 4-Ipo	100	103.3	-3.3	8.907	3	3	0.3705	12
	SC vs. 29 µM 4-Ipo	100	103.7	-3.7	8.149	3	3	0.4541	12		SC vs. 29 µM 4-Ipo	100	99.87	0.1333	6.977	3	3	0.01911	12		SC vs. 29 µM 4-Ipo	100	100.9	-0.9333	9.469	3	3	0.09857	12		SC vs. 29 µM 4-Ipo	100	78.7	21.3	3.967	3	3	5.369	12		SC vs. 29 µM 4-Ipo	100	99.83	0.1667	8.907	3	3	0.01871	12
	SC vs. 90 µM 4-Ipo	100	96.83	3.167	8.149	3	3	0.3886	12		SC vs. 90 µM 4-Ipo	100	98.9	1.1	6.977	3	3	0.1577	12		SC vs. 90 µM 4-Ipo	100	101.8	-1.833	9.469	3	3	0.1936	12		SC vs. 90 µM 4-Ipo	100	65.47	34.53	3.967	3	3	8.704	12		SC vs. 90 µM 4-Ipo	100	101.8	-1.767	8.907	3	3	0.1984	12
	SC vs. 290 µM 4-Ipo	100	93.77	6.233	8.149	3	3	0.7649	12		SC vs. 290 µM 4-Ipo	100	100.8	-0.7667	6.977	3	3	0.1099	12		SC vs. 290 µM 4-Ipo	100	91.97	8.033	9.469	3	3	0.8484	12		SC vs. 290 µM 4-Ipo	100	53.87	46.13	3.967	3	3	11.63	12		SC vs. 290 µM 4-Ipo	100	94.57	5.433	8.907	3	3	0.61	12
	ANOVA summary										ANOVA summary										ANOVA summary										ANOVA summary										ANOVA summary
	F	0.5097		Brown-Forsythe test							F	0.1641		Brown-Forsythe test							F	0.5143		Brown-Forsythe test							F	33.46		Brown-Forsythe test							F	0.2204		Brown-Forsythe test
	P value	0.764		F (DFn, DFd)	1,416 (5, 12)						P value	0.9711		F (DFn, DFd)	0,7185 (5, 12)						P value	0.7608		F (DFn, DFd)	0,6725 (5, 12)						P value	<0,0001		F (DFn, DFd)	1,035 (5, 12)						P value	0.9468		F (DFn, DFd)	0,4865 (5, 12)
	P value summary	ns		P value	0.2869						P value summary	ns		P value	0.6219						P value summary	ns		P value	0.6522						P value summary	****		P value	0.4406						P value summary	ns		P value	0.7801
	Significant diff. among means (P < 0.05)?	No		P value summary	ns						Significant diff. among means (P < 0.05)?	No		P value summary	ns						Significant diff. among means (P < 0.05)?	No		P value summary	ns						Significant diff. among means (P < 0.05)?	Yes		P value summary	ns						Significant diff. among means (P < 0.05)?	No		P value summary	ns
	R square	0.1752		Are SDs significantly different (P < 0.05)?	No						R square	0.06398		Are SDs significantly different (P < 0.05)?	No						R square	0.1765		Are SDs significantly different (P < 0.05)?	No						R square	0.9331		Are SDs significantly different (P < 0.05)?	No						R square	0.08412		Are SDs significantly different (P < 0.05)?	No
	ANOVA table	SS	DF	MS	F (DFn, DFd)	P value					ANOVA table	SS	DF	MS	F (DFn, DFd)	P value					ANOVA table	SS	DF	MS	F (DFn, DFd)	P value					ANOVA table	SS	DF	MS	F (DFn, DFd)	P value					ANOVA table	SS	DF	MS	F (DFn, DFd)	P value
	Treatment (between columns)	253.8	5	50.77	F (5, 12) = 0,5097	P=0,7640					Treatment (between columns)	59.9	5	11.98	F (5, 12) = 0,1641	P=0,9711					Treatment (between columns)	345.9	5	69.17	F (5, 12) = 0,5143	P=0,7608					Treatment (between columns)	3950	5	790	F (5, 12) = 33,46	P<0,0001					Treatment (between columns)	131.2	5	26.23	F (5, 12) = 0,2204	P=0,9468
	Residual (within columns)	1195	12	99.6							Residual (within columns)	876.3	12	73.03							Residual (within columns)	1614	12	134.5							Residual (within columns)	283.3	12	23.61							Residual (within columns)	1428	12	119
	Total	1449	17								Total	936.2	17								Total	1960	17								Total	4233	17								Total	1559	17
	Data summary										Data summary										Data summary										Data summary										Data summary
	Number of treatments (columns)	6									Number of treatments (columns)	6									Number of treatments (columns)	6									Number of treatments (columns)	6									Number of treatments (columns)	6
	Number of values (total)	18									Number of values (total)	18									Number of values (total)	18									Number of values (total)	18									Number of values (total)	18
			Mean	SEM	N								Mean	SEM	N								Mean	SEM	N								Mean	SEM	N								Mean	SEM	N
	SC	0	100	0	3						SC	0	100	0	3						SC	0	100	0	3						SC	0	100	0	3						SC	0	100	0	3
	2,9 µM 4-Ipo	2.9	94.2667	0.976957	3						2,9 µM 4-Ipo	2.9	95.4667	6.5244	3						2,9 µM 4-Ipo	2.9	91.0667	3.02343	3						2,9 µM 4-Ipo	2.9	85.3667	4.32139	3						2,9 µM 4-Ipo	2.9	100.4	5.0659	3
	9,0 µM 4-Ipo	9	102	4.83839	3						9,0 µM 4-Ipo	9	100.767	5.50464	3						9,0 µM 4-Ipo	9	100.067	6.00676	3						9,0 µM 4-Ipo	9	84.2	2.87924	3						9,0 µM 4-Ipo	9	103.3	6.04511	3
	29 µM 4-Ipo	29	103.7	5.26023	3						29 µM 4-Ipo	29	99.8667	4.8759	3						29 µM 4-Ipo	29	100.933	7.25909	3						29 µM 4-Ipo	29	78.7	3.76475	3						29 µM 4-Ipo	29	99.8333	7.52714	3
	90 µM 4-Ipo	90	96.8333	9.6696	3						90 µM 4-Ipo	90	98.9	4.52143	3						90 µM 4-Ipo	90	101.833	11.135	3						90 µM 4-Ipo	90	65.4667	1.78916	3						90 µM 4-Ipo	90	101.767	7.7686	3
	290 µM 4-Ipo	290	93.7667	7.32606	3						290 µM 4-Ipo	290	100.767	5.38186	3						290 µM 4-Ipo	290	91.9667	6.86108	3						290 µM 4-Ipo	290	53.8667	1.69738	3						290 µM 4-Ipo	290	94.5667	7.66645	3
	Non linear Fit - Table of Results										Non linear Fit - Table of Results										Non linear Fit - Table of Results										Non linear Fit - Table of Results										Non linear Fit - Table of Results
	Comparison of Fits					Goodness of Fit					Comparison of Fits	Can't calculate				Goodness of Fit					Comparison of Fits	Can't calculate				Goodness of Fit					Comparison of Fits					Goodness of Fit					Comparison of Fits	Can't calculate				Goodness of Fit
	Null hypothesis	[Agonist] vs, response (three parameters)				Degrees of Freedom	16				Null hypothesis	[Agonist] vs, response (three parameters)				Degrees of Freedom	17				Null hypothesis	[Agonist] vs, response (three parameters)				Degrees of Freedom	17				Null hypothesis	[Agonist] vs, response (three parameters)				Degrees of Freedom	16				Null hypothesis	[Agonist] vs, response (three parameters)				Degrees of Freedom	17
	Alternative hypothesis	[Inhibitor] vs, response -- Variable slope (four parameters)				R squared	0.05884				Alternative hypothesis	[Inhibitor] vs, response -- Variable slope (four parameters)				R squared	-32				Alternative hypothesis	[Inhibitor] vs, response -- Variable slope (four parameters)				R squared	-15.25				Alternative hypothesis	[Inhibitor] vs, response -- Variable slope (four parameters)				R squared	0.9165				Alternative hypothesis	[Inhibitor] vs, response -- Variable slope (four parameters)				R squared	-19.24
	P value	<0,0001				Sum of Squares	1364				P value					Sum of Squares	30895				P value					Sum of Squares	31852				P value	<0,0001				Sum of Squares	353.6				P value					Sum of Squares	31559
	Conclusion (alpha = 0.05)	Reject null hypothesis				Sy.x	9.232				Conclusion (alpha = 0.05)	Other fit didn't work				Sy.x	42.63				Conclusion (alpha = 0.05)	Other fit is ambiguous				Sy.x	43.29				Conclusion (alpha = 0.05)	Reject null hypothesis				Sy.x	4.701				Conclusion (alpha = 0.05)	Other fit is ambiguous				Sy.x	43.09
	Preferred model	[Inhibitor] vs, response -- Variable slope (four parameters)									Preferred model	[Agonist] vs, response (three parameters)									Preferred model	[Agonist] vs, response (three parameters)									Preferred model	[Inhibitor] vs, response -- Variable slope (four parameters)									Preferred model	[Agonist] vs, response (three parameters)
	F (DFn, DFd)	352,7 (1, 16)									F (DFn, DFd)										F (DFn, DFd)										F (DFn, DFd)	1855 (1, 16)									F (DFn, DFd)
		No Virus										Control vector										Homo sapiens										Homo sapiens P427										Homo sapiens P427 C106
		N1	N2	N3								N1	N2	N3								N1	N2	N3								N1	N2	N3								N1	N2	N3
PK [µM]	SC									PK [µM]	SC	100	100	100						PK [µM]	SC	100	100	100						PK [µM]	SC	100	100	100						PK [µM]	SC	100	100	100
	2.9	100	100	100							2.9	97.3	104.1	114.4							2.9	105.4	100.5	103.4							2.9	102.9	92.5	89.7							2.9	95.6	86.6	97.5
	9	97.8	94.7	97							9	95.5	91.3	113.2							9	107	107.9	95.9							9	107.4	88.8	88.2							9	98.3	99.4	95.8
	29	100.1	104.6	108.5							29	99.4	88	109							29	104.2	108.9	106.9							29	92	78.4	71.5							29	98.1	93.1	99.9
	90	95.5	82.7	105.7							90	101.9	94.7	114							90	109	110.2	95.8							90	86.4	75.6	65							90	99.4	91.3	92.9
	290	89.8	96	106.7							290	100.7	102.5	107.5							290	101.3	97.9	104.7							290	66.7	65.5	61.1							290	89.8	78.1	90.8
		92.5	94.1	98.3
	Multiple comparisons										Multiple comparisons										Multiple comparisons										Multiple comparisons										Multiple comparisons
	Ordinary One-Way ANOVA										Ordinary One-Way ANOVA										Ordinary One-Way ANOVA										Ordinary One-Way ANOVA										Ordinary One-Way ANOVA
	Number of families	1									Number of families	1									Number of families	1									Number of families	1									Number of families	1
	Number of comparisons per family	5									Number of comparisons per family	5									Number of comparisons per family	5									Number of comparisons per family	5									Number of comparisons per family	5
	Alpha	0.05									Alpha	0.05									Alpha	0.05									Alpha	0.05									Alpha	0.05
	Dunnett's multiple comparisons test	Mean Diff,	95,00% CI of diff,	Significant?	Summary	Adjusted P Value	A-?				Dunnett's multiple comparisons test	Mean Diff,	95,00% CI of diff,	Significant?	Summary	Adjusted P Value	A-?				Dunnett's multiple comparisons test	Mean Diff,	95,00% CI of diff,	Significant?	Summary	Adjusted P Value	A-?				Dunnett's multiple comparisons test	Mean Diff,	95,00% CI of diff,	Significant?	Summary	Adjusted P Value	A-?				Dunnett's multiple comparisons test	Mean Diff,	95,00% CI of diff,	Significant?	Summary	Adjusted P Value	A-?
	SC vs. 2.9 µM 4-Ipo	3.5	-11,33 to 18,33	No	ns	0.9327	B	2,9 µM 4-Ipo			SC vs. 2.9 µM 4-Ipo	-5.267	-25,26 to 14,72	No	ns	0.901	B	2,9 µM 4-Ipo			SC vs. 2.9 µM 4-Ipo	-3.1	-14,20 to 7,999	No	ns	0.8798	B	2,9 µM 4-Ipo			SC vs. 2.9 µM 4-Ipo	4.967	-14,36 to 24,30	No	ns	0.909	B	2,9 µM 4-Ipo			SC vs. 2.9 µM 4-Ipo	6.767	-3,738 to 17,27	No	ns	0.2752	B	2,9 µM 4-Ipo
	SC vs. 9.0 µM 4-Ipo	-4.4	-19,23 to 10,43	No	ns	0.8544	C	9,0 µM 4-Ipo			SC vs. 9.0 µM 4-Ipo	0	-19,99 to 19,99	No	ns	>0,9999	C	9,0 µM 4-Ipo			SC vs. 9.0 µM 4-Ipo	-3.6	-14,70 to 7,499	No	ns	0.8099	C	9,0 µM 4-Ipo			SC vs. 9.0 µM 4-Ipo	5.2	-14,13 to 24,53	No	ns	0.8938	C	9,0 µM 4-Ipo			SC vs. 9.0 µM 4-Ipo	2.167	-8,338 to 12,67	No	ns	0.9594	C	9,0 µM 4-Ipo
	SC vs. 29 µM 4-Ipo	5.367	-9,463 to 20,20	No	ns	0.7436	D	29 µM 4-Ipo			SC vs. 29 µM 4-Ipo	1.2	-18,79 to 21,19	No	ns	0.9997	D	29 µM 4-Ipo			SC vs. 29 µM 4-Ipo	-6.667	-17,77 to 4,432	No	ns	0.3306	D	29 µM 4-Ipo			SC vs. 29 µM 4-Ipo	19.37	0,03609 to 38,70	Yes	*	0.0495	D	29 µM 4-Ipo			SC vs. 29 µM 4-Ipo	2.967	-7,538 to 13,47	No	ns	0.8755	D	29 µM 4-Ipo
	SC vs. 90 µM 4-Ipo	2.5	-12,33 to 17,33	No	ns	0.9821	E	90 µM 4-Ipo			SC vs. 90 µM 4-Ipo	-3.533	-23,52 to 16,46	No	ns	0.9781	E	90 µM 4-Ipo			SC vs. 90 µM 4-Ipo	-5	-16,10 to 6,099	No	ns	0.5771	E	90 µM 4-Ipo			SC vs. 90 µM 4-Ipo	24.33	5,003 to 43,66	Yes	*	0.0132	E	90 µM 4-Ipo			SC vs. 90 µM 4-Ipo	5.467	-5,038 to 15,97	No	ns	0.4529	E	90 µM 4-Ipo
	SC vs. 290 µM 4-Ipo	5.033	-9,796 to 19,86	No	ns	0.784	F	290 µM 4-Ipo			SC vs. 290 µM 4-Ipo	-3.567	-23,56 to 16,42	No	ns	0.9773	F	290 µM 4-Ipo			SC vs. 290 µM 4-Ipo	-1.3	-12,40 to 9,799	No	ns	0.9962	F	290 µM 4-Ipo			SC vs. 290 µM 4-Ipo	35.57	16,24 to 54,90	Yes	***	0.0008	F	290 µM 4-Ipo			SC vs. 290 µM 4-Ipo	13.77	3,262 to 24,27	Yes	*	0.0102	F	290 µM 4-Ipo
	Test details	Mean 1	Mean 2	Mean Diff,	SE of diff,	n1	n2	q	DF		Test details	Mean 1	Mean 2	Mean Diff,	SE of diff,	n1	n2	q	DF		Test details	Mean 1	Mean 2	Mean Diff,	SE of diff,	n1	n2	q	DF		Test details	Mean 1	Mean 2	Mean Diff,	SE of diff,	n1	n2	q	DF		Test details	Mean 1	Mean 2	Mean Diff,	SE of diff,	n1	n2	q	DF
	SC vs. 2.9 µM 4-Ipo	100	96.5	3.5	5.111	3	3	0.6847	12		SC vs. 2.9 µM 4-Ipo	100	105.3	-5.267	6.89	3	3	0.7644	12		SC vs. 2.9 µM 4-Ipo	100	103.1	-3.1	3.825	3	3	0.8104	12		SC vs. 2.9 µM 4-Ipo	100	95.03	4.967	6.663	3	3	0.7454	12		SC vs. 2.9 µM 4-Ipo	100	93.23	6.767	3.621	3	3	1.869	12
	SC vs. 9.0 µM 4-Ipo	100	104.4	-4.4	5.111	3	3	0.8608	12		SC vs. 9.0 µM 4-Ipo	100	100	0	6.89	3	3	0	12		SC vs. 9.0 µM 4-Ipo	100	103.6	-3.6	3.825	3	3	0.9411	12		SC vs. 9.0 µM 4-Ipo	100	94.8	5.2	6.663	3	3	0.7805	12		SC vs. 9.0 µM 4-Ipo	100	97.83	2.167	3.621	3	3	0.5984	12
	SC vs. 29 µM 4-Ipo	100	94.63	5.367	5.111	3	3	1.05	12		SC vs. 29 µM 4-Ipo	100	98.8	1.2	6.89	3	3	0.1742	12		SC vs. 29 µM 4-Ipo	100	106.7	-6.667	3.825	3	3	1.743	12		SC vs. 29 µM 4-Ipo	100	80.63	19.37	6.663	3	3	2.907	12		SC vs. 29 µM 4-Ipo	100	97.03	2.967	3.621	3	3	0.8194	12
	SC vs. 90 µM 4-Ipo	100	97.5	2.5	5.111	3	3	0.4891	12		SC vs. 90 µM 4-Ipo	100	103.5	-3.533	6.89	3	3	0.5128	12		SC vs. 90 µM 4-Ipo	100	105	-5	3.825	3	3	1.307	12		SC vs. 90 µM 4-Ipo	100	75.67	24.33	6.663	3	3	3.652	12		SC vs. 90 µM 4-Ipo	100	94.53	5.467	3.621	3	3	1.51	12
	SC vs. 290 µM 4-Ipo	100	94.97	5.033	5.111	3	3	0.9847	12		SC vs. 290 µM 4-Ipo	100	103.6	-3.567	6.89	3	3	0.5176	12		SC vs. 290 µM 4-Ipo	100	101.3	-1.3	3.825	3	3	0.3398	12		SC vs. 290 µM 4-Ipo	100	64.43	35.57	6.663	3	3	5.338	12		SC vs. 290 µM 4-Ipo	100	86.23	13.77	3.621	3	3	3.802	12
	ANOVA summary										ANOVA summary										ANOVA summary										ANOVA summary										ANOVA summary
	F	1.041		Brown-Forsythe test							F	0.2831		Brown-Forsythe test							F	0.7993		Brown-Forsythe test							F	8.568		Brown-Forsythe test							F	3.574		Brown-Forsythe test
	P value	0.4377		F (DFn, DFd)	1,772 (5, 12)						P value	0.9135		F (DFn, DFd)	0,8170 (5, 12)						P value	0.571		F (DFn, DFd)	0,5574 (5, 12)						P value	0.0012		F (DFn, DFd)	0,6748 (5, 12)						P value	0.0328		F (DFn, DFd)	0,5213 (5, 12)
	P value summary	ns		P value	0.1931						P value summary	ns		P value	0.5602						P value summary	ns		P value	0.7307						P value summary	**		P value	0.6506						P value summary	*		P value	0.7559
	Significant diff. among means (P < 0.05)?	No		P value summary	ns						Significant diff. among means (P < 0.05)?	No		P value summary	ns						Significant diff. among means (P < 0.05)?	No		P value summary	ns						Significant diff. among means (P < 0.05)?	Yes		P value summary	ns						Significant diff. among means (P < 0.05)?	Yes		P value summary	ns
	R square	0.3025		Are SDs significantly different (P < 0.05)?	No						R square	0.1055		Are SDs significantly different (P < 0.05)?	No						R square	0.2498		Are SDs significantly different (P < 0.05)?	No						R square	0.7812		Are SDs significantly different (P < 0.05)?	No						R square	0.5983		Are SDs significantly different (P < 0.05)?	No
	ANOVA table	SS	DF	MS	F (DFn, DFd)	P value					ANOVA table	SS	DF	MS	F (DFn, DFd)	P value					ANOVA table	SS	DF	MS	F (DFn, DFd)	P value					ANOVA table	SS	DF	MS	F (DFn, DFd)	P value					ANOVA table	SS	DF	MS	F (DFn, DFd)	P value
	Treatment (between columns)	204	5	40.8	F (5, 12) = 1,041	P=0,4377					Treatment (between columns)	100.8	5	20.16	F (5, 12) = 0,2831	P=0,9135					Treatment (between columns)	87.72	5	17.54	F (5, 12) = 0,7993	P=0,5710					Treatment (between columns)	2852	5	570.5	F (5, 12) = 8,568	P=0,0012					Treatment (between columns)	351.4	5	70.28	F (5, 12) = 3,574	P=0,0328
	Residual (within columns)	470.3	12	39.19							Residual (within columns)	854.5	12	71.21							Residual (within columns)	263.4	12	21.95							Residual (within columns)	799	12	66.59							Residual (within columns)	236	12	19.66
	Total	674.3	17								Total	955.3	17								Total	351.1	17								Total	3652	17								Total	587.4	17
	Data summary										Data summary										Data summary										Data summary										Data summary
	Number of treatments (columns)	6									Number of treatments (columns)	6									Number of treatments (columns)	6									Number of treatments (columns)	6									Number of treatments (columns)	6
	Number of values (total)	18									Number of values (total)	18									Number of values (total)	18									Number of values (total)	18									Number of values (total)	18
			Mean	SEM	N								Mean	SEM	N								Mean	SEM	N								Mean	SEM	N								Mean	SEM	N
	SC	0	100	0	3						SC	0	100	0	3						SC	0	100	0	3						SC	0	100	0	3						SC	0	100	0	3
	2,9 µM 4-Ipo	2.9	96.5	0.929157	3						2,9 µM 4-Ipo	2.9	105.267	4.97069	3						2,9 µM 4-Ipo	2.9	103.1	1.42244	3						2,9 µM 4-Ipo	2.9	95.0333	4.01553	3						2,9 µM 4-Ipo	2.9	93.2333	3.36171	3
	9,0 µM 4-Ipo	9	104.4	2.42693	3						9,0 µM 4-Ipo	9	100	6.71044	3						9,0 µM 4-Ipo	9	103.6	3.85876	3						9,0 µM 4-Ipo	9	94.8	6.30238	3						9,0 µM 4-Ipo	9	97.8333	1.0651	3
	29 µM 4-Ipo	29	94.6333	6.65365	3						29 µM 4-Ipo	29	98.8	6.0696	3						29 µM 4-Ipo	29	106.667	1.36178	3						29 µM 4-Ipo	29	80.6333	6.02227	3						29 µM 4-Ipo	29	97.0333	2.03415	3
	90 µM 4-Ipo	90	97.5	4.93592	3						90 µM 4-Ipo	90	103.533	5.63097	3						90 µM 4-Ipo	90	105	4.61303	3						90 µM 4-Ipo	90	75.6667	6.17774	3						90 µM 4-Ipo	90	94.5333	2.47678	3
	290 µM 4-Ipo	290	94.9667	1.72948	3						290 µM 4-Ipo	290	103.567	2.03415	3						290 µM 4-Ipo	290	101.3	1.96299	3						290 µM 4-Ipo	290	64.4333	1.70229	3						290 µM 4-Ipo	290	86.2333	4.0769	3
	Non linear Fit - Table of Results										Non linear Fit - Table of Results										Non linear Fit - Table of Results										Non linear Fit - Table of Results										Non linear Fit - Table of Results
	Comparison of Fits					Goodness of Fit					Comparison of Fits	Can't calculate				Goodness of Fit					Comparison of Fits	Can't calculate				Goodness of Fit					Comparison of Fits					Goodness of Fit					Comparison of Fits					Goodness of Fit
	Null hypothesis	[Agonist] vs, response (three parameters)				Degrees of Freedom	16				Null hypothesis	[Agonist] vs, response (three parameters)				Degrees of Freedom	17				Null hypothesis	[Agonist] vs, response (three parameters)				Degrees of Freedom	17				Null hypothesis	[Agonist] vs, response (three parameters)				Degrees of Freedom	16				Null hypothesis	[Agonist] vs, response (three parameters)				Degrees of Freedom	16
	Alternative hypothesis	[Inhibitor] vs, response -- Variable slope (four parameters)				R squared	0.07583				Alternative hypothesis	[Inhibitor] vs, response -- Variable slope (four parameters)				R squared	-31.47				Alternative hypothesis	[Inhibitor] vs, response -- Variable slope (four parameters)				R squared	-85.99				Alternative hypothesis	[Inhibitor] vs, response -- Variable slope (four parameters)				R squared	0.7541				Alternative hypothesis	[Inhibitor] vs, response -- Variable slope (four parameters)				R squared	0.4155
	P value	<0,0001				Sum of Squares	623.1				P value					Sum of Squares	31018				P value					Sum of Squares	30545				P value	<0,0001				Sum of Squares	897.8				P value	<0,0001				Sum of Squares	343.3
	Conclusion (alpha = 0.05)	Reject null hypothesis				Sy.x	6.241				Conclusion (alpha = 0.05)	Other fit is ambiguous				Sy.x	42.71				Conclusion (alpha = 0.05)	Other fit is ambiguous				Sy.x	42.39				Conclusion (alpha = 0.05)	Reject null hypothesis				Sy.x	7.491				Conclusion (alpha = 0.05)	Reject null hypothesis				Sy.x	4.632
	Preferred model	[Inhibitor] vs, response -- Variable slope (four parameters)									Preferred model	[Agonist] vs, response (three parameters)									Preferred model	[Agonist] vs, response (three parameters)									Preferred model	[Inhibitor] vs, response -- Variable slope (four parameters)									Preferred model	[Inhibitor] vs, response -- Variable slope (four parameters)
	F (DFn, DFd)	773,0 (1, 16)									F (DFn, DFd)										F (DFn, DFd)										F (DFn, DFd)	650,1 (1, 16)									F (DFn, DFd)	1424 (1, 16)
[truncated: 10 more columns]

## Sheet: S5 Fig E
		No Virus										Control vecotr										Rabbit										Rabbit C101										Rabbit H239
		N1	N2	N3								N1	N2	N3								N1	N2	N3								N1	N2	N3								N1	N2	N3
4-IPO [µM]	SC	100	100	100						4-IPO [µM]	SC	100	100	100						4-IPO [µM]	SC	100	100	100						4-IPO [µM]	SC	100	100	100						4-IPO [µM]	SC	100	100	100
	2.9	95.7	94.7	92.4							2.9	106.7	84.1	95.6							2.9	96.9	97.5	89.2							2.9	96.3	106.1	96.1							2.9	77.1	84.9	89.2
	9	109.4	103.7	92.9							9	101.7	90.8	109.8							9	89.2	82.4	64							9	107.1	113.6	96.1							9	83.4	77.2	66.8
	29	111.3	93.6	106.2							29	106.9	90.5	102.2							29	63.8	54.5	38.6							29	87.8	97.1	91.5							29	55.4	56.8	39.5
	90	112.8	79.4	98.3							90	100.2	90.5	106							90	37	20.2	19.7							90	85.2	99.3	76.4							90	34.1	24.6	18.4
	290	105.5	80.3	95.5							290	103.1	108.7	90.5							290	29.6	17.4	15.8							290	79	87.1	63.9							290	24.3	16.4	10.9
	Multiple comparisons										Multiple comparisons										Multiple comparisons										Multiple comparisons										Multiple comparisons
	Ordinary One-Way ANOVA										Ordinary One-Way ANOVA										Ordinary One-Way ANOVA										Ordinary One-Way ANOVA										Ordinary One-Way ANOVA
	Number of families	1									Number of families	1									Number of families	1									Number of families	1									Number of families	1
	Number of comparisons per family	5									Number of comparisons per family	5									Number of comparisons per family	5									Number of comparisons per family	5									Number of comparisons per family	5
	Alpha	0.05									Alpha	0.05									Alpha	0.05									Alpha	0.05									Alpha	0.05
	Dunnett's multiple comparisons test	Mean Diff,	95,00% CI of diff,	Significant?	Summary	Adjusted P Value	A-?				Dunnett's multiple comparisons test	Mean Diff,	95,00% CI of diff,	Significant?	Summary	Adjusted P Value	A-?				Dunnett's multiple comparisons test	Mean Diff,	95,00% CI of diff,	Significant?	Summary	Adjusted P Value	A-?				Dunnett's multiple comparisons test	Mean Diff,	95,00% CI of diff,	Significant?	Summary	Adjusted P Value	A-?				Dunnett's multiple comparisons test	Mean Diff,	95,00% CI of diff,	Significant?	Summary	Adjusted P Value	A-?
	SC vs. 2.9 µM 4-Ipo	5.733	-17,91 to 29,38	No	ns	0.9258	B	2,9 µM 4-Ipo			SC vs. 2.9 µM 4-Ipo	4.533	-15,71 to 24,78	No	ns	0.9445	B	2,9 µM 4-Ipo			SC vs. 2.9 µM 4-Ipo	5.467	-16,32 to 27,26	No	ns	0.9163	B	2,9 µM 4-Ipo			SC vs. 2.9 µM 4-Ipo	0.5	-18,96 to 19,96	No	ns	0.9999	B	2,9 µM 4-Ipo			SC vs. 2.9 µM 4-Ipo	16.27	-0,7122 to 33,25	No	ns	0.0619	B	2,9 µM 4-Ipo
	SC vs. 9.0 µM 4-Ipo	-2	-25,64 to 21,64	No	ns	0.9988	C	9,0 µM 4-Ipo			SC vs. 9.0 µM 4-Ipo	-0.7667	-21,01 to 19,48	No	ns	0.9999	C	9,0 µM 4-Ipo			SC vs. 9.0 µM 4-Ipo	21.47	-0,3248 to 43,26	No	ns	0.054	C	9,0 µM 4-Ipo			SC vs. 9.0 µM 4-Ipo	-5.6	-25,06 to 13,86	No	ns	0.8677	C	9,0 µM 4-Ipo			SC vs. 9.0 µM 4-Ipo	24.2	7,221 to 41,18	Yes	**	0.0057	C	9,0 µM 4-Ipo
	SC vs. 29 µM 4-Ipo	-3.7	-27,34 to 19,94	No	ns	0.9869	D	29 µM 4-Ipo			SC vs. 29 µM 4-Ipo	0.1333	-20,11 to 20,38	No	ns	>0,9999	D	29 µM 4-Ipo			SC vs. 29 µM 4-Ipo	47.7	25,91 to 69,49	Yes	***	0.0002	D	29 µM 4-Ipo			SC vs. 29 µM 4-Ipo	7.867	-11,59 to 27,33	No	ns	0.6644	D	29 µM 4-Ipo			SC vs. 29 µM 4-Ipo	49.43	32,45 to 66,41	Yes	****	<0,0001	D	29 µM 4-Ipo
	SC vs. 90 µM 4-Ipo	3.167	-20,48 to 26,81	No	ns	0.9936	E	90 µM 4-Ipo			SC vs. 90 µM 4-Ipo	1.1	-19,14 to 21,34	No	ns	0.9997	E	90 µM 4-Ipo			SC vs. 90 µM 4-Ipo	74.37	52,58 to 96,16	Yes	****	<0,0001	E	90 µM 4-Ipo			SC vs. 90 µM 4-Ipo	13.03	-6,428 to 32,49	No	ns	0.2463	E	90 µM 4-Ipo			SC vs. 90 µM 4-Ipo	74.3	57,32 to 91,28	Yes	****	<0,0001	E	90 µM 4-Ipo
	SC vs. 290 µM 4-Ipo	6.233	-17,41 to 29,88	No	ns	0.9007	F	290 µM 4-Ipo			SC vs. 290 µM 4-Ipo	-0.7667	-21,01 to 19,48	No	ns	0.9999	F	290 µM 4-Ipo			SC vs. 290 µM 4-Ipo	79.07	57,28 to 100,9	Yes	****	<0,0001	F	290 µM 4-Ipo			SC vs. 290 µM 4-Ipo	23.33	3,872 to 42,79	Yes	*	0.018	F	290 µM 4-Ipo			SC vs. 290 µM 4-Ipo	82.8	65,82 to 99,78	Yes	****	<0,0001	F	290 µM 4-Ipo
	Test details	Mean 1	Mean 2	Mean Diff,	SE of diff,	n1	n2	q	DF		Test details	Mean 1	Mean 2	Mean Diff,	SE of diff,	n1	n2	q	DF		Test details	Mean 1	Mean 2	Mean Diff,	SE of diff,	n1	n2	q	DF		Test details	Mean 1	Mean 2	Mean Diff,	SE of diff,	n1	n2	q	DF		Test details	Mean 1	Mean 2	Mean Diff,	SE of diff,	n1	n2	q	DF
	SC vs. 2.9 µM 4-Ipo	100	94.27	5.733	8.149	3	3	0.7036	12		SC vs. 2.9 µM 4-Ipo	100	95.47	4.533	6.977	3	3	0.6497	12		SC vs. 2.9 µM 4-Ipo	100	94.53	5.467	7.511	3	3	0.7278	12		SC vs. 2.9 µM 4-Ipo	100	99.5	0.5	6.708	3	3	0.07454	12		SC vs. 2.9 µM 4-Ipo	100	83.73	16.27	5.852	3	3	2.78	12
	SC vs. 9.0 µM 4-Ipo	100	102	-2	8.149	3	3	0.2454	12		SC vs. 9.0 µM 4-Ipo	100	100.8	-0.7667	6.977	3	3	0.1099	12		SC vs. 9.0 µM 4-Ipo	100	78.53	21.47	7.511	3	3	2.858	12		SC vs. 9.0 µM 4-Ipo	100	105.6	-5.6	6.708	3	3	0.8349	12		SC vs. 9.0 µM 4-Ipo	100	75.8	24.2	5.852	3	3	4.135	12
	SC vs. 29 µM 4-Ipo	100	103.7	-3.7	8.149	3	3	0.4541	12		SC vs. 29 µM 4-Ipo	100	99.87	0.1333	6.977	3	3	0.01911	12		SC vs. 29 µM 4-Ipo	100	52.3	47.7	7.511	3	3	6.351	12		SC vs. 29 µM 4-Ipo	100	92.13	7.867	6.708	3	3	1.173	12		SC vs. 29 µM 4-Ipo	100	50.57	49.43	5.852	3	3	8.447	12
	SC vs. 90 µM 4-Ipo	100	96.83	3.167	8.149	3	3	0.3886	12		SC vs. 90 µM 4-Ipo	100	98.9	1.1	6.977	3	3	0.1577	12		SC vs. 90 µM 4-Ipo	100	25.63	74.37	7.511	3	3	9.901	12		SC vs. 90 µM 4-Ipo	100	86.97	13.03	6.708	3	3	1.943	12		SC vs. 90 µM 4-Ipo	100	25.7	74.3	5.852	3	3	12.7	12
	SC vs. 290 µM 4-Ipo	100	93.77	6.233	8.149	3	3	0.7649	12		SC vs. 290 µM 4-Ipo	100	100.8	-0.7667	6.977	3	3	0.1099	12		SC vs. 290 µM 4-Ipo	100	20.93	79.07	7.511	3	3	10.53	12		SC vs. 290 µM 4-Ipo	100	76.67	23.33	6.708	3	3	3.479	12		SC vs. 290 µM 4-Ipo	100	17.2	82.8	5.852	3	3	14.15	12
	ANOVA summary										ANOVA summary										ANOVA summary										ANOVA summary										ANOVA summary
	F	0.5097		Brown-Forsythe test							F	0.1641		Brown-Forsythe test							F	41.68		Brown-Forsythe test							F	4.912		Brown-Forsythe test							F	64.26		Brown-Forsythe test
	P value	0.764		F (DFn, DFd)	1,416 (5, 12)						P value	0.9711		F (DFn, DFd)	0,7185 (5, 12)						P value	<0,0001		F (DFn, DFd)	0,6377 (5, 12)						P value	0.0112		F (DFn, DFd)	0,9219 (5, 12)						P value	<0,0001		F (DFn, DFd)	0,5189 (5, 12)
	P value summary	ns		P value	0.2869						P value summary	ns		P value	0.6219						P value summary	****		P value	0.6755						P value summary	*		P value	0.4997						P value summary	****		P value	0.7576
	Significant diff. among means (P < 0.05)?	No		P value summary	ns						Significant diff. among means (P < 0.05)?	No		P value summary	ns						Significant diff. among means (P < 0.05)?	Yes		P value summary	ns						Significant diff. among means (P < 0.05)?	Yes		P value summary	ns						Significant diff. among means (P < 0.05)?	Yes		P value summary	ns
	R square	0.1752		Are SDs significantly different (P < 0.05)?	No						R square	0.06398		Are SDs significantly different (P < 0.05)?	No						R square	0.9456		Are SDs significantly different (P < 0.05)?	No						R square	0.6718		Are SDs significantly different (P < 0.05)?	No						R square	0.964		Are SDs significantly different (P < 0.05)?	No
	ANOVA table	SS	DF	MS	F (DFn, DFd)	P value					ANOVA table	SS	DF	MS	F (DFn, DFd)	P value					ANOVA table	SS	DF	MS	F (DFn, DFd)	P value					ANOVA table	SS	DF	MS	F (DFn, DFd)	P value					ANOVA table	SS	DF	MS	F (DFn, DFd)	P value
	Treatment (between columns)	253.8	5	50.77	F (5, 12) = 0,5097	P=0,7640					Treatment (between columns)	59.9	5	11.98	F (5, 12) = 0,1641	P=0,9711					Treatment (between columns)	17637	5	3527	F (5, 12) = 41,68	P<0,0001					Treatment (between columns)	1658	5	331.5	F (5, 12) = 4,912	P=0,0112					Treatment (between columns)	16506	5	3301	F (5, 12) = 64,26	P<0,0001
	Residual (within columns)	1195	12	99.6							Residual (within columns)	876.3	12	73.03							Residual (within columns)	1015	12	84.62							Residual (within columns)	809.9	12	67.49							Residual (within columns)	616.5	12	51.37
	Total	1449	17								Total	936.2	17								Total	18652	17								Total	2468	17								Total	17123	17
	Data summary										Data summary										Data summary										Data summary										Data summary
	Number of treatments (columns)	6									Number of treatments (columns)	6									Number of treatments (columns)	6									Number of treatments (columns)	6									Number of treatments (columns)	6
	Number of values (total)	18									Number of values (total)	18									Number of values (total)	18									Number of values (total)	18									Number of values (total)	18
			Mean	SEM	N								Mean	SEM	N								Mean	SEM	N								Mean	SEM	N								Mean	SEM	N
	SC	0	100	0	3						SC	0	100	0	3						SC	0	100	0	3						SC	0	100	0	3						SC	0	100	0	3
	2,9 µM 4-Ipo	2.9	94.2667	0.976957	3						2,9 µM 4-Ipo	2.9	95.4667	6.5244	3						2,9 µM 4-Ipo	2.9	94.5333	2.67229	3						2,9 µM 4-Ipo	2.9	99.5	3.30051	3						2,9 µM 4-Ipo	2.9	83.7333	3.54134	3
	9,0 µM 4-Ipo	9	102	4.83839	3						9,0 µM 4-Ipo	9	100.767	5.50464	3						9,0 µM 4-Ipo	9	78.5333	7.52714	3						9,0 µM 4-Ipo	9	105.6	5.10718	3						9,0 µM 4-Ipo	9	75.8	4.84286	3
	29 µM 4-Ipo	29	103.7	5.26023	3						29 µM 4-Ipo	29	99.8667	4.8759	3						29 µM 4-Ipo	29	52.3	7.35731	3						29 µM 4-Ipo	29	92.1333	2.70329	3						29 µM 4-Ipo	29	50.5667	5.54807	3
	90 µM 4-Ipo	90	96.8333	9.6696	3						90 µM 4-Ipo	90	98.9	4.52143	3						90 µM 4-Ipo	90	25.6333	5.68517	3						90 µM 4-Ipo	90	86.9667	6.66942	3						90 µM 4-Ipo	90	25.7	4.56545	3
	290 µM 4-Ipo	290	93.7667	7.32606	3						290 µM 4-Ipo	290	100.767	5.38186	3						290 µM 4-Ipo	290	20.9333	4.35788	3						290 µM 4-Ipo	290	76.6667	6.79812	3						290 µM 4-Ipo	290	17.2	3.88887	3
	Non linear Fit - Table of Results										Non linear Fit - Table of Results										Non linear Fit - Table of Results										Non linear Fit - Table of Results										Non linear Fit - Table of Results
	Comparison of Fits					Goodness of Fit					Comparison of Fits	Can't calculate				Goodness of Fit					Comparison of Fits					Goodness of Fit					Comparison of Fits					Goodness of Fit					Comparison of Fits					Goodness of Fit
	Null hypothesis	[Agonist] vs, response (three parameters)				Degrees of Freedom	16				Null hypothesis	[Agonist] vs, response (three parameters)				Degrees of Freedom	17				Null hypothesis	[Agonist] vs, response (three parameters)				Degrees of Freedom	16				Null hypothesis	[Agonist] vs, response (three parameters)				Degrees of Freedom	16				Null hypothesis	[Agonist] vs, response (three parameters)				Degrees of Freedom	16
	Alternative hypothesis	[Inhibitor] vs, response -- Variable slope (four parameters)				R squared	0.05884				Alternative hypothesis	[Inhibitor] vs, response -- Variable slope (four parameters)				R squared	-32				Alternative hypothesis	[Inhibitor] vs, response -- Variable slope (four parameters)				R squared	0.9288				Alternative hypothesis	[Inhibitor] vs, response -- Variable slope (four parameters)				R squared	0.5859				Alternative hypothesis	[Inhibitor] vs, response -- Variable slope (four parameters)				R squared	0.9564
	P value	<0,0001				Sum of Squares	1364				P value					Sum of Squares	30895				P value	<0,0001				Sum of Squares	1328				P value	<0,0001				Sum of Squares	1022				P value	<0,0001				Sum of Squares	747.3
	Conclusion (alpha = 0.05)	Reject null hypothesis				Sy.x	9.232				Conclusion (alpha = 0.05)	Other fit didn't work				Sy.x	42.63				Conclusion (alpha = 0.05)	Reject null hypothesis				Sy.x	9.112				Conclusion (alpha = 0.05)	Reject null hypothesis				Sy.x	7.992				Conclusion (alpha = 0.05)	Reject null hypothesis				Sy.x	6.834
	Preferred model	[Inhibitor] vs, response -- Variable slope (four parameters)									Preferred model	[Agonist] vs, response (three parameters)									Preferred model	[Inhibitor] vs, response -- Variable slope (four parameters)									Preferred model	[Inhibitor] vs, response -- Variable slope (four parameters)									Preferred model	[Inhibitor] vs, response -- Variable slope (four parameters)
	F (DFn, DFd)	352,7 (1, 16)									F (DFn, DFd)										F (DFn, DFd)	866,0 (1, 16)									F (DFn, DFd)	504,3 (1, 16)									F (DFn, DFd)	1566 (1, 16)
		No Virus										Control vector										Rabbit										Rabbit C101										Rabbit H239
		N1	N2	N3								N1	N2	N3								N1	N2	N3								N1	N2	N3								N1	N2	N3
PK [µM]	SC									PK [µM]	SC	100	100	100						PK [µM]	SC	100	100	100						PK [µM]	SC	100	100	100						PK [µM]	SC	100	100	100
	2.9	100	100	100							2.9	97.3	104.1	114.4							2.9	95.9	93.8	110.4							2.9	99.8	89.5	81.8							2.9	89.9	109.6	96.3
	9	97.8	94.7	97							9	95.5	91.3	113.2							9	76.4	76.5	81							9	77.7	61.7	78.2							9	88.7	87.3	67.2
	29	100.1	104.6	108.5							29	99.4	88	109							29	63.8	41.2	47.8							29	85.3	62.5	61.9							29	65.8	55.7	33.8
	90	95.5	82.7	105.7							90	101.9	94.7	114							90	46.7	22.2	28.8							90	77.5	68.9	58.4							90	42.4	24.9	23.4
	290	89.8	96	106.7							290	100.7	102.5	107.5							290	38.9	19.1	24.7							290	72.9	64.3	56							290	33.6	19.4	14.8
		92.5	94.1	98.3
	Multiple comparisons										Multiple comparisons										Multiple comparisons										Multiple comparisons										Multiple comparisons
	Ordinary One-Way ANOVA										Ordinary One-Way ANOVA										Ordinary One-Way ANOVA										Ordinary One-Way ANOVA										Ordinary One-Way ANOVA
	Number of families	1									Number of families	1									Number of families	1									Number of families	1									Number of families	1
	Number of comparisons per family	5									Number of comparisons per family	5									Number of comparisons per family	5									Number of comparisons per family	5									Number of comparisons per family	5
	Alpha	0.05									Alpha	0.05									Alpha	0.05									Alpha	0.05									Alpha	0.05
	Dunnett's multiple comparisons test	Mean Diff,	95,00% CI of diff,	Significant?	Summary	Adjusted P Value	A-?				Dunnett's multiple comparisons test	Mean Diff,	95,00% CI of diff,	Significant?	Summary	Adjusted P Value	A-?				Dunnett's multiple comparisons test	Mean Diff,	95,00% CI of diff,	Significant?	Summary	Adjusted P Value	A-?				Dunnett's multiple comparisons test	Mean Diff,	95,00% CI of diff,	Significant?	Summary	Adjusted P Value	A-?				Dunnett's multiple comparisons test	Mean Diff,	95,00% CI of diff,	Significant?	Summary	Adjusted P Value	A-?
	SC vs. 2.9 µM 4-Ipo	3.5	-11,33 to 18,33	No	ns	0.9327	B	2,9 µM 4-Ipo			SC vs. 2.9 µM 4-Ipo	-5.267	-25,26 to 14,72	No	ns	0.901	B	2,9 µM 4-Ipo			SC vs. 2.9 µM 4-Ipo	-0.03333	-21,41 to 21,34	No	ns	>0,9999	B	2,9 µM 4-Ipo			SC vs. 2.9 µM 4-Ipo	9.633	-12,22 to 31,48	No	ns	0.5952	B	2,9 µM 4-Ipo			SC vs. 2.9 µM 4-Ipo	1.4	-24,57 to 27,37	No	ns	0.9997	B	2,9 µM 4-Ipo
	SC vs. 9.0 µM 4-Ipo	-4.4	-19,23 to 10,43	No	ns	0.8544	C	9,0 µM 4-Ipo			SC vs. 9.0 µM 4-Ipo	0	-19,99 to 19,99	No	ns	>0,9999	C	9,0 µM 4-Ipo			SC vs. 9.0 µM 4-Ipo	22.03	0,6575 to 43,41	Yes	*	0.0428	C	9,0 µM 4-Ipo			SC vs. 9.0 µM 4-Ipo	27.47	5,615 to 49,32	Yes	*	0.0134	C	9,0 µM 4-Ipo			SC vs. 9.0 µM 4-Ipo	18.93	-7,033 to 44,90	No	ns	0.1883	C	9,0 µM 4-Ipo
	SC vs. 29 µM 4-Ipo	5.367	-9,463 to 20,20	No	ns	0.7436	D	29 µM 4-Ipo			SC vs. 29 µM 4-Ipo	1.2	-18,79 to 21,19	No	ns	0.9997	D	29 µM 4-Ipo			SC vs. 29 µM 4-Ipo	49.07	27,69 to 70,44	Yes	***	0.0001	D	29 µM 4-Ipo			SC vs. 29 µM 4-Ipo	30.1	8,249 to 51,95	Yes	**	0.0072	D	29 µM 4-Ipo			SC vs. 29 µM 4-Ipo	48.23	22,27 to 74,20	Yes	***	0.0007	D	29 µM 4-Ipo
	SC vs. 90 µM 4-Ipo	2.5	-12,33 to 17,33	No	ns	0.9821	E	90 µM 4-Ipo			SC vs. 90 µM 4-Ipo	-3.533	-23,52 to 16,46	No	ns	0.9781	E	90 µM 4-Ipo			SC vs. 90 µM 4-Ipo	67.43	46,06 to 88,81	Yes	****	<0,0001	E	90 µM 4-Ipo			SC vs. 90 µM 4-Ipo	31.73	9,882 to 53,58	Yes	**	0.005	E	90 µM 4-Ipo			SC vs. 90 µM 4-Ipo	69.77	43,80 to 95,73	Yes	****	<0,0001	E	90 µM 4-Ipo
	SC vs. 290 µM 4-Ipo	5.033	-9,796 to 19,86	No	ns	0.784	F	290 µM 4-Ipo			SC vs. 290 µM 4-Ipo	-3.567	-23,56 to 16,42	No	ns	0.9773	F	290 µM 4-Ipo			SC vs. 290 µM 4-Ipo	72.43	51,06 to 93,81	Yes	****	<0,0001	F	290 µM 4-Ipo			SC vs. 290 µM 4-Ipo	35.6	13,75 to 57,45	Yes	**	0.0021	F	290 µM 4-Ipo			SC vs. 290 µM 4-Ipo	77.4	51,43 to 103,4	Yes	****	<0,0001	F	290 µM 4-Ipo
	Test details	Mean 1	Mean 2	Mean Diff,	SE of diff,	n1	n2	q	DF		Test details	Mean 1	Mean 2	Mean Diff,	SE of diff,	n1	n2	q	DF		Test details	Mean 1	Mean 2	Mean Diff,	SE of diff,	n1	n2	q	DF		Test details	Mean 1	Mean 2	Mean Diff,	SE of diff,	n1	n2	q	DF		Test details	Mean 1	Mean 2	Mean Diff,	SE of diff,	n1	n2	q	DF
	SC vs. 2.9 µM 4-Ipo	100	96.5	3.5	5.111	3	3	0.6847	12		SC vs. 2.9 µM 4-Ipo	100	105.3	-5.267	6.89	3	3	0.7644	12		SC vs. 2.9 µM 4-Ipo	100	100	-0.03333	7.368	3	3	0.004524	12		SC vs. 2.9 µM 4-Ipo	100	90.37	9.633	7.532	3	3	1.279	12		SC vs. 2.9 µM 4-Ipo	100	98.6	1.4	8.95	3	3	0.1564	12
	SC vs. 9.0 µM 4-Ipo	100	104.4	-4.4	5.111	3	3	0.8608	12		SC vs. 9.0 µM 4-Ipo	100	100	0	6.89	3	3	0	12		SC vs. 9.0 µM 4-Ipo	100	77.97	22.03	7.368	3	3	2.991	12		SC vs. 9.0 µM 4-Ipo	100	72.53	27.47	7.532	3	3	3.647	12		SC vs. 9.0 µM 4-Ipo	100	81.07	18.93	8.95	3	3	2.115	12
	SC vs. 29 µM 4-Ipo	100	94.63	5.367	5.111	3	3	1.05	12		SC vs. 29 µM 4-Ipo	100	98.8	1.2	6.89	3	3	0.1742	12		SC vs. 29 µM 4-Ipo	100	50.93	49.07	7.368	3	3	6.66	12		SC vs. 29 µM 4-Ipo	100	69.9	30.1	7.532	3	3	3.997	12		SC vs. 29 µM 4-Ipo	100	51.77	48.23	8.95	3	3	5.389	12
	SC vs. 90 µM 4-Ipo	100	97.5	2.5	5.111	3	3	0.4891	12		SC vs. 90 µM 4-Ipo	100	103.5	-3.533	6.89	3	3	0.5128	12		SC vs. 90 µM 4-Ipo	100	32.57	67.43	7.368	3	3	9.153	12		SC vs. 90 µM 4-Ipo	100	68.27	31.73	7.532	3	3	4.213	12		SC vs. 90 µM 4-Ipo	100	30.23	69.77	8.95	3	3	7.795	12
	SC vs. 290 µM 4-Ipo	100	94.97	5.033	5.111	3	3	0.9847	12		SC vs. 290 µM 4-Ipo	100	103.6	-3.567	6.89	3	3	0.5176	12		SC vs. 290 µM 4-Ipo	100	27.57	72.43	7.368	3	3	9.831	12		SC vs. 290 µM 4-Ipo	100	64.4	35.6	7.532	3	3	4.727	12		SC vs. 290 µM 4-Ipo	100	22.6	77.4	8.95	3	3	8.648	12
	ANOVA summary										ANOVA summary										ANOVA summary										ANOVA summary										ANOVA summary
	F	1.041		Brown-Forsythe test							F	0.2831		Brown-Forsythe test							F	38.84		Brown-Forsythe test							F	7.13		Brown-Forsythe test							F	28.9		Brown-Forsythe test
	P value	0.4377		F (DFn, DFd)	1,772 (5, 12)						P value	0.9135		F (DFn, DFd)	0,8170 (5, 12)						P value	<0,0001		F (DFn, DFd)	0,7618 (5, 12)						P value	0.0026		F (DFn, DFd)	0,3872 (5, 12)						P value	<0,0001		F (DFn, DFd)	0,4901 (5, 12)
	P value summary	ns		P value	0.1931						P value summary	ns		P value	0.5602						P value summary	****		P value	0.5942						P value summary	**		P value	0.8482						P value summary	****		P value	0.7777
	Significant diff. among means (P < 0.05)?	No		P value summary	ns						Significant diff. among means (P < 0.05)?	No		P value summary	ns						Significant diff. among means (P < 0.05)?	Yes		P value summary	ns						Significant diff. among means (P < 0.05)?	Yes		P value summary	ns						Significant diff. among means (P < 0.05)?	Yes		P value summary	ns
	R square	0.3025		Are SDs significantly different (P < 0.05)?	No						R square	0.1055		Are SDs significantly different (P < 0.05)?	No						R square	0.9418		Are SDs significantly different (P < 0.05)?	No						R square	0.7482		Are SDs significantly different (P < 0.05)?	No						R square	0.9233		Are SDs significantly different (P < 0.05)?	No
	ANOVA table	SS	DF	MS	F (DFn, DFd)	P value					ANOVA table	SS	DF	MS	F (DFn, DFd)	P value					ANOVA table	SS	DF	MS	F (DFn, DFd)	P value					ANOVA table	SS	DF	MS	F (DFn, DFd)	P value					ANOVA table	SS	DF	MS	F (DFn, DFd)	P value
	Treatment (between columns)	204	5	40.8	F (5, 12) = 1,041	P=0,4377					Treatment (between columns)	100.8	5	20.16	F (5, 12) = 0,2831	P=0,9135					Treatment (between columns)	15814	5	3163	F (5, 12) = 38,84	P<0,0001					Treatment (between columns)	3033	5	606.6	F (5, 12) = 7,130	P=0,0026					Treatment (between columns)	17365	5	3473	F (5, 12) = 28,90	P<0,0001
	Residual (within columns)	470.3	12	39.19							Residual (within columns)	854.5	12	71.21							Residual (within columns)	977.1	12	81.42							Residual (within columns)	1021	12	85.09							Residual (within columns)	1442	12	120.2
	Total	674.3	17								Total	955.3	17								Total	16791	17								Total	4054	17								Total	18807	17
	Data summary										Data summary										Data summary										Data summary										Data summary
	Number of treatments (columns)	6									Number of treatments (columns)	6									Number of treatments (columns)	6									Number of treatments (columns)	6									Number of treatments (columns)	6
	Number of values (total)	18									Number of values (total)	18									Number of values (total)	18									Number of values (total)	18									Number of values (total)	18
			Mean	SEM	N								Mean	SEM	N								Mean	SEM	N								Mean	SEM	N								Mean	SEM	N
	SC	0	100	0	3						SC	0	100	0	3						SC	0	100	0	3						SC	0	100	0	3						SC	0	100	0	3
	2,9 µM 4-Ipo	2.9	96.5	0.929157	3						2,9 µM 4-Ipo	2.9	105.267	4.97069	3						2,9 µM 4-Ipo	2.9	100.033	5.21866	3						2,9 µM 4-Ipo	2.9	90.3667	5.21419	3						2,9 µM 4-Ipo	2.9	98.6	5.80201	3
	9,0 µM 4-Ipo	9	104.4	2.42693	3						9,0 µM 4-Ipo	9	100	6.71044	3						9,0 µM 4-Ipo	9	77.9667	1.51694	3						9,0 µM 4-Ipo	9	72.5333	5.41859	3						9,0 µM 4-Ipo	9	81.0667	6.9451	3
	29 µM 4-Ipo	29	94.6333	6.65365	3						29 µM 4-Ipo	29	98.8	6.0696	3						29 µM 4-Ipo	29	50.9333	6.70953	3						29 µM 4-Ipo	29	69.9	7.70195	3						29 µM 4-Ipo	29	51.7667	9.44463	3
	90 µM 4-Ipo	90	97.5	4.93592	3						90 µM 4-Ipo	90	103.533	5.63097	3						90 µM 4-Ipo	90	32.5667	7.319	3						90 µM 4-Ipo	90	68.2667	5.52278	3						90 µM 4-Ipo	90	30.2333	6.09872	3
	290 µM 4-Ipo	290	94.9667	1.72948	3						290 µM 4-Ipo	290	103.567	2.03415	3						290 µM 4-Ipo	290	27.5667	5.89275	3						290 µM 4-Ipo	290	64.4	4.87887	3						290 µM 4-Ipo	290	22.6	5.65803	3
	Non linear Fit - Table of Results										Non linear Fit - Table of Results										Non linear Fit - Table of Results										Non linear Fit - Table of Results										Non linear Fit - Table of Results
	Comparison of Fits					Goodness of Fit					Comparison of Fits	Can't calculate				Goodness of Fit					Comparison of Fits					Goodness of Fit					Comparison of Fits					Goodness of Fit					Comparison of Fits					Goodness of Fit
	Null hypothesis	[Agonist] vs, response (three parameters)				Degrees of Freedom	16				Null hypothesis	[Agonist] vs, response (three parameters)				Degrees of Freedom	17				Null hypothesis	[Agonist] vs, response (three parameters)				Degrees of Freedom	16				Null hypothesis	[Agonist] vs, response (three parameters)				Degrees of Freedom	16				Null hypothesis	[Agonist] vs, response (three parameters)				Degrees of Freedom	16
	Alternative hypothesis	[Inhibitor] vs, response -- Variable slope (four parameters)				R squared	0.07583				Alternative hypothesis	[Inhibitor] vs, response -- Variable slope (four parameters)				R squared	-31.47				Alternative hypothesis	[Inhibitor] vs, response -- Variable slope (four parameters)				R squared	0.8955				Alternative hypothesis	[Inhibitor] vs, response -- Variable slope (four parameters)				R squared	0.663				Alternative hypothesis	[Inhibitor] vs, response -- Variable slope (four parameters)				R squared	0.8983
	P value	<0,0001				Sum of Squares	623.1				P value					Sum of Squares	31018				P value	<0,0001				Sum of Squares	1755				P value	<0,0001				Sum of Squares	1366				P value	<0,0001				Sum of Squares	1913
	Conclusion (alpha = 0.05)	Reject null hypothesis				Sy.x	6.241				Conclusion (alpha = 0.05)	Other fit is ambiguous				Sy.x	42.71				Conclusion (alpha = 0.05)	Reject null hypothesis				Sy.x	10.47				Conclusion (alpha = 0.05)	Reject null hypothesis				Sy.x	9.241				Conclusion (alpha = 0.05)	Reject null hypothesis				Sy.x	10.93
	Preferred model	[Inhibitor] vs, response -- Variable slope (four parameters)									Preferred model	[Agonist] vs, response (three parameters)									Preferred model	[Inhibitor] vs, response -- Variable slope (four parameters)									Preferred model	[Inhibitor] vs, response -- Variable slope (four parameters)									Preferred model	[Inhibitor] vs, response -- Variable slope (four parameters)
	F (DFn, DFd)	773,0 (1, 16)									F (DFn, DFd)										F (DFn, DFd)	606,4 (1, 16)									F (DFn, DFd)	468,8 (1, 16)									F (DFn, DFd)	580,1 (1, 16)
[truncated: 25 more columns]

## Sheet: S5 Fig G
		No Virus										Control vector										Bonobo										Bonobo R106										Bonobo R244
		N1	N2	N3								N1	N2	N3								N1	N2	N3								N1	N2	N3								N1	N2	N3
4-IPO [µM]	SC	100	100	100						4-IPO [µM]	SC	100	100	100						4-IPO [µM]	SC	100	100	100						4-IPO [µM]	SC	100	100	100						4-IPO [µM]	SC	100	100	100
	2.9	95.7	94.7	92.4							2.9	106.7	84.1	95.6							2.9	87.3	89.9	96.8							2.9	96.7	108.1	102.5							2.9	95.3	85.5	99.2
	9	109.4	103.7	92.9							9	101.7	90.8	109.8							9	84.9	99.3	102.7							9	89.7	111	94.3							9	90	108.2	99.5
	29	111.3	93.6	106.2							29	106.9	90.5	102.2							29	79.5	97.9	99.6							29	79.6	99.5	89.1							29	86.4	111.8	99.7
	90	112.8	79.4	98.3							90	100.2	90.5	106							90	91.2	110.6	106							90	70.7	89.8	87.9							90	82.7	104.9	104.8
	290	105.5	80.3	95.5							290	103.1	108.7	90.5							290	87.5	86.2	101.2							290	70.3	74.9	80.1							290	79.5	87.1	96.7
	Multiple comparisons										Multiple comparisons										Multiple comparisons										Multiple comparisons										Multiple comparisons
	Ordinary One-Way ANOVA										Ordinary One-Way ANOVA										Ordinary One-Way ANOVA										Ordinary One-Way ANOVA										Ordinary One-Way ANOVA
	Number of families	1									Number of families	1									Number of families	1									Number of families	1									Number of families	1
	Number of comparisons per family	5									Number of comparisons per family	5									Number of comparisons per family	5									Number of comparisons per family	5									Number of comparisons per family	5
	Alpha	0.05									Alpha	0.05									Alpha	0.05									Alpha	0.05									Alpha	0.05
	Dunnett's multiple comparisons test	Mean Diff,	95,00% CI of diff,	Significant?	Summary	Adjusted P Value	A-?				Dunnett's multiple comparisons test	Mean Diff,	95,00% CI of diff,	Significant?	Summary	Adjusted P Value	A-?				Dunnett's multiple comparisons test	Mean Diff,	95,00% CI of diff,	Significant?	Summary	Adjusted P Value	A-?				Dunnett's multiple comparisons test	Mean Diff,	95,00% CI of diff,	Significant?	Summary	Adjusted P Value	A-?				Dunnett's multiple comparisons test	Mean Diff,	95,00% CI of diff,	Significant?	Summary	Adjusted P Value	A-?
	SC vs. 2.9 µM 4-Ipo	5.733	-17,91 to 29,38	No	ns	0.9258	B	2,9 µM 4-Ipo			SC vs. 2.9 µM 4-Ipo	4.533	-15,71 to 24,78	No	ns	0.9445	B	2,9 µM 4-Ipo			SC vs. 2.9 µM 4-Ipo	8.667	-10,90 to 28,24	No	ns	0.5914	B	2,9 µM 4-Ipo			SC vs. 2.9 µM 4-Ipo	-2.433	-24,99 to 20,12	No	ns	0.8956	B	2,9 µM 4-Ipo			SC vs. 2.9 µM 4-Ipo	6.667	-15,64 to 28,97	No	ns	0.851	B	2,9 µM 4-Ipo
	SC vs. 9.0 µM 4-Ipo	-2	-25,64 to 21,64	No	ns	0.9988	C	9,0 µM 4-Ipo			SC vs. 9.0 µM 4-Ipo	-0.7667	-21,01 to 19,48	No	ns	0.9999	C	9,0 µM 4-Ipo			SC vs. 9.0 µM 4-Ipo	4.367	-15,20 to 23,94	No	ns	0.9452	C	9,0 µM 4-Ipo			SC vs. 9.0 µM 4-Ipo	1.667	-42,68 to 46,01	No	ns	0.9977	C	9,0 µM 4-Ipo			SC vs. 9.0 µM 4-Ipo	0.7667	-21,54 to 23,07	No	ns	0.9999	C	9,0 µM 4-Ipo
	SC vs. 29 µM 4-Ipo	-3.7	-27,34 to 19,94	No	ns	0.9869	D	29 µM 4-Ipo			SC vs. 29 µM 4-Ipo	0.1333	-20,11 to 20,38	No	ns	>0,9999	D	29 µM 4-Ipo			SC vs. 29 µM 4-Ipo	7.667	-11,90 to 27,24	No	ns	0.688	D	29 µM 4-Ipo			SC vs. 29 µM 4-Ipo	10.6	-28,78 to 49,98	No	ns	0.449	D	29 µM 4-Ipo			SC vs. 29 µM 4-Ipo	0.7	-21,61 to 23,01	No	ns	0.9999	D	29 µM 4-Ipo
	SC vs. 90 µM 4-Ipo	3.167	-20,48 to 26,81	No	ns	0.9936	E	90 µM 4-Ipo			SC vs. 90 µM 4-Ipo	1.1	-19,14 to 21,34	No	ns	0.9997	E	90 µM 4-Ipo			SC vs. 90 µM 4-Ipo	-2.6	-22,17 to 16,97	No	ns	0.9938	E	90 µM 4-Ipo			SC vs. 90 µM 4-Ipo	17.2	-24,43 to 58,83	No	ns	0.2438	E	90 µM 4-Ipo			SC vs. 90 µM 4-Ipo	2.533	-19,77 to 24,84	No	ns	0.9966	E	90 µM 4-Ipo
	SC vs. 290 µM 4-Ipo	6.233	-17,41 to 29,88	No	ns	0.9007	F	290 µM 4-Ipo			SC vs. 290 µM 4-Ipo	-0.7667	-21,01 to 19,48	No	ns	0.9999	F	290 µM 4-Ipo			SC vs. 290 µM 4-Ipo	8.367	-11,20 to 27,94	No	ns	0.6202	F	290 µM 4-Ipo			SC vs. 290 µM 4-Ipo	24.9	5,500 to 44,30	Yes	*	0.0309	F	290 µM 4-Ipo			SC vs. 290 µM 4-Ipo	12.23	-10,07 to 34,54	No	ns	0.4072	F	290 µM 4-Ipo
	Test details	Mean 1	Mean 2	Mean Diff,	SE of diff,	n1	n2	q	DF		Test details	Mean 1	Mean 2	Mean Diff,	SE of diff,	n1	n2	q	DF		Test details	Mean 1	Mean 2	Mean Diff,	SE of diff,	n1	n2	q	DF		Test details	Mean 1	Mean 2	Mean Diff,	SE of diff,	n1	n2	q	DF		Test details	Mean 1	Mean 2	Mean Diff,	SE of diff,	n1	n2	q	DF
	SC vs. 2.9 µM 4-Ipo	100	94.27	5.733	8.149	3	3	0.7036	12		SC vs. 2.9 µM 4-Ipo	100	95.47	4.533	6.977	3	3	0.6497	12		SC vs. 2.9 µM 4-Ipo	100	91.33	8.667	6.745	3	3	1.285	12		SC vs. 2.9 µM 4-Ipo	100	102.4	-2.433	3.291	3	3	0.7394	2		SC vs. 2.9 µM 4-Ipo	100	93.33	6.667	7.688	3	3	0.8672	12
	SC vs. 9.0 µM 4-Ipo	100	102	-2	8.149	3	3	0.2454	12		SC vs. 9.0 µM 4-Ipo	100	100.8	-0.7667	6.977	3	3	0.1099	12		SC vs. 9.0 µM 4-Ipo	100	95.63	4.367	6.745	3	3	0.6474	12		SC vs. 9.0 µM 4-Ipo	100	98.33	1.667	6.471	3	3	0.2576	2		SC vs. 9.0 µM 4-Ipo	100	99.23	0.7667	7.688	3	3	0.09972	12
	SC vs. 29 µM 4-Ipo	100	103.7	-3.7	8.149	3	3	0.4541	12		SC vs. 29 µM 4-Ipo	100	99.87	0.1333	6.977	3	3	0.01911	12		SC vs. 29 µM 4-Ipo	100	92.33	7.667	6.745	3	3	1.137	12		SC vs. 29 µM 4-Ipo	100	89.4	10.6	5.747	3	3	1.845	2		SC vs. 29 µM 4-Ipo	100	99.3	0.7	7.688	3	3	0.09105	12
	SC vs. 90 µM 4-Ipo	100	96.83	3.167	8.149	3	3	0.3886	12		SC vs. 90 µM 4-Ipo	100	98.9	1.1	6.977	3	3	0.1577	12		SC vs. 90 µM 4-Ipo	100	102.6	-2.6	6.745	3	3	0.3855	12		SC vs. 90 µM 4-Ipo	100	82.8	17.2	6.075	3	3	2.831	2		SC vs. 90 µM 4-Ipo	100	97.47	2.533	7.688	3	3	0.3295	12
	SC vs. 290 µM 4-Ipo	100	93.77	6.233	8.149	3	3	0.7649	12		SC vs. 290 µM 4-Ipo	100	100.8	-0.7667	6.977	3	3	0.1099	12		SC vs. 290 µM 4-Ipo	100	91.63	8.367	6.745	3	3	1.24	12		SC vs. 290 µM 4-Ipo	100	75.1	24.9	2.831	3	3	8.796	2		SC vs. 290 µM 4-Ipo	100	87.77	12.23	7.688	3	3	1.591	12
	ANOVA summary										ANOVA summary										ANOVA summary										ANOVA summary										ANOVA summary
	F	0.5097		Brown-Forsythe test							F	0.1641		Brown-Forsythe test							F	0.9932		Brown-Forsythe test							F	5.395		Brown-Forsythe test							F	0.7728		Brown-Forsythe test
	P value	0.764		F (DFn, DFd)	1,416 (5, 12)						P value	0.9711		F (DFn, DFd)	0,7185 (5, 12)						P value	0.4617		F (DFn, DFd)	0,4147 (5, 12)						P value	0.0079		F (DFn, DFd)	0,6191 (5, 12)						P value	0.5873		F (DFn, DFd)	0,5365 (5, 12)
	P value summary	ns		P value	0.2869						P value summary	ns		P value	0.6219						P value summary	ns		P value	0.8297						P value summary	**		P value	0.6882						P value summary	ns		P value	0.7453
	Significant diff. among means (P < 0.05)?	No		P value summary	ns						Significant diff. among means (P < 0.05)?	No		P value summary	ns						Significant diff. among means (P < 0.05)?	No		P value summary	ns						Significant diff. among means (P < 0.05)?	Yes		P value summary	ns						Significant diff. among means (P < 0.05)?	No		P value summary	ns
	R square	0.1752		Are SDs significantly different (P < 0.05)?	No						R square	0.06398		Are SDs significantly different (P < 0.05)?	No						R square	0.2927		Are SDs significantly different (P < 0.05)?	No						R square	0.6921		Are SDs significantly different (P < 0.05)?	No						R square	0.2436		Are SDs significantly different (P < 0.05)?	No
	ANOVA table	SS	DF	MS	F (DFn, DFd)	P value					ANOVA table	SS	DF	MS	F (DFn, DFd)	P value					ANOVA table	SS	DF	MS	F (DFn, DFd)	P value					ANOVA table	SS	DF	MS	F (DFn, DFd)	P value					ANOVA table	SS	DF	MS	F (DFn, DFd)	P value
	Treatment (between columns)	253.8	5	50.77	F (5, 12) = 0,5097	P=0,7640					Treatment (between columns)	59.9	5	11.98	F (5, 12) = 0,1641	P=0,9711					Treatment (between columns)	338.9	5	67.78	F (5, 12) = 0,9932	P=0,4617					Treatment (between columns)	1762	5	352.4	F (5, 12) = 5,395	P=0,0079					Treatment (between columns)	342.6	5	68.52	F (5, 12) = 0,7728	P=0,5873
	Residual (within columns)	1195	12	99.6							Residual (within columns)	876.3	12	73.03							Residual (within columns)	818.9	12	68.24							Residual (within columns)	783.9	12	65.32							Residual (within columns)	1064	12	88.66
	Total	1449	17								Total	936.2	17								Total	1158	17								Total	2546	17								Total	1406	17
	Data summary										Data summary										Data summary										Data summary										Data summary
	Number of treatments (columns)	6									Number of treatments (columns)	6									Number of treatments (columns)	6									Number of treatments (columns)	6									Number of treatments (columns)	6
	Number of values (total)	18									Number of values (total)	18									Number of values (total)	18									Number of values (total)	18									Number of values (total)	18
			Mean	SEM	N								Mean	SEM	N								Mean	SEM	N								Mean	SEM	N								Mean	SEM	N
	SC	0	100	0	3						SC	0	100	0	3						SC	0	100	0	3						SC	0	100	0	3						SC	0	100	0	3
	2,9 µM 4-Ipo	2.9	94.2667	0.976957	3						2,9 µM 4-Ipo	2.9	95.4667	6.5244	3						2,9 µM 4-Ipo	2.9	91.3333	2.83451	3						2,9 µM 4-Ipo	2.9	102.433	3.29107	3						2,9 µM 4-Ipo	2.9	93.3333	4.07526	3
	9,0 µM 4-Ipo	9	102	4.83839	3						9,0 µM 4-Ipo	9	100.767	5.50464	3						9,0 µM 4-Ipo	9	95.6333	5.45568	3						9,0 µM 4-Ipo	9	98.3333	6.47105	3						9,0 µM 4-Ipo	9	99.2333	5.25558	3
	29 µM 4-Ipo	29	103.7	5.26023	3						29 µM 4-Ipo	29	99.8667	4.8759	3						29 µM 4-Ipo	29	92.3333	6.43541	3						29 µM 4-Ipo	29	89.4	5.74659	3						29 µM 4-Ipo	29	99.3	7.33508	3
	90 µM 4-Ipo	90	96.8333	9.6696	3						90 µM 4-Ipo	90	98.9	4.52143	3						90 µM 4-Ipo	90	102.6	5.85263	3						90 µM 4-Ipo	90	82.8	6.07481	3						90 µM 4-Ipo	90	97.4667	7.38339	3
	290 µM 4-Ipo	290	93.7667	7.32606	3						290 µM 4-Ipo	290	100.767	5.38186	3						290 µM 4-Ipo	290	91.6333	4.79803	3						290 µM 4-Ipo	290	75.1	2.83078	3						290 µM 4-Ipo	290	87.7667	4.97639	3
	Non linear Fit - Table of Results										Non linear Fit - Table of Results										Non linear Fit - Table of Results										Non linear Fit - Table of Results										Non linear Fit - Table of Results
	Comparison of Fits					Goodness of Fit					Comparison of Fits	Can't calculate				Goodness of Fit					Comparison of Fits	Can't calculate				Goodness of Fit					Comparison of Fits					Goodness of Fit					Comparison of Fits	Can't calculate				Goodness of Fit
	Null hypothesis	[Agonist] vs, response (three parameters)				Degrees of Freedom	16				Null hypothesis	[Agonist] vs, response (three parameters)				Degrees of Freedom	17				Null hypothesis	[Agonist] vs, response (three parameters)				Degrees of Freedom	17				Null hypothesis	[Agonist] vs, response (three parameters)				Degrees of Freedom	16				Null hypothesis	[Agonist] vs, response (three parameters)				Degrees of Freedom	17
	Alternative hypothesis	[Inhibitor] vs, response -- Variable slope (four parameters)				R squared	0.05884				Alternative hypothesis	[Inhibitor] vs, response -- Variable slope (four parameters)				R squared	-32				Alternative hypothesis	[Inhibitor] vs, response -- Variable slope (four parameters)				R squared	-25.94				Alternative hypothesis	[Inhibitor] vs, response -- Variable slope (four parameters)				R squared	0.6445				Alternative hypothesis	[Inhibitor] vs, response -- Variable slope (four parameters)				R squared	-21.42
	P value	<0,0001				Sum of Squares	1364				P value					Sum of Squares	30895				P value					Sum of Squares	31187				P value	<0,0001				Sum of Squares	905.1				P value					Sum of Squares	31530
	Conclusion (alpha = 0.05)	Reject null hypothesis				Sy.x	9.232				Conclusion (alpha = 0.05)	Other fit didn't work				Sy.x	42.63				Conclusion (alpha = 0.05)	Other fit didn't work				Sy.x	42.83				Conclusion (alpha = 0.05)	Reject null hypothesis				Sy.x	7.521				Conclusion (alpha = 0.05)	Other fit didn't work				Sy.x	43.07
	Preferred model	[Inhibitor] vs, response -- Variable slope (four parameters)									Preferred model	[Agonist] vs, response (three parameters)									Preferred model	[Agonist] vs, response (three parameters)									Preferred model	[Inhibitor] vs, response -- Variable slope (four parameters)									Preferred model	[Agonist] vs, response (three parameters)
	F (DFn, DFd)	352,7 (1, 16)									F (DFn, DFd)										F (DFn, DFd)										F (DFn, DFd)	583,2 (1, 16)									F (DFn, DFd)
		No Virus										Control virus										Bonobo										Bonobo R106										Bonobo R244
		N1	N2	N3								N1	N2	N3								N1	N2	N3								N1	N2	N3								N1	N2	N3
PK [µM]	SC	100	100	100						PK [µM]	SC	100	100	100						PK [µM]	SC	100	100	100						PK [µM]	SC	100	100	100						PK [µM]	SC	100	100	100
	2.9	97.8	94.7	97							2.9	97.3	104.1	114.4							2.9	101.8	94	103.1							2.9	101.3	97.5	91.2							2.9	101.9	110.8	91.4
	9	100.1	104.6	108.5							9	95.5	91.3	113.2							9	114.7	105.4	105.8							9	99.6	85.4	89							9	103.2	101	93.9
	29	95.5	82.7	105.7							29	99.4	88	109							29	108	112.1	96.3							29	81.3	81.7	78.1							29	100	99.5	92.9
	90	89.8	96	106.7							90	101.9	94.7	114							90	106	95.7	104.8							90	80.2	74	74.3							90	105.1	100.2	94.5
	290	92.5	94.1	98.3							290	100.7	102.5	107.5							290	99.5	98.9	107.1							290	73.6	63	68.5							290	95.6	84.7	89.4
	Multiple comparisons										Multiple comparisons										Multiple comparisons										Multiple comparisons										Multiple comparisons
	Ordinary One-Way ANOVA										Ordinary One-Way ANOVA										Ordinary One-Way ANOVA										Ordinary One-Way ANOVA										Ordinary One-Way ANOVA
	Number of families	1									Number of families	1									Number of families	1									Number of families	1									Number of families	1
	Number of comparisons per family	5									Number of comparisons per family	5									Number of comparisons per family	5									Number of comparisons per family	5									Number of comparisons per family	5
	Alpha	0.05									Alpha	0.05									Alpha	0.05									Alpha	0.05									Alpha	0.05
	Dunnett's multiple comparisons test	Mean Diff,	95,00% CI of diff,	Significant?	Summary	Adjusted P Value	A-?				Dunnett's multiple comparisons test	Mean Diff,	95,00% CI of diff,	Significant?	Summary	Adjusted P Value	A-?				Dunnett's multiple comparisons test	Mean Diff,	95,00% CI of diff,	Significant?	Summary	Adjusted P Value	A-?				Dunnett's multiple comparisons test	Mean Diff,	95,00% CI of diff,	Significant?	Summary	Adjusted P Value	A-?				Dunnett's multiple comparisons test	Mean Diff,	95,00% CI of diff,	Significant?	Summary	Adjusted P Value	A-?
	SC vs. 2.9 µM 4-Ipo	3.5	-11,33 to 18,33	No	ns	0.9327	B	2,9 µM 4-Ipo			SC vs. 2.9 µM 4-Ipo	-5.267	-25,26 to 14,72	No	ns	0.901	B	2,9 µM 4-Ipo			SC vs. 2.9 µM 4-Ipo	0.3667	-12,31 to 13,04	No	ns	0.9999	B	2,9 µM 4-Ipo			SC vs. 2.9 µM 4-Ipo	3.333	-7,468 to 14,13	No	ns	0.8357	B	2,9 µM 4-Ipo			SC vs. 2.9 µM 4-Ipo	-1.367	-14,76 to 12,02	No	ns	0.9981	B	2,9 µM 4-Ipo
	SC vs. 9.0 µM 4-Ipo	-4.4	-19,23 to 10,43	No	ns	0.8544	C	9,0 µM 4-Ipo			SC vs. 9.0 µM 4-Ipo	0	-19,99 to 19,99	No	ns	>0,9999	C	9,0 µM 4-Ipo			SC vs. 9.0 µM 4-Ipo	-8.633	-21,31 to 4,039	No	ns	0.2339	C	9,0 µM 4-Ipo			SC vs. 9.0 µM 4-Ipo	8.667	-2,135 to 19,47	No	ns	0.1334	C	9,0 µM 4-Ipo			SC vs. 9.0 µM 4-Ipo	0.6333	-12,76 to 14,02	No	ns	0.9998	C	9,0 µM 4-Ipo
	SC vs. 29 µM 4-Ipo	5.367	-9,463 to 20,20	No	ns	0.7436	D	29 µM 4-Ipo			SC vs. 29 µM 4-Ipo	1.2	-18,79 to 21,19	No	ns	0.9997	D	29 µM 4-Ipo			SC vs. 29 µM 4-Ipo	-5.467	-18,14 to 7,206	No	ns	0.613	D	29 µM 4-Ipo			SC vs. 29 µM 4-Ipo	19.63	8,832 to 30,43	Yes	***	0.0009	D	29 µM 4-Ipo			SC vs. 29 µM 4-Ipo	2.533	-10,86 to 15,92	No	ns	0.9711	D	29 µM 4-Ipo
	SC vs. 90 µM 4-Ipo	2.5	-12,33 to 17,33	No	ns	0.9821	E	90 µM 4-Ipo			SC vs. 90 µM 4-Ipo	-3.533	-23,52 to 16,46	No	ns	0.9781	E	90 µM 4-Ipo			SC vs. 90 µM 4-Ipo	-2.167	-14,84 to 10,51	No	ns	0.981	E	90 µM 4-Ipo			SC vs. 90 µM 4-Ipo	23.83	13,03 to 34,63	Yes	***	0.0002	E	90 µM 4-Ipo			SC vs. 90 µM 4-Ipo	0.06667	-13,32 to 13,46	No	ns	>0,9999	E	90 µM 4-Ipo
	SC vs. 290 µM 4-Ipo	5.033	-9,796 to 19,86	No	ns	0.784	F	290 µM 4-Ipo			SC vs. 290 µM 4-Ipo	-3.567	-23,56 to 16,42	No	ns	0.9773	F	290 µM 4-Ipo			SC vs. 290 µM 4-Ipo	-1.833	-14,51 to 10,84	No	ns	0.9908	F	290 µM 4-Ipo			SC vs. 290 µM 4-Ipo	31.63	20,83 to 42,43	Yes	****	<0,0001	F	290 µM 4-Ipo			SC vs. 290 µM 4-Ipo	10.1	-3,289 to 23,49	No	ns	0.1675	F	290 µM 4-Ipo
	Test details	Mean 1	Mean 2	Mean Diff,	SE of diff,	n1	n2	q	DF		Test details	Mean 1	Mean 2	Mean Diff,	SE of diff,	n1	n2	q	DF		Test details	Mean 1	Mean 2	Mean Diff,	SE of diff,	n1	n2	q	DF		Test details	Mean 1	Mean 2	Mean Diff,	SE of diff,	n1	n2	q	DF		Test details	Mean 1	Mean 2	Mean Diff,	SE of diff,	n1	n2	q	DF
	SC vs. 2.9 µM 4-Ipo	100	96.5	3.5	5.111	3	3	0.6847	12		SC vs. 2.9 µM 4-Ipo	100	105.3	-5.267	6.89	3	3	0.7644	12		SC vs. 2.9 µM 4-Ipo	100	99.63	0.3667	4.368	3	3	0.08395	12		SC vs. 2.9 µM 4-Ipo	100	96.67	3.333	3.723	3	3	0.8954	12		SC vs. 2.9 µM 4-Ipo	100	101.4	-1.367	4.615	3	3	0.2962	12
	SC vs. 9.0 µM 4-Ipo	100	104.4	-4.4	5.111	3	3	0.8608	12		SC vs. 9.0 µM 4-Ipo	100	100	0	6.89	3	3	0	12		SC vs. 9.0 µM 4-Ipo	100	108.6	-8.633	4.368	3	3	1.977	12		SC vs. 9.0 µM 4-Ipo	100	91.33	8.667	3.723	3	3	2.328	12		SC vs. 9.0 µM 4-Ipo	100	99.37	0.6333	4.615	3	3	0.1372	12
	SC vs. 29 µM 4-Ipo	100	94.63	5.367	5.111	3	3	1.05	12		SC vs. 29 µM 4-Ipo	100	98.8	1.2	6.89	3	3	0.1742	12		SC vs. 29 µM 4-Ipo	100	105.5	-5.467	4.368	3	3	1.252	12		SC vs. 29 µM 4-Ipo	100	80.37	19.63	3.723	3	3	5.274	12		SC vs. 29 µM 4-Ipo	100	97.47	2.533	4.615	3	3	0.549	12
	SC vs. 90 µM 4-Ipo	100	97.5	2.5	5.111	3	3	0.4891	12		SC vs. 90 µM 4-Ipo	100	103.5	-3.533	6.89	3	3	0.5128	12		SC vs. 90 µM 4-Ipo	100	102.2	-2.167	4.368	3	3	0.496	12		SC vs. 90 µM 4-Ipo	100	76.17	23.83	3.723	3	3	6.402	12		SC vs. 90 µM 4-Ipo	100	99.93	0.06667	4.615	3	3	0.01445	12
	SC vs. 290 µM 4-Ipo	100	94.97	5.033	5.111	3	3	0.9847	12		SC vs. 290 µM 4-Ipo	100	103.6	-3.567	6.89	3	3	0.5176	12		SC vs. 290 µM 4-Ipo	100	101.8	-1.833	4.368	3	3	0.4197	12		SC vs. 290 µM 4-Ipo	100	68.37	31.63	3.723	3	3	8.497	12		SC vs. 290 µM 4-Ipo	100	89.9	10.1	4.615	3	3	2.189	12
	ANOVA summary										ANOVA summary										ANOVA summary										ANOVA summary										ANOVA summary
	F	1.041		Brown-Forsythe test							F	0.2831		Brown-Forsythe test							F	1.262		Brown-Forsythe test							F	22.4		Brown-Forsythe test							F	1.631		Brown-Forsythe test
	P value	0.4377		F (DFn, DFd)	1,772 (5, 12)						P value	0.9135		F (DFn, DFd)	0,8170 (5, 12)						P value	0.3413		F (DFn, DFd)	0,4303 (5, 12)						P value	<0,0001		F (DFn, DFd)	0,8587 (5, 12)						P value	0.2257		F (DFn, DFd)	1,002 (5, 12)
	P value summary	ns		P value	0.1931						P value summary	ns		P value	0.5602						P value summary	ns		P value	0.8191						P value summary	****		P value	0.5355						P value summary	ns		P value	0.457
	Significant diff. among means (P < 0.05)?	No		P value summary	ns						Significant diff. among means (P < 0.05)?	No		P value summary	ns						Significant diff. among means (P < 0.05)?	No		P value summary	ns						Significant diff. among means (P < 0.05)?	Yes		P value summary	ns						Significant diff. among means (P < 0.05)?	No		P value summary	ns
	R square	0.3025		Are SDs significantly different (P < 0.05)?	No						R square	0.1055		Are SDs significantly different (P < 0.05)?	No						R square	0.3446		Are SDs significantly different (P < 0.05)?	No						R square	0.9032		Are SDs significantly different (P < 0.05)?	No						R square	0.4046		Are SDs significantly different (P < 0.05)?	No
	ANOVA table	SS	DF	MS	F (DFn, DFd)	P value					ANOVA table	SS	DF	MS	F (DFn, DFd)	P value					ANOVA table	SS	DF	MS	F (DFn, DFd)	P value					ANOVA table	SS	DF	MS	F (DFn, DFd)	P value					ANOVA table	SS	DF	MS	F (DFn, DFd)	P value
	Treatment (between columns)	204	5	40.8	F (5, 12) = 1,041	P=0,4377					Treatment (between columns)	100.8	5	20.16	F (5, 12) = 0,2831	P=0,9135					Treatment (between columns)	180.6	5	36.12	F (5, 12) = 1,262	P=0,3413					Treatment (between columns)	2328	5	465.6	F (5, 12) = 22,40	P<0,0001					Treatment (between columns)	260.5	5	52.1	F (5, 12) = 1,631	P=0,2257
	Residual (within columns)	470.3	12	39.19							Residual (within columns)	854.5	12	71.21							Residual (within columns)	343.4	12	28.62							Residual (within columns)	249.5	12	20.79							Residual (within columns)	383.3	12	31.94
	Total	674.3	17								Total	955.3	17								Total	524	17								Total	2577	17								Total	643.8	17
	Data summary										Data summary										Data summary										Data summary										Data summary
	Number of treatments (columns)	6									Number of treatments (columns)	6									Number of treatments (columns)	6									Number of treatments (columns)	6									Number of treatments (columns)	6
	Number of values (total)	18									Number of values (total)	18									Number of values (total)	18									Number of values (total)	18									Number of values (total)	18
			Mean	SEM	N								Mean	SEM	N								Mean	SEM	N								Mean	SEM	N								Mean	SEM	N
	SC	0	100	0	3						SC	0	100	0	3						SC	0	100	0	3						SC	0	100	0	3						SC	0	100	0	3
	2,9 µM 4-Ipo	2.9	96.5	0.929157	3						2,9 µM 4-Ipo	2.9	105.267	4.97069	3						2,9 µM 4-Ipo	2.9	99.6333	2.84156	3						2,9 µM 4-Ipo	2.9	96.6667	2.94524	3						2,9 µM 4-Ipo	2.9	101.367	5.60664	3
	9,0 µM 4-Ipo	9	104.4	2.42693	3						9,0 µM 4-Ipo	9	100	6.71044	3						9,0 µM 4-Ipo	9	108.633	3.03553	3						9,0 µM 4-Ipo	9	91.3333	4.26198	3						9,0 µM 4-Ipo	9	99.3667	2.80614	3
	29 µM 4-Ipo	29	94.6333	6.65365	3						29 µM 4-Ipo	29	98.8	6.0696	3						29 µM 4-Ipo	29	105.467	4.73369	3						29 µM 4-Ipo	29	80.3667	1.1392	3						29 µM 4-Ipo	29	97.4667	2.28789	3
	90 µM 4-Ipo	90	97.5	4.93592	3						90 µM 4-Ipo	90	103.533	5.63097	3						90 µM 4-Ipo	90	102.167	3.25184	3						90 µM 4-Ipo	90	76.1667	2.01853	3						90 µM 4-Ipo	90	99.9333	3.06286	3
	290 µM 4-Ipo	290	94.9667	1.72948	3						290 µM 4-Ipo	290	103.567	2.03415	3						290 µM 4-Ipo	290	101.833	2.63902	3						290 µM 4-Ipo	290	68.3667	3.06068	3						290 µM 4-Ipo	290	89.9	3.15647	3
	Non linear Fit - Table of Results										Non linear Fit - Table of Results										Non linear Fit - Table of Results										Non linear Fit - Table of Results										Non linear Fit - Table of Results
	Comparison of Fits					Goodness of Fit					Comparison of Fits	Can't calculate				Goodness of Fit					Comparison of Fits	Can't calculate				Goodness of Fit					Comparison of Fits					Goodness of Fit					Comparison of Fits					Goodness of Fit
	Null hypothesis	[Agonist] vs, response (three parameters)				Degrees of Freedom	16				Null hypothesis	[Agonist] vs, response (three parameters)				Degrees of Freedom	17				Null hypothesis	[Agonist] vs, response (three parameters)				Degrees of Freedom	17				Null hypothesis	[Agonist] vs, response (three parameters)				Degrees of Freedom	16				Null hypothesis	[Agonist] vs, response (three parameters)				Degrees of Freedom	16
	Alternative hypothesis	[Inhibitor] vs, response -- Variable slope (four parameters)				R squared	0.07583				Alternative hypothesis	[Inhibitor] vs, response -- Variable slope (four parameters)				R squared	-31.47				Alternative hypothesis	[Inhibitor] vs, response -- Variable slope (four parameters)				R squared	-57.55				Alternative hypothesis	[Inhibitor] vs, response -- Variable slope (four parameters)				R squared	0.8674				Alternative hypothesis	[Inhibitor] vs, response -- Variable slope (four parameters)				R squared	0.3642
	P value	<0,0001				Sum of Squares	623.1				P value					Sum of Squares	31018				P value					Sum of Squares	30681				P value	<0,0001				Sum of Squares	341.7				P value	<0,0001				Sum of Squares	409.4
	Conclusion (alpha = 0.05)	Reject null hypothesis				Sy.x	6.241				Conclusion (alpha = 0.05)	Other fit is ambiguous				Sy.x	42.71				Conclusion (alpha = 0.05)	Other fit is ambiguous				Sy.x	42.48				Conclusion (alpha = 0.05)	Reject null hypothesis				Sy.x	4.621				Conclusion (alpha = 0.05)	Reject null hypothesis				Sy.x	5.058
	Preferred model	[Inhibitor] vs, response -- Variable slope (four parameters)									Preferred model	[Agonist] vs, response (three parameters)									Preferred model	[Agonist] vs, response (three parameters)									Preferred model	[Inhibitor] vs, response -- Variable slope (four parameters)									Preferred model	[Inhibitor] vs, response -- Variable slope (four parameters)
	F (DFn, DFd)	773,0 (1, 16)									F (DFn, DFd)										F (DFn, DFd)										F (DFn, DFd)	1676 (1, 16)									F (DFn, DFd)	1184 (1, 16)
[truncated: 5 more columns]

## Sheet: S5 Fig H
		No Virus										Control vector										Orangutan										Orangutan R106										Orangutan R244
		N1	N2	N3								N1	N2	N3								N1	N2	N3								N1	N2	N3								N1	N2	N3
4-IPO [µM]	SC	100	100	100						4-IPO [µM]	SC	100	100	100						4-IPO [µM]	SC	100	100	100						4-IPO [µM]	SC	100	100	100						4-IPO [µM]	SC	100	100	100
	2.9	95.7	94.7	92.4							2.9	106.7	84.1	95.6							2.9	105.6	103.5	103.4							2.9	97	93.3	103.7							2.9	107.1	102.1	103.8
	9	109.4	103.7	92.9							9	101.7	90.8	109.8							9	100.4	102.3	103.9							9	86.6	90.3	92.3							9	106.6	113.3	111.7
	29	111.3	93.6	106.2							29	106.9	90.5	102.2							29	112.4	93	102.4							29	82	89.6	78.6							29	104.4	105.7	98.1
	90	112.8	79.4	98.3							90	100.2	90.5	106							90	106.1	103	99.2							90	71.4	72.4	68.5							90	94.3	102.4	91.9
	290	105.5	80.3	95.5							290	103.1	108.7	90.5							290	90.1	107.9	98.9							290	66.9	63.8	61.8							290	90.1	98.8	87.3
	Multiple comparisons										Multiple comparisons										Multiple comparisons										Multiple comparisons										Multiple comparisons
	Ordinary One-Way ANOVA										Ordinary One-Way ANOVA										Ordinary One-Way ANOVA										Ordinary One-Way ANOVA										Ordinary One-Way ANOVA
	Number of families	1									Number of families	1									Number of families	1									Number of families	1									Number of families	1
	Number of comparisons per family	5									Number of comparisons per family	5									Number of comparisons per family	5									Number of comparisons per family	5									Number of comparisons per family	5
	Alpha	0.05									Alpha	0.05									Alpha	0.05									Alpha	0.05									Alpha	0.05
	Dunnett's multiple comparisons test	Mean Diff,	95,00% CI of diff,	Significant?	Summary	Adjusted P Value	A-?				Dunnett's multiple comparisons test	Mean Diff,	95,00% CI of diff,	Significant?	Summary	Adjusted P Value	A-?				Dunnett's multiple comparisons test	Mean Diff,	95,00% CI of diff,	Significant?	Summary	Adjusted P Value	A-?				Dunnett's multiple comparisons test	Mean Diff,	95,00% CI of diff,	Significant?	Summary	Adjusted P Value	A-?				Dunnett's multiple comparisons test	Mean Diff,	95,00% CI of diff,	Significant?	Summary	Adjusted P Value	A-?
	SC vs. 2.9 µM 4-Ipo	5.733	-17,91 to 29,38	No	ns	0.9258	B	2,9 µM 4-Ipo			SC vs. 2.9 µM 4-Ipo	4.533	-15,71 to 24,78	No	ns	0.9445	B	2,9 µM 4-Ipo			SC vs. 2.9 µM 4-Ipo	-4.167	-17,49 to 9,160	No	ns	0.8292	B	2,9 µM 4-Ipo			SC vs. 2.9 µM 4-Ipo	2	-6,573 to 10,57	No	ns	0.9355	B	2,9 µM 4-Ipo			SC vs. 2.9 µM 4-Ipo	-4.333	-14,07 to 5,408	No	ns	0.5878	B	2,9 µM 4-Ipo
	SC vs. 9.0 µM 4-Ipo	-2	-25,64 to 21,64	No	ns	0.9988	C	9,0 µM 4-Ipo			SC vs. 9.0 µM 4-Ipo	-0.7667	-21,01 to 19,48	No	ns	0.9999	C	9,0 µM 4-Ipo			SC vs. 9.0 µM 4-Ipo	-2.2	-15,53 to 11,13	No	ns	0.9836	C	9,0 µM 4-Ipo			SC vs. 9.0 µM 4-Ipo	10.27	1,694 to 18,84	Yes	*	0.0181	C	9,0 µM 4-Ipo			SC vs. 9.0 µM 4-Ipo	-10.53	-20,27 to -0,7918	Yes	*	0.033	C	9,0 µM 4-Ipo
	SC vs. 29 µM 4-Ipo	-3.7	-27,34 to 19,94	No	ns	0.9869	D	29 µM 4-Ipo			SC vs. 29 µM 4-Ipo	0.1333	-20,11 to 20,38	No	ns	>0,9999	D	29 µM 4-Ipo			SC vs. 29 µM 4-Ipo	-2.6	-15,93 to 10,73	No	ns	0.9673	D	29 µM 4-Ipo			SC vs. 29 µM 4-Ipo	16.6	8,027 to 25,17	Yes	***	0.0005	D	29 µM 4-Ipo			SC vs. 29 µM 4-Ipo	-2.733	-12,47 to 7,008	No	ns	0.878	D	29 µM 4-Ipo
	SC vs. 90 µM 4-Ipo	3.167	-20,48 to 26,81	No	ns	0.9936	E	90 µM 4-Ipo			SC vs. 90 µM 4-Ipo	1.1	-19,14 to 21,34	No	ns	0.9997	E	90 µM 4-Ipo			SC vs. 90 µM 4-Ipo	-2.767	-16,09 to 10,56	No	ns	0.9583	E	90 µM 4-Ipo			SC vs. 90 µM 4-Ipo	29.23	20,66 to 37,81	Yes	****	<0,0001	E	90 µM 4-Ipo			SC vs. 90 µM 4-Ipo	3.8	-5,942 to 13,54	No	ns	0.6911	E	90 µM 4-Ipo
	SC vs. 290 µM 4-Ipo	6.233	-17,41 to 29,88	No	ns	0.9007	F	290 µM 4-Ipo			SC vs. 290 µM 4-Ipo	-0.7667	-21,01 to 19,48	No	ns	0.9999	F	290 µM 4-Ipo			SC vs. 290 µM 4-Ipo	1.033	-12,29 to 14,36	No	ns	0.9996	F	290 µM 4-Ipo			SC vs. 290 µM 4-Ipo	35.83	27,26 to 44,41	Yes	****	<0,0001	F	290 µM 4-Ipo			SC vs. 290 µM 4-Ipo	7.933	-1,808 to 17,67	No	ns	0.1259	F	290 µM 4-Ipo
	Test details	Mean 1	Mean 2	Mean Diff,	SE of diff,	n1	n2	q	DF		Test details	Mean 1	Mean 2	Mean Diff,	SE of diff,	n1	n2	q	DF		Test details	Mean 1	Mean 2	Mean Diff,	SE of diff,	n1	n2	q	DF		Test details	Mean 1	Mean 2	Mean Diff,	SE of diff,	n1	n2	q	DF		Test details	Mean 1	Mean 2	Mean Diff,	SE of diff,	n1	n2	q	DF
	SC vs. 2.9 µM 4-Ipo	100	94.27	5.733	8.149	3	3	0.7036	12		SC vs. 2.9 µM 4-Ipo	100	95.47	4.533	6.977	3	3	0.6497	12		SC vs. 2.9 µM 4-Ipo	100	104.2	-4.167	4.593	3	3	0.9071	12		SC vs. 2.9 µM 4-Ipo	100	98	2	2.955	3	3	0.6769	12		SC vs. 2.9 µM 4-Ipo	100	104.3	-4.333	3.358	3	3	1.291	12
	SC vs. 9.0 µM 4-Ipo	100	102	-2	8.149	3	3	0.2454	12		SC vs. 9.0 µM 4-Ipo	100	100.8	-0.7667	6.977	3	3	0.1099	12		SC vs. 9.0 µM 4-Ipo	100	102.2	-2.2	4.593	3	3	0.479	12		SC vs. 9.0 µM 4-Ipo	100	89.73	10.27	2.955	3	3	3.475	12		SC vs. 9.0 µM 4-Ipo	100	110.5	-10.53	3.358	3	3	3.137	12
	SC vs. 29 µM 4-Ipo	100	103.7	-3.7	8.149	3	3	0.4541	12		SC vs. 29 µM 4-Ipo	100	99.87	0.1333	6.977	3	3	0.01911	12		SC vs. 29 µM 4-Ipo	100	102.6	-2.6	4.593	3	3	0.566	12		SC vs. 29 µM 4-Ipo	100	83.4	16.6	2.955	3	3	5.618	12		SC vs. 29 µM 4-Ipo	100	102.7	-2.733	3.358	3	3	0.8141	12
	SC vs. 90 µM 4-Ipo	100	96.83	3.167	8.149	3	3	0.3886	12		SC vs. 90 µM 4-Ipo	100	98.9	1.1	6.977	3	3	0.1577	12		SC vs. 90 µM 4-Ipo	100	102.8	-2.767	4.593	3	3	0.6023	12		SC vs. 90 µM 4-Ipo	100	70.77	29.23	2.955	3	3	9.893	12		SC vs. 90 µM 4-Ipo	100	96.2	3.8	3.358	3	3	1.132	12
	SC vs. 290 µM 4-Ipo	100	93.77	6.233	8.149	3	3	0.7649	12		SC vs. 290 µM 4-Ipo	100	100.8	-0.7667	6.977	3	3	0.1099	12		SC vs. 290 µM 4-Ipo	100	98.97	1.033	4.593	3	3	0.225	12		SC vs. 290 µM 4-Ipo	100	64.17	35.83	2.955	3	3	12.13	12		SC vs. 290 µM 4-Ipo	100	92.07	7.933	3.358	3	3	2.363	12
	ANOVA summary										ANOVA summary										ANOVA summary										ANOVA summary										ANOVA summary
	F	0.5097		Brown-Forsythe test							F	0.1641		Brown-Forsythe test							F	0.3527		Brown-Forsythe test							F	48.24		Brown-Forsythe test							F	7.41		Brown-Forsythe test
	P value	0.764		F (DFn, DFd)	1,416 (5, 12)						P value	0.9711		F (DFn, DFd)	0,7185 (5, 12)						P value	0.8709		F (DFn, DFd)	2,140 (5, 12)						P value	<0,0001		F (DFn, DFd)	1,013 (5, 12)						P value	0.0022		F (DFn, DFd)	0,5961 (5, 12)
	P value summary	ns		P value	0.2869						P value summary	ns		P value	0.6219						P value summary	ns		P value	0.1301						P value summary	****		P value	0.4516						P value summary	**		P value	0.704
	Significant diff. among means (P < 0.05)?	No		P value summary	ns						Significant diff. among means (P < 0.05)?	No		P value summary	ns						Significant diff. among means (P < 0.05)?	No		P value summary	ns						Significant diff. among means (P < 0.05)?	Yes		P value summary	ns						Significant diff. among means (P < 0.05)?	Yes		P value summary	ns
	R square	0.1752		Are SDs significantly different (P < 0.05)?	No						R square	0.06398		Are SDs significantly different (P < 0.05)?	No						R square	0.1281		Are SDs significantly different (P < 0.05)?	No						R square	0.9526		Are SDs significantly different (P < 0.05)?	No						R square	0.7553		Are SDs significantly different (P < 0.05)?	No
	ANOVA table	SS	DF	MS	F (DFn, DFd)	P value					ANOVA table	SS	DF	MS	F (DFn, DFd)	P value					ANOVA table	SS	DF	MS	F (DFn, DFd)	P value					ANOVA table	SS	DF	MS	F (DFn, DFd)	P value					ANOVA table	SS	DF	MS	F (DFn, DFd)	P value
	Treatment (between columns)	253.8	5	50.77	F (5, 12) = 0,5097	P=0,7640					Treatment (between columns)	59.9	5	11.98	F (5, 12) = 0,1641	P=0,9711					Treatment (between columns)	55.81	5	11.16	F (5, 12) = 0,3527	P=0,8709					Treatment (between columns)	3159	5	631.8	F (5, 12) = 48,24	P<0,0001					Treatment (between columns)	626.5	5	125.3	F (5, 12) = 7,410	P=0,0022
	Residual (within columns)	1195	12	99.6							Residual (within columns)	876.3	12	73.03							Residual (within columns)	379.8	12	31.65							Residual (within columns)	157.2	12	13.1							Residual (within columns)	202.9	12	16.91
	Total	1449	17								Total	936.2	17								Total	435.6	17								Total	3316	17								Total	829.5	17
	Data summary										Data summary										Data summary										Data summary										Data summary
	Number of treatments (columns)	6									Number of treatments (columns)	6									Number of treatments (columns)	6									Number of treatments (columns)	6									Number of treatments (columns)	6
	Number of values (total)	18									Number of values (total)	18									Number of values (total)	18									Number of values (total)	18									Number of values (total)	18
			Mean	SEM	N								Mean	SEM	N								Mean	SEM	N								Mean	SEM	N								Mean	SEM	N
	SC	0	100	0	3						SC	0	100	0	3						SC	0	100	0	3						SC	0	100	0	3						SC	0	100	0	3
	2,9 µM 4-Ipo	2.9	94.2667	0.976957	3						2,9 µM 4-Ipo	2.9	95.4667	6.5244	3						2,9 µM 4-Ipo	2.9	104.167	0.717248	3						2,9 µM 4-Ipo	2.9	98	3.04357	3						2,9 µM 4-Ipo	2.9	104.333	1.4678	3
	9,0 µM 4-Ipo	9	102	4.83839	3						9,0 µM 4-Ipo	9	100.767	5.50464	3						9,0 µM 4-Ipo	9	102.2	1.0116	3						9,0 µM 4-Ipo	9	89.7333	1.66966	3						9,0 µM 4-Ipo	9	110.533	2.02018	3
	29 µM 4-Ipo	29	103.7	5.26023	3						29 µM 4-Ipo	29	99.8667	4.8759	3						29 µM 4-Ipo	29	102.6	5.60119	3						29 µM 4-Ipo	29	83.4	3.25167	3						29 µM 4-Ipo	29	102.733	2.34687	3
	90 µM 4-Ipo	90	96.8333	9.6696	3						90 µM 4-Ipo	90	98.9	4.52143	3						90 µM 4-Ipo	90	102.767	1.99527	3						90 µM 4-Ipo	90	70.7667	1.16952	3						90 µM 4-Ipo	90	96.2	3.17648	3
	290 µM 4-Ipo	290	93.7667	7.32606	3						290 µM 4-Ipo	290	100.767	5.38186	3						290 µM 4-Ipo	290	98.9667	5.13853	3						290 µM 4-Ipo	290	64.1667	1.48361	3						290 µM 4-Ipo	290	92.0667	3.46234	3
	Non linear Fit - Table of Results										Non linear Fit - Table of Results										Non linear Fit - Table of Results										Non linear Fit - Table of Results										Non linear Fit - Table of Results
	Comparison of Fits					Goodness of Fit					Comparison of Fits	Can't calculate				Goodness of Fit					Comparison of Fits	Can't calculate				Goodness of Fit					Comparison of Fits					Goodness of Fit					Comparison of Fits					Goodness of Fit
	Null hypothesis	[Agonist] vs, response (three parameters)				Degrees of Freedom	16				Null hypothesis	[Agonist] vs, response (three parameters)				Degrees of Freedom	17				Null hypothesis	[Agonist] vs, response (three parameters)				Degrees of Freedom	17				Null hypothesis	[Agonist] vs, response (three parameters)				Degrees of Freedom	16				Null hypothesis	[Agonist] vs, response (three parameters)				Degrees of Freedom	16
	Alternative hypothesis	[Inhibitor] vs, response -- Variable slope (four parameters)				R squared	0.05884				Alternative hypothesis	[Inhibitor] vs, response -- Variable slope (four parameters)				R squared	-32				Alternative hypothesis	[Inhibitor] vs, response -- Variable slope (four parameters)				R squared	-69				Alternative hypothesis	[Inhibitor] vs, response -- Variable slope (four parameters)				R squared	0.9223				Alternative hypothesis	[Inhibitor] vs, response -- Variable slope (four parameters)				R squared	0.2302
	P value	<0,0001				Sum of Squares	1364				P value					Sum of Squares	30895				P value					Sum of Squares	30493				P value	<0,0001				Sum of Squares	257.8				P value	<0,0001				Sum of Squares	638.5
	Conclusion (alpha = 0.05)	Reject null hypothesis				Sy.x	9.232				Conclusion (alpha = 0.05)	Other fit didn't work				Sy.x	42.63				Conclusion (alpha = 0.05)	Other fit is ambiguous				Sy.x	42.35				Conclusion (alpha = 0.05)	Reject null hypothesis				Sy.x	4.014				Conclusion (alpha = 0.05)	Reject null hypothesis				Sy.x	6.317
	Preferred model	[Inhibitor] vs, response -- Variable slope (four parameters)									Preferred model	[Agonist] vs, response (three parameters)									Preferred model	[Agonist] vs, response (three parameters)									Preferred model	[Inhibitor] vs, response -- Variable slope (four parameters)									Preferred model	[Inhibitor] vs, response -- Variable slope (four parameters)
	F (DFn, DFd)	352,7 (1, 16)									F (DFn, DFd)										F (DFn, DFd)										F (DFn, DFd)	2313 (1, 16)									F (DFn, DFd)	757,0 (1, 16)
		No Virus										Control virus										Orangutan										Orangutan R106										Orangutan R244
		N1	N2	N3								N1	N2	N3								N1	N2	N3								N1	N2	N3								N1	N2	N3
PK [µM]	SC	100	100	100						PK [µM]	SC	100	100	100						PK [µM]	SC	100	100	100						PK [µM]	SC	100	100	100						PK [µM]	SC	100	100	100
	2.9	97.8	94.7	97							2.9	97.3	104.1	114.4							2.9	97.1	100.3	91.1							2.9	89.8	104.1	88.9							2.9	96.9	104.9	105
	9	100.1	104.6	108.5							9	95.5	91.3	113.2							9	108.4	100	80.8							9	91.6	96.5	75.4							9	110.2	92.9	98.8
	29	95.5	82.7	105.7							29	99.4	88	109							29	86	91.6	89.5							29	81.3	85.4	63.7							29	101	82.6	86.1
	90	89.8	96	106.7							90	101.9	94.7	114							90	100.8	100.3	88.4							90	76.7	76.2	53.4							90	91.9	80.4	82.5
	290	92.5	94.1	98.3							290	100.7	102.5	107.5							290	89.7	97.8	83.9							290	63.5	78.1	50.9							290	81.6	88.6	74.1
	Multiple comparisons										Multiple comparisons										Multiple comparisons										Multiple comparisons										Multiple comparisons
	Ordinary One-Way ANOVA										Ordinary One-Way ANOVA										Ordinary One-Way ANOVA										Ordinary One-Way ANOVA										Ordinary One-Way ANOVA
	Number of families	1									Number of families	1									Number of families	1									Number of families	1									Number of families	1
	Number of comparisons per family	5									Number of comparisons per family	5									Number of comparisons per family	5									Number of comparisons per family	5									Number of comparisons per family	5
	Alpha	0.05									Alpha	0.05									Alpha	0.05									Alpha	0.05									Alpha	0.05
	Dunnett's multiple comparisons test	Mean Diff,	95,00% CI of diff,	Significant?	Summary	Adjusted P Value	A-?				Dunnett's multiple comparisons test	Mean Diff,	95,00% CI of diff,	Significant?	Summary	Adjusted P Value	A-?				Dunnett's multiple comparisons test	Mean Diff,	95,00% CI of diff,	Significant?	Summary	Adjusted P Value	A-?				Dunnett's multiple comparisons test	Mean Diff,	95,00% CI of diff,	Significant?	Summary	Adjusted P Value	A-?				Dunnett's multiple comparisons test	Mean Diff,	95,00% CI of diff,	Significant?	Summary	Adjusted P Value	A-?
	SC vs. 2.9 µM 4-Ipo	3.5	-11,33 to 18,33	No	ns	0.9327	B	2,9 µM 4-Ipo			SC vs. 2.9 µM 4-Ipo	-5.267	-25,26 to 14,72	No	ns	0.901	B	2,9 µM 4-Ipo			SC vs. 2.9 µM 4-Ipo	3.833	-13,68 to 21,35	No	ns	0.949	B	2,9 µM 4-Ipo			SC vs. 2.9 µM 4-Ipo	5.733	-19,67 to 31,14	No	ns	0.9428	B	2,9 µM 4-Ipo			SC vs. 2.9 µM 4-Ipo	-2.267	-18,58 to 14,05	No	ns	0.9924	B	2,9 µM 4-Ipo
	SC vs. 9.0 µM 4-Ipo	-4.4	-19,23 to 10,43	No	ns	0.8544	C	9,0 µM 4-Ipo			SC vs. 9.0 µM 4-Ipo	0	-19,99 to 19,99	No	ns	>0,9999	C	9,0 µM 4-Ipo			SC vs. 9.0 µM 4-Ipo	3.6	-13,91 to 21,11	No	ns	0.9599	C	9,0 µM 4-Ipo			SC vs. 9.0 µM 4-Ipo	12.17	-13,24 to 37,57	No	ns	0.525	C	9,0 µM 4-Ipo			SC vs. 9.0 µM 4-Ipo	-0.6333	-16,95 to 15,68	No	ns	0.9999	C	9,0 µM 4-Ipo
	SC vs. 29 µM 4-Ipo	5.367	-9,463 to 20,20	No	ns	0.7436	D	29 µM 4-Ipo			SC vs. 29 µM 4-Ipo	1.2	-18,79 to 21,19	No	ns	0.9997	D	29 µM 4-Ipo			SC vs. 29 µM 4-Ipo	10.97	-6,548 to 28,48	No	ns	0.2973	D	29 µM 4-Ipo			SC vs. 29 µM 4-Ipo	23.2	-2,204 to 48,60	No	ns	0.0775	D	29 µM 4-Ipo			SC vs. 29 µM 4-Ipo	10.1	-6,212 to 26,41	No	ns	0.3062	D	29 µM 4-Ipo
	SC vs. 90 µM 4-Ipo	2.5	-12,33 to 17,33	No	ns	0.9821	E	90 µM 4-Ipo			SC vs. 90 µM 4-Ipo	-3.533	-23,52 to 16,46	No	ns	0.9781	E	90 µM 4-Ipo			SC vs. 90 µM 4-Ipo	3.5	-14,01 to 21,01	No	ns	0.9641	E	90 µM 4-Ipo			SC vs. 90 µM 4-Ipo	31.23	5,829 to 56,64	Yes	*	0.0154	E	90 µM 4-Ipo			SC vs. 90 µM 4-Ipo	15.07	-1,246 to 31,38	No	ns	0.0736	E	90 µM 4-Ipo
	SC vs. 290 µM 4-Ipo	5.033	-9,796 to 19,86	No	ns	0.784	F	290 µM 4-Ipo			SC vs. 290 µM 4-Ipo	-3.567	-23,56 to 16,42	No	ns	0.9773	F	290 µM 4-Ipo			SC vs. 290 µM 4-Ipo	9.533	-7,981 to 27,05	No	ns	0.4138	F	290 µM 4-Ipo			SC vs. 290 µM 4-Ipo	35.83	10,43 to 61,24	Yes	**	0.0061	F	290 µM 4-Ipo			SC vs. 290 µM 4-Ipo	18.57	2,254 to 34,88	Yes	*	0.0246	F	290 µM 4-Ipo
	Test details	Mean 1	Mean 2	Mean Diff,	SE of diff,	n1	n2	q	DF		Test details	Mean 1	Mean 2	Mean Diff,	SE of diff,	n1	n2	q	DF		Test details	Mean 1	Mean 2	Mean Diff,	SE of diff,	n1	n2	q	DF		Test details	Mean 1	Mean 2	Mean Diff,	SE of diff,	n1	n2	q	DF		Test details	Mean 1	Mean 2	Mean Diff,	SE of diff,	n1	n2	q	DF
	SC vs. 2.9 µM 4-Ipo	100	96.5	3.5	5.111	3	3	0.6847	12		SC vs. 2.9 µM 4-Ipo	100	105.3	-5.267	6.89	3	3	0.7644	12		SC vs. 2.9 µM 4-Ipo	100	96.17	3.833	6.037	3	3	0.635	12		SC vs. 2.9 µM 4-Ipo	100	94.27	5.733	8.756	3	3	0.6548	12		SC vs. 2.9 µM 4-Ipo	100	102.3	-2.267	5.622	3	3	0.4031	12
	SC vs. 9.0 µM 4-Ipo	100	104.4	-4.4	5.111	3	3	0.8608	12		SC vs. 9.0 µM 4-Ipo	100	100	0	6.89	3	3	0	12		SC vs. 9.0 µM 4-Ipo	100	96.4	3.6	6.037	3	3	0.5963	12		SC vs. 9.0 µM 4-Ipo	100	87.83	12.17	8.756	3	3	1.389	12		SC vs. 9.0 µM 4-Ipo	100	100.6	-0.6333	5.622	3	3	0.1126	12
	SC vs. 29 µM 4-Ipo	100	94.63	5.367	5.111	3	3	1.05	12		SC vs. 29 µM 4-Ipo	100	98.8	1.2	6.89	3	3	0.1742	12		SC vs. 29 µM 4-Ipo	100	89.03	10.97	6.037	3	3	1.817	12		SC vs. 29 µM 4-Ipo	100	76.8	23.2	8.756	3	3	2.65	12		SC vs. 29 µM 4-Ipo	100	89.9	10.1	5.622	3	3	1.796	12
	SC vs. 90 µM 4-Ipo	100	97.5	2.5	5.111	3	3	0.4891	12		SC vs. 90 µM 4-Ipo	100	103.5	-3.533	6.89	3	3	0.5128	12		SC vs. 90 µM 4-Ipo	100	96.5	3.5	6.037	3	3	0.5798	12		SC vs. 90 µM 4-Ipo	100	68.77	31.23	8.756	3	3	3.567	12		SC vs. 90 µM 4-Ipo	100	84.93	15.07	5.622	3	3	2.68	12
	SC vs. 290 µM 4-Ipo	100	94.97	5.033	5.111	3	3	0.9847	12		SC vs. 290 µM 4-Ipo	100	103.6	-3.567	6.89	3	3	0.5176	12		SC vs. 290 µM 4-Ipo	100	90.47	9.533	6.037	3	3	1.579	12		SC vs. 290 µM 4-Ipo	100	64.17	35.83	8.756	3	3	4.092	12		SC vs. 290 µM 4-Ipo	100	81.43	18.57	5.622	3	3	3.302	12
	ANOVA summary										ANOVA summary										ANOVA summary										ANOVA summary										ANOVA summary
	F	1.041		Brown-Forsythe test							F	0.2831		Brown-Forsythe test							F	0.9481		Brown-Forsythe test							F	5.367		Brown-Forsythe test							F	5.079		Brown-Forsythe test
	P value	0.4377		F (DFn, DFd)	1,772 (5, 12)						P value	0.9135		F (DFn, DFd)	0,8170 (5, 12)						P value	0.4854		F (DFn, DFd)	1,046 (5, 12)						P value	0.0081		F (DFn, DFd)	0,4157 (5, 12)						P value	0.0099		F (DFn, DFd)	0,5991 (5, 12)
	P value summary	ns		P value	0.1931						P value summary	ns		P value	0.5602						P value summary	ns		P value	0.4351						P value summary	**		P value	0.8291						P value summary	**		P value	0.7019
	Significant diff. among means (P < 0.05)?	No		P value summary	ns						Significant diff. among means (P < 0.05)?	No		P value summary	ns						Significant diff. among means (P < 0.05)?	No		P value summary	ns						Significant diff. among means (P < 0.05)?	Yes		P value summary	ns						Significant diff. among means (P < 0.05)?	Yes		P value summary	ns
	R square	0.3025		Are SDs significantly different (P < 0.05)?	No						R square	0.1055		Are SDs significantly different (P < 0.05)?	No						R square	0.2832		Are SDs significantly different (P < 0.05)?	No						R square	0.691		Are SDs significantly different (P < 0.05)?	No						R square	0.6791		Are SDs significantly different (P < 0.05)?	No
	ANOVA table	SS	DF	MS	F (DFn, DFd)	P value					ANOVA table	SS	DF	MS	F (DFn, DFd)	P value					ANOVA table	SS	DF	MS	F (DFn, DFd)	P value					ANOVA table	SS	DF	MS	F (DFn, DFd)	P value					ANOVA table	SS	DF	MS	F (DFn, DFd)	P value
	Treatment (between columns)	204	5	40.8	F (5, 12) = 1,041	P=0,4377					Treatment (between columns)	100.8	5	20.16	F (5, 12) = 0,2831	P=0,9135					Treatment (between columns)	259.1	5	51.83	F (5, 12) = 0,9481	P=0,4854					Treatment (between columns)	3086	5	617.2	F (5, 12) = 5,367	P=0,0081					Treatment (between columns)	1204	5	240.8	F (5, 12) = 5,079	P=0,0099
	Residual (within columns)	470.3	12	39.19							Residual (within columns)	854.5	12	71.21							Residual (within columns)	656	12	54.67							Residual (within columns)	1380	12	115							Residual (within columns)	569	12	47.42
	Total	674.3	17								Total	955.3	17								Total	915.1	17								Total	4466	17								Total	1773	17
	Data summary										Data summary										Data summary										Data summary										Data summary
	Number of treatments (columns)	6									Number of treatments (columns)	6									Number of treatments (columns)	6									Number of treatments (columns)	6									Number of treatments (columns)	6
	Number of values (total)	18									Number of values (total)	18									Number of values (total)	18									Number of values (total)	18									Number of values (total)	18
			Mean	SEM	N								Mean	SEM	N								Mean	SEM	N								Mean	SEM	N								Mean	SEM	N
	SC	0	100	0	3						SC	0	100	0	3						SC	0	100	0	3						SC	0	100	0	3						SC	0	100	0	3
	2,9 µM 4-Ipo	2.9	96.5	0.929157	3						2,9 µM 4-Ipo	2.9	105.267	4.97069	3						2,9 µM 4-Ipo	2.9	96.1667	2.6965	3						2,9 µM 4-Ipo	2.9	94.2667	4.92353	3						2,9 µM 4-Ipo	2.9	102.267	2.68349	3
	9,0 µM 4-Ipo	9	104.4	2.42693	3						9,0 µM 4-Ipo	9	100	6.71044	3						9,0 µM 4-Ipo	9	96.4	8.16823	3						9,0 µM 4-Ipo	9	87.8333	6.37556	3						9,0 µM 4-Ipo	9	100.633	5.07751	3
	29 µM 4-Ipo	29	94.6333	6.65365	3						29 µM 4-Ipo	29	98.8	6.0696	3						29 µM 4-Ipo	29	89.0333	1.63333	3						29 µM 4-Ipo	29	76.8	6.65607	3						29 µM 4-Ipo	29	89.9	5.64122	3
	90 µM 4-Ipo	90	97.5	4.93592	3						90 µM 4-Ipo	90	103.533	5.63097	3						90 µM 4-Ipo	90	96.5	4.05257	3						90 µM 4-Ipo	90	68.7667	7.68469	3						90 µM 4-Ipo	90	84.9333	3.53569	3
	290 µM 4-Ipo	290	94.9667	1.72948	3						290 µM 4-Ipo	290	103.567	2.03415	3						290 µM 4-Ipo	290	90.4667	4.03085	3						290 µM 4-Ipo	290	64.1667	7.85904	3						290 µM 4-Ipo	290	81.4333	4.18662	3
	Non linear Fit - Table of Results										Non linear Fit - Table of Results										Non linear Fit - Table of Results										Non linear Fit - Table of Results										Non linear Fit - Table of Results
	Comparison of Fits					Goodness of Fit					Comparison of Fits	Can't calculate				Goodness of Fit					Comparison of Fits					Goodness of Fit					Comparison of Fits					Goodness of Fit					Comparison of Fits					Goodness of Fit
	Null hypothesis	[Agonist] vs, response (three parameters)				Degrees of Freedom	16				Null hypothesis	[Agonist] vs, response (three parameters)				Degrees of Freedom	17				Null hypothesis	[Agonist] vs, response (three parameters)				Degrees of Freedom	16				Null hypothesis	[Agonist] vs, response (three parameters)				Degrees of Freedom	16				Null hypothesis	[Agonist] vs, response (three parameters)				Degrees of Freedom	16
	Alternative hypothesis	[Inhibitor] vs, response -- Variable slope (four parameters)				R squared	0.07583				Alternative hypothesis	[Inhibitor] vs, response -- Variable slope (four parameters)				R squared	-31.47				Alternative hypothesis	[Inhibitor] vs, response -- Variable slope (four parameters)				R squared	0.1489				Alternative hypothesis	[Inhibitor] vs, response -- Variable slope (four parameters)				R squared	0.6643				Alternative hypothesis	[Inhibitor] vs, response -- Variable slope (four parameters)				R squared	0.5751
	P value	<0,0001				Sum of Squares	623.1				P value					Sum of Squares	31018				P value	<0,0001				Sum of Squares	778.8				P value	<0,0001				Sum of Squares	1499				P value	<0,0001				Sum of Squares	753.3
	Conclusion (alpha = 0.05)	Reject null hypothesis				Sy.x	6.241				Conclusion (alpha = 0.05)	Other fit is ambiguous				Sy.x	42.71				Conclusion (alpha = 0.05)	Reject null hypothesis				Sy.x	6.977				Conclusion (alpha = 0.05)	Reject null hypothesis				Sy.x	9.679				Conclusion (alpha = 0.05)	Reject null hypothesis				Sy.x	6.862
	Preferred model	[Inhibitor] vs, response -- Variable slope (four parameters)									Preferred model	[Agonist] vs, response (three parameters)									Preferred model	[Inhibitor] vs, response -- Variable slope (four parameters)									Preferred model	[Inhibitor] vs, response -- Variable slope (four parameters)									Preferred model	[Inhibitor] vs, response -- Variable slope (four parameters)
	F (DFn, DFd)	773,0 (1, 16)									F (DFn, DFd)										F (DFn, DFd)	627,0 (1, 16)									F (DFn, DFd)	408,6 (1, 16)									F (DFn, DFd)	676,5 (1, 16)
[truncated: 5 more columns]

[truncated: 2 more sheets: S5 Fig I, S6 Fig A]
