# Supplementary material for: Functional analysis of CYP4B1 enzymes from apes and humans uncovers evolutionary hot spots for adaptations of the catalytical function
Source: PLoS Genet. 2025 Jun 27;21(6):e1011750. doi: 10.1371/journal.pgen.1011750 (PMC12233900; doi:10.1371/journal.pgen.1011750)
Supplement: S3 Data — Based on a non-linear curve fit model the GI50 values and the respective 95% CI intervals for each CYP4B1 ortholog analyzed were calculated; thereby, the bottom was set to zero while the top was set to 100; n.r. = not reached. (XLSX) [file pgen.1011750.s012.xlsx]

## Sheet: Fig. 3
		4-IPO		PK
		GI50 values	95% CI	GI50 values	95% CI
	Rabbit	20.3	17.6 to 23.5	12.9	10.4 to 16.2
Hominoidea (Fig. 3B)	Homo sapiens	n.d.		n.d.
	Denisovan
	Bonobo
	Chimpanzee
	Gorilla
	Orangutan
	Gibbon
OWM (Fig. 3C)	Rhesus Monkey	29	19.6 to 44.0	45	36.3 to 56.2
	African Green Monkey	30.4	24.1 to 38.6	38.5	29.3 to 51.0
	Yunnan snub-nosed Monkey	327.2	253.9 to 482.1	40	26.4 to 62.4
	Red Colobus	149.2	119.0 to 192.9	42.4	29.9 to 61.4
Prosimians (Fig. 3D)	Tarsier	56.2	40.3 to 80.4	39.8	25.4 to 64.5
	Mouse Lemur	18.3	13.9 to 24.2	37.6	31.3 to 45.4

## Sheet: Fig. 4
		4-IPO		PK
		GI50 values	95% CI	GI50 values	95% CI
	Rabbit	18.4	13.7 to 24.6	9.7	8.0 to 11.9
OWM (Fig. 4B)	Rhesus Monkey	94.7	58.3 to 175.1	77	48.9 to 132.78
	African Green Monkey	62.9	35.4 to 128.2	53.8	36.1 to 84.0
	Yunnan snub-nosed Monkey	422.5	n.d. to 1711	43.1	29.3 to 65.5
	Red Colobus	286.8	185.5 to 571.5	45.2	32.5 to 64.2
Prosimians (Fig. 4C)	Tarsier	197	133.6 to 331.0	96	71.1 to 134.6
	Mouse Lemur	17.6	12.3 to 25.3	11	9.2 to 13.0

## Sheet: Fig. 6
		4-IPO		PK
		GI50 values	95% CI	GI50 values	95% CI
Fig. 6A	Homo sapiens WT	n.d.		n.d.
	Homo sapiens P427	104.7	70.1 to 170.2	32.5	23.7 to 45.5
	Denisovan WT	n.d.		n.d.
	Denisovan P427	n.d.		n.d.
Fig. 6B	Rabbit WT	16.4	11.8 to 23.0	9	7.5 to 10.8
	Rabbit G66	21.6	16.6 to 28.2	13.7	10.8 to 17.5
	Rabbit S422	33.7	22.8 to 51.1	24.5	18.3 to 33.1
	Rabbit S422+G66	n.d.		n.d.
Fig. 6C	Homo sapiens WT	n.d.		n.d.
	Homo sapiens P427	160.8	109.5 to 262.6	51.5	36.6 to 75.0
	Homo sapiens P427+C106	n.d.		n.d.
	Homo sapiens P427+H244	599.8	n.d. to 2929	171.9	111.3 to 318.3
	Homo sapiens P427+C106+H244	n.d.		n.d.
Fig. 6D	Rabbit WT	21.8	17.5 to 27.2	13.4	10.8 to 16.7
	Rabbit C101	240.2	165.0 to 405.2	81.9	53.1 to 140.0
	Rabbit H239	20.8	16.6 to 25.9	15.8	12.8 to 19.4
	Rabbit C101+H239	n.d.		206.8	117.0 to 508.3
	Rabbit S422	62.6	40.1 to 104.3	65.1	44.2 to 101.2
	Rabbit S422+C101	n.d.		1111	472.2 to 9047
	Rabbit S422+H239	325.8	193.3 to 867.1	187.1	131.3 to 296.7
	Rabbit S422+C101+H239	n.d.		n.d.

## Sheet: Fig. 7
		4-IPO		PK
		GI50 values	95% CI	GI50 values	95% CI
Bonobo (Fig. 7A)	CYP4B1 WT	n.d.		n.d.
	CYP4B1 R106	359.3	195.5 to 1493	207.1	98.3 to 945.0
	CYP4B1 R244	n.d.		1083	420.3 to 55989
	CYP4B1 R106+R244	240.3	144.5 to 1109	132.1	75.1 to 302.7
Orangutan (Fig. 7B)	CYP4B1 WT	n.d.		n.d.
	CYP4B1 R106	221.4	156.5 to 349.9	103.6	67.8 to 174.4
	CYP4B1 R244	n.d.		835.1	484.3 to 2441
	CYP4B1 R106+R244	124	79.1 to 224.7	71.4	51.5 to 103.3
Gibbon (Fig. 7C)	CYP4B1 WT	n.d.		n.d.
	CYP4B1 R106	191.4	132.7 to 311.2	63.7	39.4 to 111.4
	CYP4B1 R244	n.d.		434.6	246.3 to 1640
	CYP4B1 R106+R244	82.4	61.8 to 113.8	63.5	46.3 to 90.1

## Sheet: S1 Fig.
		4-IPO		PK
		GI50 values	95% CI	GI50 values	95% CI
	Rabbit	22.5	17.8 to 28.8	18.7	15.4 to 22.8
Hominoidea (S1 Fig. A)	Homo sapiens	n.d.		n.d.
	Denisovan
	Bonobo
	Chimpanzee
	Gorilla
	Orangutan
	Gibbon
OWM (S1 Fig.B)	Rhesus Monkey	211.7	160.7 to 298.8	113.4	79.7 to 173.5
	African Green Monkey	285.6	198.8 to 494.8	213.8	148.9 to 351.7
	Yunnan snub-nosed Monkey	n.d.		591.9	342.7 to 2145
	Red Colobus	n.d.		814.3	466.7 to 2382
Prosimians (S1 Fig. C)	Tarsier	487.2	276.1 to 1433	384	278.2 to 592.5
	Mouse Lemur	68.4	48.5 to 100.5	94.2	76.0 to 118.4

## Sheet: S4 Fig.
		4-IPO
		GI50 values	95% CI
	Rabbit	23.6	17.4 to 32.3
	Mouse	59.3	42.0 to 86.6
	Hamster	192.6	120.2 to 386.9
	Cattle	35.6	23.7 to 54.6
	Horse	1127	456.9 to 14510

## Sheet: S5 Fig.
		4-IPO		PK					4-IPO		PK
		GI50 values	95% CI	GI50 values	95% CI				GI50 values	95% CI	GI50 values	95% CI
S5 Fig. A	Homo sapiens WT	n.d.		n.d.			Bonobo (S5 Fig. E)	CYP4B1 WT	n.d.		n.d.
	Homo sapiens P427	189.9	151.3 to 248.1	159.7	126.3 to 209.7			CYP4B1 R106	n.d.		n.d.
	Denisovan WT	n.d.		n.d.				CYP4B1 R244	n.d.		518.5
	Denisovan P427	n.d.		n.d.				CYP4B1 R106+R244	774.9	336.3 to 4378	596.5	348.8 to 1367
S5 Fig. B	Rabbit WT	18.1	15.3 to 21.4	19.3	16.3 to 22.8		Orangutan (S5 Fig. F)	CYP4B1 WT	n.d.		n.d.
	Rabbit G66	22.1	19.4 to 25.6	34	27.7 to 41.9			CYP4B1 R106	769.6	489.7 to 1489	926.9	314.6 to 20273
	Rabbit S422	64.3	49.8 to 84.6	154.3	118.3 to 211.5			CYP4B1 R244			3298	851.3 to 217054
	Rabbit S422+G66	n.d.		n.d.				CYP4B1 R106+R244	207.2	144.8 to 333.9	n.d.
S5 Fig.C	Homo sapiens WT	n.d.		n.d.			Gibbon (S5 Fig. G)	CYP4B1 WT	n.d.		n.d.
	Homo sapiens P427	460.8	284.5 to 957.9	880.5	399.7 to 4948			CYP4B1 R106	n.d.		532.4	254.0 to 2300
	Homo sapiens P427+C106	n.d.		n.d.				CYP4B1 R244	n.d.		2731	728.3 to 108658
	Homo sapiens P427+H244	n.d.		n.d.				CYP4B1 R106+R244	246.3	183.5 to 360.8	174.6	109.6 to 338.2
	Homo sapiens P427+C106+H244	n.d.		n.d.
S5 Fig. D	Rabbit WT	35.2	25.8 to 48.7	43.3	29.3 to 65.9
	Rabbit C101	1220	498.0 to 18465	n.d.
	Rabbit H239	30	23.2 to 38.5	40.2	27.6 to 60.0
	Rabbit C101+H239	n.d.		n.d.
	Rabbit S422	310.2	197.6 to 620.0	1121	471.7 to 5986
	Rabbit S422+C101	n.d.		n.d.
	Rabbit S422+H239	1064	596.8 to 3487	n.d.
	Rabbit S422+C101+H239	n.d.		n.d.
