# Supplementary material for: Functional analysis of CYP4B1 enzymes from apes and humans uncovers evolutionary hot spots for adaptations of the catalytical function
Source: PLoS Genet. 2025 Jun 27;21(6):e1011750. doi: 10.1371/journal.pgen.1011750 (PMC12233900; doi:10.1371/journal.pgen.1011750)
Supplement: S4 Data — Site-by-site results compromising dN/dS results for each codon with P-values < 0.1 were considered significant. Detailed description of the analysis method and the maximum-likelihood tree building the basis for FEL analysis. (XLSX) [file pgen.1011750.s013.xlsx]

## Sheet: site-by-site results FEL 
	Codon	alpha	beta	alpha=beta	LRT	p-value	Total branch length	dN/dS LB	dN/dS MLE	dN/dS UB	class
	1	0	0	0	0	1	0	0	0	0	Invariable
	2	0	0.528	0.41	0.491	0.4836	0.401	1429.46	10000	10000	Neutral
	3	4.372	0.535	1.314	2.861	0.0907	1.284	0.007	0.122	0.58	Purifying				alpha
	4	2.933	1.377	1.57	0.205	0.6511	1.535	0.107	0.469	1.54	Neutral				Synonymous substitution rate at a site
	5	4.176	0	0.404	4.062	0.0439	0.395	0	0	0.224	Purifying				beta
	6	0	0.636	0.438	0.726	0.3941	0.428	1420.21	10000	10000	Neutral				Non-synonymous substitution rate at a site
	7	0	0	0	0	1	0	0	0	0	Invariable				alpha=beta
	8	0.914	2.48	1.73	0.341	0.5593	1.692	0.397	2.712	10.093	Neutral				The rate estimate under the neutral model
	9	3.914	0.488	0.85	1.509	0.2193	0.831	0.007	0.125	0.597	Neutral				LRT
	10	3.175	0.952	1.427	0.552	0.4576	1.395	0.017	0.3	1.539	Neutral				Likelihood ratio test statistic for beta = alpha, versus beta &neq; alpha
	11	0	0	0	0	1	0	0	0	0	Invariable				p-value
	12	0	1.528	1.153	1.086	0.2973	1.127	3823.67	10000	10000	Neutral				Asymptotic p-value for evidence of selection, i.e. beta &neq; alpha
	13	3.829	0	1.017	3.812	0.0509	0.995	0	0	0.452	Purifying				Total branch length
	14	1.819	0	0.326	3.24	0.0719	0.318	0	0	0.442	Purifying				The total length of branches contributing to inference at this site, and used to scale dN-dS
	15	0	0	0	0	1	0	0	0	0	Invariable				dN/dS LB
	16	0	0.618	0.615	0.006	0.9402	0.601	72.045	1280.64	5983.46	Neutral				95% profile likelihood CI lower bound for dN/dS (if available)							Figure 1. Maximum likelihood estimates of synonymous (α) and non-synonymous rates (β) at each site. Estimates above 10 are censored at this value. p-values are also shown
	17	0	0	0	0	1	0	0	0	0	Invariable				dN/dS MLE
	18	0.935	0	0.308	2.186	0.1393	0.301	0	0	0.971	Neutral				Point estimate for site dN/dS
	19	0.773	0	0.271	2.049	0.1523	0.265	0	0	1.082	Neutral				dN/dS UB
	20	0	0	0	0	1	0	0	0	0	Invariable				95% profile likelihood CI upper bound for dN/dS (if available)
	21	0	0.446	0.361	0.418	0.518	0.353	1140.09	10000	10000	Neutral				class
	22	0	0	0	0	1	0	0	0	0	Invariable				Site classification at p<=0.1
	23	2.102	0.865	1.132	0.353	0.5526	1.107	0.031	0.411	1.663	Neutral
	24	0.512	0	0.315	0.964	0.3261	0.308	0	0	3.348	Neutral
	25	0	0	0	0	1	0	0	0	0	Invariable
	26	2.92	0	0.391	3.654	0.0559	0.382	0	0	0.321	Purifying
	27	0	0.627	0.438	0.702	0.402	0.428	1464.25	10000	10000	Neutral
	28	0	0	0	0	1	0	0	0	0	Invariable
	29	0	0	0	0	1	0	0	0	0	Invariable
	30	0	0.485	0.385	0.461	0.4972	0.376	1461.92	10000	10000	Neutral
	31	2.061	2.479	2.384	0.021	0.886	2.33	0.325	1.203	4.028	Neutral
	32	0	0	0	0	1	0	0	0	0	Invariable
	33	1.017	0	0.458	1.481	0.2237	0.447	0	0	1.766	Neutral
	34	1.107	0	0.467	1.662	0.1973	0.457	0	0	1.519	Neutral
	35	1.131	0	0.342	2.329	0.127	0.335	0	0	0.872	Neutral
	36	0	0.361	0.302	0.357	0.5503	0.295	1263.66	10000	10000	Neutral
	37	0	0	0	0	1	0	0	0	0	Invariable
	38	0	1.732	1.511	1.125	0.2889	1.477	5762.33	10000	10000	Neutral
	39	0	0	0	0	1	0	0	0	0	Invariable
	40	1.558	0	0.344	2.819	0.0932	0.336	0	0	0.583	Purifying
	41	4.831	0.399	1.344	4.222	0.0399	1.314	0.005	0.083	0.413	Purifying
	42	3.67	0	1.007	7.22	0.0072	0.985	0	0	0.248	Purifying
	43	0	0	0	0	1	0	0	0	0	Invariable
	44	0	0.996	0.848	0.642	0.4231	0.829	3453.98	10000	10000	Neutral
	45	0	1.173	1.006	0.882	0.3477	0.983	5245.68	10000	10000	Neutral
	46	0	0	0	0	1	0	0	0	0	Invariable
	47	0	0	0	0	1	0	0	0	0	Invariable
	48	0	0	0	0	1	0	0	0	0	Invariable
	49	2.628	0	0.725	4.945	0.0262	0.709	0	0	0.375	Purifying
	50	6.899	0	1.361	9.973	0.0016	1.33	0	0	0.143	Purifying
	51	4.363	0	0.648	6.722	0.0095	0.634	0	0	0.178	Purifying
	52	0	0	0	0	1	0	0	0	0	Invariable
	53	0	0	0	0	1	0	0	0	0	Invariable
	54	4.806	0	0.967	5.538	0.0186	0.945	0	0	0.264	Purifying
	55	1.31	0	0.343	2.561	0.1095	0.335	0	0	0.713	Neutral
	56	1.315	0	0.309	2.784	0.0952	0.303	0	0	0.624	Purifying
	57	2.885	0	0.694	5.378	0.0204	0.678	0	0	0.312	Purifying
	58	4.696	0.479	1.185	3.042	0.0811	1.159	0.006	0.102	0.497	Purifying
	59	1.708	0	0.444	2.498	0.114	0.434	0	0	0.733	Neutral
	60	40.638	0	0.399	7.03	0.008	0.39	0	0	0.021	Purifying
	61	0	0	0	0	1	0	0	0	0	Invariable
	62	5.1	0.59	1.096	1.708	0.1913	1.072	0.007	0.116	0.583	Neutral
	63	0	1.24	1.067	0.615	0.4329	1.043	3822.55	10000	10000	Neutral
	64	0	0	0	0	1	0	0	0	0	Invariable
	65	1.835	0	0.328	3.29	0.0697	0.321	0	0	0.441	Purifying
	66	4.107	0.331	0.599	2.132	0.1442	0.586	0.005	0.081	0.379	Neutral
	67	21.134	0	0.981	3.903	0.0482	0.959	0	0	0.074	Purifying
	68	0	0	0	0	1	0	0	0	0	Invariable
	69	2.343	0	0.563	5.466	0.0194	0.55	0	0	0.309	Purifying
	70	0	0	0	0	1	0	0	0	0	Invariable
	71	1.847	0.568	0.875	0.594	0.4409	0.855	0.017	0.308	1.571	Neutral
	72	0	0.525	0.382	0.62	0.4309	0.373	1459.79	10000	10000	Neutral
	73	0	0	0	0	1	0	0	0	0	Invariable
	74	1.803	0.462	0.724	0.749	0.3868	0.708	0.014	0.257	1.217	Neutral
	75	4.837	0.494	0.927	2.123	0.1451	0.906	0.006	0.102	0.495	Neutral
	76	0	0	0	0	1	0	0	0	0	Invariable
	77	0	0.513	0.421	0.396	0.5291	0.411	258.857	4620.92	10000	Neutral
	78	6.063	0	1.132	8.384	0.0038	1.107	0	0	0.163	Purifying
	79	3.182	0.499	1.166	2.155	0.1421	1.14	0.009	0.157	0.773	Neutral
	80	0	0	0	0	1	0	0	0	0	Invariable
	81	0	0	0	0	1	0	0	0	0	Invariable
	82	0.789	0.512	0.631	0.084	0.7718	0.617	0.037	0.649	3.196	Neutral
	83	0	0	0	0	1	0	0	0	0	Invariable
	84	0	0	0	0	1	0	0	0	0	Invariable
	85	1.54	0.555	0.804	0.43	0.5119	0.786	0.02	0.36	1.73	Neutral
	86	0	0	0	0	1	0	0	0	0	Invariable
	87	0	0.629	0.524	0.369	0.5434	0.512	1461.71	10000	10000	Neutral
	88	0	0	0	0	1	0	0	0	0	Invariable
	89	4.155	0	0.645	5.962	0.0146	0.631	0	0	0.19	Purifying
	90	0	0	0	0	1	0	0	0	0	Invariable
	91	4.074	0	0.408	4.1	0.0429	0.399	0	0	0.23	Purifying
	92	0	0	0	0	1	0	0	0	0	Invariable
	93	0	0	0	0	1	0	0	0	0	Invariable
	94	0	0	0	0	1	0	0	0	0	Invariable
	95	2.869	0	0.565	4.704	0.0301	0.552	0	0	0.331	Purifying
	96	0	0	0	0	1	0	0	0	0	Invariable
	97	5.674	0	1.144	8.213	0.0042	1.119	0	0	0.174	Purifying
	98	0	0	0	0	1	0	0	0	0	Invariable
	99	1.265	0.52	0.743	0.358	0.5495	0.727	0.023	0.411	2.047	Neutral
	100	0	0	0	0	1	0	0	0	0	Invariable
	101	0	0.372	0.252	0.756	0.3846	0.247	1443.79	10000	10000	Neutral
	102	0	0	0	0	1	0	0	0	0	Invariable
	103	0	0	0	0	1	0	0	0	0	Invariable
	104	4.176	0	0.408	4.057	0.044	0.398	0	0	0.228	Purifying
	105	3.859	1.633	1.864	0.35	0.5542	1.822	0.122	0.423	1.366	Neutral
	106	0.964	0.469	0.631	0.236	0.6274	0.617	0.027	0.486	2.364	Neutral
	107	1.855	0	0.331	3.326	0.0682	0.324	0	0	0.437	Purifying
	108	20.375	0	0.369	5.095	0.024	0.361	0	0	0.041	Purifying
	109	0	0	0	0	1	0	0	0	0	Invariable
	110	3.322	0	0.334	4.245	0.0394	0.327	0	0	0.225	Purifying
	111	1.706	0	0.354	2.954	0.0856	0.346	0	0	0.532	Purifying
	112	3.174	1.317	1.923	0.706	0.4006	1.88	0.066	0.415	1.458	Neutral
	113	0	0	0	0	1	0	0	0	0	Invariable
	114	2.009	0	0.419	2.92	0.0875	0.409	0	0	0.544	Purifying
	115	0	0	0	0	1	0	0	0	0	Invariable
	116	0	0	0	0	1	0	0	0	0	Invariable
	117	0	0	0	0	1	0	0	0	0	Invariable
	118	3.828	0.502	0.859	1.466	0.226	0.84	0.007	0.131	0.624	Neutral
	119	0	0	0	0	1	0	0	0	0	Invariable
	120	0	0	0	0	1	0	0	0	0	Invariable
	121	0	0	0	0	1	0	0	0	0	Invariable
	122	0	0.431	0.3	0.705	0.401	0.293	1451.85	10000	10000	Neutral
	123	2.325	0	0.345	3.695	0.0546	0.338	0	0	0.344	Purifying
	124	0	0.383	0.25	0.81	0.3681	0.244	1463.58	10000	10000	Neutral
	125	1.791	0	0.322	3.193	0.074	0.315	0	0	0.449	Purifying
	126	0.972	0	0.447	1.473	0.2248	0.437	0	0	1.785	Neutral
	127	1.028	0	0.461	1.495	0.2214	0.451	0	0	1.733	Neutral
	128	0	0	0	0	1	0	0	0	0	Invariable
	129	1.029	0	0.391	1.906	0.1674	0.382	0	0	1.229	Neutral
	130	0.003	0.44	0.409	0.18	0.6711	0.4	8.836	155.776	779.552	Neutral
	131	1.92	0	0.329	3.321	0.0684	0.322	0	0	0.419	Purifying
	132	0	0	0	0	1	0	0	0	0	Invariable
	133	12.422	0	0.347	5.766	0.0163	0.339	0	0	0.06	Purifying
	134	0	0	0	0	1	0	0	0	0	Invariable
	135	0	0.526	0.418	0.45	0.5024	0.408	1229.25	10000	10000	Neutral
	136	0	0	0	0	1	0	0	0	0	Invariable
	137	0	0	0	0	1	0	0	0	0	Invariable
	138	0	0	0	0	1	0	0	0	0	Invariable
	139	0	0	0	0	1	0	0	0	0	Invariable
	140	4.197	0	1.533	5.044	0.0247	1.499	0	0	0.42	Purifying
	141	0	0	0	0	1	0	0	0	0	Invariable
	142	2.712	0	0.689	6.193	0.0128	0.674	0	0	0.287	Purifying
	143	0	0.531	0.317	0.963	0.3264	0.31	188.3	3445.13	10000	Neutral
	144	0	0	0	0	1	0	0	0	0	Invariable
	145	2.92	0	0.391	3.654	0.0559	0.382	0	0	0.321	Purifying
	146	0	0	0	0	1	0	0	0	0	Invariable
	147	1.271	0	0.347	2.54	0.111	0.339	0	0	0.748	Neutral
	148	2.84	0	0.506	4.997	0.0254	0.494	0	0	0.294	Purifying
	149	1.846	0	0.412	2.844	0.0917	0.403	0	0	0.591	Purifying
	150	0	0	0	0	1	0	0	0	0	Invariable
	151	5.329	0	0.347	5.105	0.0239	0.339	0	0	0.14	Purifying
	152	0	0	0	0	1	0	0	0	0	Invariable
	153	2.869	0	0.565	4.704	0.0301	0.552	0	0	0.331	Purifying
	154	0	0	0	0	1	0	0	0	0	Invariable
	155	2.428	0.503	1.077	1.59	0.2073	1.053	0.012	0.207	1.022	Neutral
	156	0.479	1.804	1.489	0.126	0.723	1.456	0.708	3.766	13.405	Neutral
	157	1.695	0	0.357	2.843	0.0918	0.349	0	0	0.552	Purifying
	158	3.524	0.494	1.237	2.643	0.104	1.209	0.008	0.14	0.686	Neutral
	159	5.125	0.453	0.869	2.309	0.1286	0.85	0.005	0.088	0.436	Neutral
	160	3.898	0	0.823	6.722	0.0095	0.805	0	0	0.233	Purifying
	161	0.639	0.403	0.497	0.098	0.7546	0.486	0.036	0.631	3.01	Neutral
	162	1.621	0.46	0.708	0.669	0.4134	0.692	0.016	0.284	1.382	Neutral
	163	0	2.023	1.441	1.723	0.1893	1.408	5220.96	10000	10000	Neutral
	164	0	0	0	0	1	0	0	0	0	Invariable
	165	0	0	0	0	1	0	0	0	0	Invariable
	166	0	0.433	0.372	0.301	0.5833	0.363	1211.3	10000	10000	Neutral
	167	3.322	0	0.334	4.245	0.0394	0.327	0	0	0.225	Purifying
	168	0	0	0	0	1	0	0	0	0	Invariable
	169	2.556	0	0.363	3.803	0.0512	0.354	0	0	0.331	Purifying
	170	4.58	0.435	0.9	2.422	0.1196	0.88	0.005	0.095	0.459	Neutral
	171	5.799	0	0.764	8.618	0.0033	0.747	0	0	0.127	Purifying
	172	0.935	0	0.307	2.194	0.1385	0.3	0	0	0.972	Neutral
	173	1.153	1.049	1.084	0.005	0.9455	1.059	0.141	0.91	4.005	Neutral
	174	0	0	0	0	1	0	0	0	0	Invariable
	175	1.033	0.902	0.941	0.011	0.9155	0.92	0.139	0.873	3.06	Neutral
	176	5.329	0	0.347	5.105	0.0239	0.339	0	0	0.14	Purifying
	177	0	1.255	0.91	1.054	0.3046	0.889	3820.09	10000	10000	Neutral
	178	1.271	0	0.345	2.545	0.1107	0.337	0	0	0.737	Neutral
	179	0	0	0	0	1	0	0	0	0	Invariable
	180	0	0	0	0	1	0	0	0	0	Invariable
	181	0	0	0	0	1	0	0	0	0	Invariable
	182	1.971	0.53	0.852	0.711	0.3991	0.833	0.015	0.269	1.418	Neutral
	183	2.92	0	0.355	3.858	0.0495	0.347	0	0	0.286	Purifying
	184	0	0	0	0	1	0	0	0	0	Invariable
	185	5.784	0	0.704	7.591	0.0059	0.688	0	0	0.14	Purifying
	186	0	0.479	0.412	0.302	0.5825	0.403	946.456	10000	10000	Neutral
	187	0	0	0	0	1	0	0	0	0	Invariable
	188	2.11	0.475	0.983	1.427	0.2323	0.961	0.013	0.225	1.093	Neutral
	189	2.392	0	1.006	3.467	0.0626	0.983	0	0	0.7	Purifying
	190	0	0.961	0.788	0.718	0.3966	0.771	3092.72	10000	10000	Neutral
	191	2.651	0.444	1.194	2.565	0.1092	1.167	0.009	0.167	0.809	Neutral
	192	0	0	0	0	1	0	0	0	0	Invariable
	193	0	0	0	0	1	0	0	0	0	Invariable
	194	0	0	0	0	1	0	0	0	0	Invariable
	195	2.614	0	0.324	3.905	0.0481	0.317	0	0	0.283	Purifying
	196	6.294	0.41	1.075	4.073	0.0436	1.051	0.004	0.065	0.309	Purifying
	197	0	0	0	0	1	0	0	0	0	Invariable
	198	1.201	0	0.303	2.643	0.104	0.297	0	0	0.681	Neutral
	199	0	0.383	0.25	0.81	0.3681	0.244	1463.58	10000	10000	Neutral
	200	0	0	0	0	1	0	0	0	0	Invariable
	201	4.072	0	0.369	4.311	0.0379	0.361	0	0	0.205	Purifying
	202	7.788	0.372	1.345	6.53	0.0106	1.315	0.003	0.048	0.23	Purifying
	203	0	0	0	0	1	0	0	0	0	Invariable
	204	0.943	0	0.444	1.416	0.234	0.434	0	0	1.889	Neutral
	205	3.924	0.865	1.432	1.771	0.1833	1.4	0.035	0.22	0.756	Neutral
	206	0	0.479	0.403	0.351	0.5533	0.394	946.771	10000	10000	Neutral
	207	0	0	0	0	1	0	0	0	0	Invariable
	208	0	0	0	0	1	0	0	0	0	Invariable
	209	0	0.339	0.296	0.273	0.6013	0.289	1376.32	10000	10000	Neutral
	210	0	0	0	0	1	0	0	0	0	Invariable
	211	0	0	0	0	1	0	0	0	0	Invariable
	212	0	0	0	0	1	0	0	0	0	Invariable
	213	1.256	0.836	0.996	0.073	0.7863	0.974	0.038	0.666	3.249	Neutral
	214	0.663	0	0.271	1.773	0.183	0.265	0	0	1.371	Neutral
	215	2.161	0	0.419	2.964	0.0851	0.41	0	0	0.505	Purifying
	216	28.762	0	0.596	12.069	0.0005	0.583	0	0	0.022	Purifying
	217	0	0.932	0.709	1.028	0.3107	0.693	3826.41	10000	10000	Neutral
	218	0	0	0	0	1	0	0	0	0	Invariable
	219	1.106	0	0.292	2.641	0.1041	0.285	0	0	0.702	Neutral
	220	0	0.872	0.462	1.255	0.2626	0.452	1461.04	10000	10000	Neutral
	221	1.126	0	0.467	1.586	0.2079	0.457	0	0	1.56	Neutral
	222	0	0.78	0.763	0.055	0.8143	0.745	3761.93	10000	10000	Neutral
	223	0	0	0	0	1	0	0	0	0	Invariable
	224	3.382	0	0.477	3.544	0.0598	0.467	0	0	0.337	Purifying
	225	1.781	0	0.341	3.074	0.0796	0.333	0	0	0.486	Purifying
	226	1.565	1.499	1.523	0.001	0.9731	1.489	0.145	0.958	3.914	Neutral
	227	3.624	1.885	2.277	0.268	0.6049	2.226	0.114	0.52	2.13	Neutral
	228	0	0	0	0	1	0	0	0	0	Invariable
	229	0	0	0	0	1	0	0	0	0	Invariable
	230	0	1.291	1.096	0.657	0.4176	1.071	3823.52	10000	10000	Neutral
	231	0	0	0	0	1	0	0	0	0	Invariable
	232	1.271	0	0.334	2.612	0.1061	0.327	0	0	0.71	Neutral
	233	1.269	0	0.284	2.934	0.0867	0.278	0	0	0.569	Purifying
	234	0	0	0	0	1	0	0	0	0	Invariable
	235	0	0	0	0	1	0	0	0	0	Invariable
	236	0	0	0	0	1	0	0	0	0	Invariable
	237	0	0	0	0	1	0	0	0	0	Invariable
	238	0	0	0	0	1	0	0	0	0	Invariable
	239	1.727	0	0.436	2.574	0.1086	0.426	0	0	0.697	Neutral
	240	2.815	0	0.612	5.721	0.0168	0.598	0	0	0.276	Purifying
	241	1.628	0	0.617	3.748	0.0529	0.603	0	0	0.606	Purifying
	242	1.271	0	0.334	2.612	0.1061	0.327	0	0	0.71	Neutral
	243	0	0	0	0	1	0	0	0	0	Invariable
	244	0	0.427	0.344	0.544	0.461	0.336	60.455	1018.61	5224.06	Neutral
	245	0	0	0	0	1	0	0	0	0	Invariable
	246	0	0	0	0	1	0	0	0	0	Invariable
	247	0	0	0	0	1	0	0	0	0	Invariable
	248	0	0	0	0	1	0	0	0	0	Invariable
	249	1.791	0	0.354	3.001	0.0832	0.346	0	0	0.507	Purifying
	250	0	0	0	0	1	0	0	0	0	Invariable
	251	6.586	0.635	1.027	0.445	0.5045	1.004	0.005	0.096	0.474	Neutral
	252	0	0.558	0.412	0.594	0.441	0.403	1453.82	10000	10000	Neutral
	253	0	0	0	0	1	0	0	0	0	Invariable
	254	2.92	0	0.378	3.728	0.0535	0.37	0	0	0.309	Purifying
	255	0	0	0	0	1	0	0	0	0	Invariable
	256	2.869	0	0.541	4.817	0.0282	0.529	0	0	0.314	Purifying
	257	0.736	0	0.257	2.088	0.1484	0.252	0	0	1.057	Neutral
	258	0	0	0	0	1	0	0	0	0	Invariable
	259	6.586	0.635	1.027	0.445	0.5045	1.004	0.005	0.096	0.474	Neutral
	260	0	0	0	0	1	0	0	0	0	Invariable
	261	3.093	0	0.356	3.91	0.048	0.348	0	0	0.267	Purifying
	262	1.667	0.357	0.59	1.001	0.3171	0.577	0.012	0.214	1.02	Neutral
	263	0	0.513	0.443	0.282	0.5956	0.433	255.919	4620.92	10000	Neutral
	264	0	0	0	0	1	0	0	0	0	Invariable
	265	0	0	0	0	1	0	0	0	0	Invariable
	266	0	0	0	0	1	0	0	0	0	Invariable
	267	7.213	0	0.743	6.854	0.0088	0.726	0	0	0.126	Purifying
	268	1.005	0	0.446	1.527	0.2166	0.436	0	0	1.679	Neutral
	269	0	0	0	0	1	0	0	0	0	Invariable
	270	0	0	0	0	1	0	0	0	0	Invariable
	271	0	0	0	0	1	0	0	0	0	Invariable
	272	4.308	0	0.616	6.688	0.0097	0.602	0	0	0.171	Purifying
	273	0	0.51	0.42	0.367	0.5447	0.41	1283.12	10000	10000	Neutral
	274	1.509	1.167	1.266	0.038	0.8464	1.237	0.12	0.774	2.908	Neutral
	275	0	1.424	1.233	0.799	0.3714	1.205	5256.4	10000	10000	Neutral
	276	5.186	0	0.35	5.115	0.0237	0.343	0	0	0.144	Purifying
	277	0	0.432	0.354	0.404	0.5252	0.346	1464.73	10000	10000	Neutral
	278	0	0	0	0	1	0	0	0	0	Invariable
	279	0	0	0	0	1	0	0	0	0	Invariable
	280	1.405	0	0.352	2.662	0.1028	0.344	0	0	0.678	Neutral
	281	1.657	0	0.286	3.393	0.0655	0.279	0	0	0.413	Purifying
	282	2.629	0	0.382	3.59	0.0581	0.373	0	0	0.344	Purifying
	283	0	0	0	0	1	0	0	0	0	Invariable
	284	0	0	0	0	1	0	0	0	0	Invariable
	285	0	0	0	0	1	0	0	0	0	Invariable
	286	0	0	0	0	1	0	0	0	0	Invariable
	287	0	0	0	0	1	0	0	0	0	Invariable
	288	0	0	0	0	1	0	0	0	0	Invariable
	289	0	0	0	0	1	0	0	0	0	Invariable
	290	0.972	0	0.455	1.451	0.2284	0.444	0	0	1.868	Neutral
	291	0.98	0.421	0.59	0.325	0.5684	0.577	0.024	0.43	2.06	Neutral
	292	2.702	1.039	1.51	0.751	0.3861	1.476	0.061	0.384	1.368	Neutral
	293	1.697	1.064	1.227	0.115	0.735	1.199	0.098	0.627	2.801	Neutral
	294	0	0.434	0.304	0.695	0.4044	0.297	1457.51	10000	10000	Neutral
	295	0	0.5	0.278	0.876	0.3494	0.272	298.89	6160.5	10000	Neutral
	296	0	0.875	0.617	1.351	0.2451	0.603	3819.64	10000	10000	Neutral
	297	6.144	0.455	1.178	2.339	0.1262	1.151	0.004	0.074	0.384	Neutral
	298	0	0.923	0.743	0.848	0.3572	0.727	3680.46	10000	10000	Neutral
	299	6.095	0.429	0.804	2.685	0.1013	0.786	0.004	0.07	0.336	Neutral
	300	2.701	0	0.973	3.278	0.0702	0.951	0	0	0.657	Purifying
	301	0.664	0	0.303	1.554	0.2125	0.296	0	0	1.669	Neutral
	302	2.92	0	0.355	3.858	0.0495	0.347	0	0	0.286	Purifying
	303	0	2.01	1.115	2.467	0.1163	1.09	5855.82	10000	10000	Neutral
	304	0	0	0	0	1	0	0	0	0	Invariable
	305	0	0	0	0	1	0	0	0	0	Invariable
	306	1.672	0	0.368	2.952	0.0858	0.359	0	0	0.56	Purifying
	307	0	0.504	0.311	0.942	0.3318	0.304	1258.48	10000	10000	Neutral
	308	2.24	0	0.594	4.872	0.0273	0.581	0	0	0.366	Purifying
	309	0	0	0	0	1	0	0	0	0	Invariable
	310	0	0	0	0	1	0	0	0	0	Invariable
	311	1.315	0	0.299	2.847	0.0916	0.292	0	0	0.592	Purifying
	312	4.176	0	0.404	4.062	0.0439	0.395	0	0	0.224	Purifying
	313	0	0	0	0	1	0	0	0	0	Invariable
	314	1.271	0	0.345	2.545	0.1107	0.337	0	0	0.737	Neutral
	315	0.903	0	0.282	2.291	0.1301	0.276	0	0	0.904	Neutral
	316	1.477	0	0.316	2.982	0.0842	0.309	0	0	0.544	Purifying
	317	0	0	0	0	1	0	0	0	0	Invariable
	318	0	0	0	0	1	0	0	0	0	Invariable
	319	0	0	0	0	1	0	0	0	0	Invariable
	320	2.249	0	0.325	3.506	0.0611	0.317	0	0	0.346	Purifying
	321	0	0	0	0	1	0	0	0	0	Invariable
	322	1.269	0	0.257	3.127	0.077	0.251	0	0	0.499	Purifying
	323	1.924	0	0.438	4.143	0.0418	0.429	0	0	0.418	Purifying
	324	3.093	0	0.353	3.863	0.0494	0.345	0	0	0.267	Purifying
	325	0	0	0	0	1	0	0	0	0	Invariable
	326	0	0	0	0	1	0	0	0	0	Invariable
	327	1.271	0	0.345	2.545	0.1107	0.337	0	0	0.737	Neutral
	328	0	0	0	0	1	0	0	0	0	Invariable
	329	0	0	0	0	1	0	0	0	0	Invariable
	330	0	0	0	0	1	0	0	0	0	Invariable
	331	0	0	0	0	1	0	0	0	0	Invariable
	332	1.818	0	0.357	3.043	0.0811	0.349	0	0	0.5	Purifying
	333	0.968	1.04	1.002	0.002	0.961	0.98	0.058	1.075	6.775	Neutral
	334	10.79	0	0.865	8.677	0.0032	0.845	0	0	0.088	Purifying
	335	0	0	0	0	1	0	0	0	0	Invariable
	336	0	0	0	0	1	0	0	0	0	Invariable
	337	0	0	0	0	1	0	0	0	0	Invariable
	338	0	0	0	0	1	0	0	0	0	Invariable
	339	2.587	0.551	0.967	1.095	0.2955	0.946	0.012	0.213	1.046	Neutral
	340	1.937	0.45	0.847	1.242	0.265	0.828	0.013	0.232	1.121	Neutral
	341	1.31	0	0.287	2.91	0.088	0.281	0	0	0.561	Purifying
	342	2.62	0	0.707	6.611	0.0101	0.691	0	0	0.271	Purifying
	343	0	0.453	0.407	0.216	0.6418	0.398	953.137	10000	10000	Neutral
	344	0	0	0	0	1	0	0	0	0	Invariable
	345	0	1.127	0.807	1.288	0.2565	0.789	3731.29	10000	10000	Neutral
	346	8.086	0.5	1.902	5.793	0.0161	1.86	0.003	0.062	0.314	Purifying
	347	0	0	0	0	1	0	0	0	0	Invariable
	348	0	0	0	0	1	0	0	0	0	Invariable
	349	1.055	0	0.656	1.841	0.1749	0.642	0	0	1.689	Neutral
	350	1.875	0	0.403	3.76	0.0525	0.394	0	0	0.439	Purifying
	351	0	0	0	0	1	0	0	0	0	Invariable
	352	0	1.167	0.911	0.995	0.3185	0.891	3229.46	10000	10000	Neutral
	353	4.188	0	0.366	4.272	0.0387	0.358	0	0	0.199	Purifying
	354	0	1.042	0.766	1.208	0.2717	0.749	3780.55	10000	10000	Neutral
	355	0	0	0	0	1	0	0	0	0	Invariable
	356	0	0	0	0	1	0	0	0	0	Invariable
	357	0	0	0	0	1	0	0	0	0	Invariable
	358	0	0.434	0.337	0.494	0.482	0.33	1457.52	10000	10000	Neutral
	359	2.84	0	0.506	4.997	0.0254	0.494	0	0	0.294	Purifying
	360	0.972	0	0.455	1.451	0.2284	0.444	0	0	1.868	Neutral
	361	0	1.068	0.788	1.186	0.2761	0.771	3794.55	10000	10000	Neutral
	362	3.815	0	0.776	7.852	0.0051	0.758	0	0	0.19	Purifying
	363	0	0	0	0	1	0	0	0	0	Invariable
	364	0.941	0	0.277	2.396	0.1216	0.271	0	0	0.826	Neutral
	365	1.271	0	0.347	2.54	0.111	0.339	0	0	0.748	Neutral
	366	0	0	0	0	1	0	0	0	0	Invariable
	367	2.7	0	0.607	5.619	0.0178	0.594	0	0	0.288	Purifying
	368	0	0	0	0	1	0	0	0	0	Invariable
	369	4.072	0	0.333	4.5	0.0339	0.326	0	0	0.182	Purifying
	370	0	0.416	0.373	0.223	0.6369	0.365	1056.63	10000	10000	Neutral
	371	0	0	0	0	1	0	0	0	0	Invariable
	372	0	0	0	0	1	0	0	0	0	Invariable
	373	0	0.37	0.318	0.297	0.5859	0.311	1223.2	10000	10000	Neutral
	374	0	1.073	0.936	0.548	0.4592	0.915	3806.71	10000	10000	Neutral
	375	1.781	0	0.341	3.074	0.0796	0.333	0	0	0.486	Purifying
	376	0	0	0	0	1	0	0	0	0	Invariable
	377	0	0	0	0	1	0	0	0	0	Invariable
	378	1.315	0	0.355	2.507	0.1134	0.347	0	0	0.751	Neutral
	379	2.436	0	0.704	4.713	0.0299	0.689	0	0	0.405	Purifying
	380	0	0	0	0	1	0	0	0	0	Invariable
	381	0	0	0	0	1	0	0	0	0	Invariable
	382	0	0	0	0	1	0	0	0	0	Invariable
	383	0	0	0	0	1	0	0	0	0	Invariable
	384	0	0	0	0	1	0	0	0	0	Invariable
	385	0	0	0	0	1	0	0	0	0	Invariable
	386	0	0	0	0	1	0	0	0	0	Invariable
	387	0	0	0	0	1	0	0	0	0	Invariable
	388	0	0	0	0	1	0	0	0	0	Invariable
	389	5.329	0	0.347	5.105	0.0239	0.339	0	0	0.14	Purifying
	390	0.937	0	0.325	2.082	0.1491	0.318	0	0	1.053	Neutral
	391	0	0	0	0	1	0	0	0	0	Invariable
	392	4.963	0.461	1.137	3.391	0.0656	1.111	0.005	0.093	0.438	Purifying
	393	0	0	0	0	1	0	0	0	0	Invariable
	394	0	0	0	0	1	0	0	0	0	Invariable
	395	2.84	0	0.506	4.997	0.0254	0.494	0	0	0.294	Purifying
	396	0	0	0	0	1	0	0	0	0	Invariable
	397	2.142	0	0.697	4.094	0.043	0.682	0	0	0.491	Purifying
	398	0.935	0	0.308	2.186	0.1393	0.301	0	0	0.971	Neutral
	399	0.95	0	0.539	1.592	0.207	0.527	0	0	1.876	Neutral
	400	0	0	0	0	1	0	0	0	0	Invariable
	401	0	0	0	0	1	0	0	0	0	Invariable
	402	2.674	0	0.655	5.649	0.0175	0.641	0	0	0.306	Purifying
	403	5.041	0.342	0.612	1.956	0.1619	0.598	0.004	0.068	0.319	Neutral
	404	0.944	2.059	1.509	0.358	0.5494	1.475	0.337	2.182	8.602	Neutral
	405	0	1.615	1.27	1.263	0.2612	1.241	5063.44	10000	10000	Neutral
	406	2.041	1.041	1.382	0.401	0.5266	1.351	0.082	0.51	1.766	Neutral
	407	0	2.167	1.498	2.349	0.1254	1.464	5177.39	10000	10000	Neutral
	408	7.114	0.999	1.882	2.664	0.1027	1.84	0.022	0.14	0.524	Neutral
	409	0	0.927	0.765	0.74	0.3898	0.748	3668.41	10000	10000	Neutral
	410	9.104	1.101	2.148	2.299	0.1295	2.1	0.019	0.121	0.447	Neutral
	411	1.971	0	0.379	3.029	0.0818	0.37	0	0	0.493	Purifying
	412	0	0	0	0	1	0	0	0	0	Invariable
	413	1.433	0	0.356	2.648	0.1037	0.348	0	0	0.672	Neutral
	414	0	0	0	0	1	0	0	0	0	Invariable
	415	4.536	0	0.346	4.589	0.0322	0.338	0	0	0.17	Purifying
	416	1.364	0	0.275	3.143	0.0763	0.269	0	0	0.496	Purifying
	417	2.836	0.543	1.202	1.714	0.1905	1.175	0.011	0.191	0.962	Neutral
	418	1.536	0.623	0.897	0.362	0.5472	0.877	0.022	0.406	2.144	Neutral
	419	0	0	0	0	1	0	0	0	0	Invariable
	420	10.388	0	1.3	9.457	0.0021	1.271	0	0	0.101	Purifying
	421	0	0	0	0	1	0	0	0	0	Invariable
	422	0	0	0	0	1	0	0	0	0	Invariable
	423	0	0	0	0	1	0	0	0	0	Invariable
	424	0	0	0	0	1	0	0	0	0	Invariable
	425	0	0	0	0	1	0	0	0	0	Invariable
	426	0	0	0	0	1	0	0	0	0	Invariable
	427	1.816	0.548	0.828	0.59	0.4423	0.809	0.017	0.302	1.461	Neutral
	428	0	0	0	0	1	0	0	0	0	Invariable
	429	0	0	0	0	1	0	0	0	0	Invariable
	430	0	0	0	0	1	0	0	0	0	Invariable
	431	1.971	0	0.379	3.021	0.0822	0.37	0	0	0.492	Purifying
	432	1.219	1.135	1.161	0.003	0.9548	1.135	0.148	0.931	3.513	Neutral
	433	0	0	0	0	1	0	0	0	0	Invariable
	434	1.364	0	0.304	2.949	0.0859	0.297	0	0	0.566	Purifying
	435	2.482	1.275	1.534	0.247	0.619	1.5	0.081	0.514	1.92	Neutral
	436	2.6	0	0.513	4.204	0.0403	0.502	0	0	0.373	Purifying
	437	0	1.286	0.725	2.651	0.1035	0.709	3827.58	10000	10000	Neutral
	438	1.971	0	0.364	3.101	0.0782	0.356	0	0	0.47	Purifying
	439	3.555	0	0.41	3.926	0.0475	0.4	0	0	0.271	Purifying
	440	1.86	0	0.402	2.839	0.092	0.393	0	0	0.567	Purifying
	441	1.425	0.569	0.806	0.364	0.5461	0.788	0.022	0.399	1.922	Neutral
	442	0	0	0	0	1	0	0	0	0	Invariable
	443	3.57	0	0.423	3.852	0.0497	0.413	0	0	0.28	Purifying
	444	10000	0.416	0.402	0.976	0.3232	0.393	0	0	0	Neutral
	445	0	0	0	0	1	0	0	0	0	Invariable
	446	0	0	0	0	1	0	0	0	0	Invariable
	447	1.014	0	0.327	2.19	0.1389	0.32	0	0	0.955	Neutral
	448	2.113	0	0.529	3.967	0.0464	0.517	0	0	0.46	Purifying
	449	0	0	0	0	1	0	0	0	0	Invariable
	450	0	0	0	0	1	0	0	0	0	Invariable
	451	0	0	0	0	1	0	0	0	0	Invariable
	452	0	0	0	0	1	0	0	0	0	Invariable
	453	0	0	0	0	1	0	0	0	0	Invariable
	454	28.155	0	1.333	16.676	0	1.303	0	0	0.03	Purifying
	455	0	0	0	0	1	0	0	0	0	Invariable
	456	0	0	0	0	1	0	0	0	0	Invariable
	457	0	0	0	0	1	0	0	0	0	Invariable
	458	1.373	0	0.368	2.56	0.1096	0.36	0	0	0.729	Neutral
	459	0	0	0	0	1	0	0	0	0	Invariable
	460	0	0	0	0	1	0	0	0	0	Invariable
	461	1.355	0.89	1.013	0.099	0.7525	0.991	0.102	0.657	2.45	Neutral
	462	0	0	0	0	1	0	0	0	0	Invariable
	463	0	0	0	0	1	0	0	0	0	Invariable
	464	0	0	0	0	1	0	0	0	0	Invariable
	465	0	0	0	0	1	0	0	0	0	Invariable
	466	2.107	0	0.443	2.891	0.0891	0.433	0	0	0.556	Purifying
	467	0	0	0	0	1	0	0	0	0	Invariable
	468	0	0	0	0	1	0	0	0	0	Invariable
	469	4284.2	0.66	1.765	5.618	0.0178	1.725	0	0	0.001	Purifying
	470	0	0	0	0	1	0	0	0	0	Invariable
	471	2.645	0	1.041	3.313	0.0687	1.018	0	0	0.695	Purifying
	472	0	0	0	0	1	0	0	0	0	Invariable
	473	0	1.774	1.286	1.747	0.1863	1.257	5267.09	10000	10000	Neutral
	474	0	0	0	0	1	0	0	0	0	Invariable
	475	0	0	0	0	1	0	0	0	0	Invariable
	476	0	0	0	0	1	0	0	0	0	Invariable
	477	1.041	0.555	0.722	0.181	0.6705	0.706	0.03	0.533	2.567	Neutral
	478	0	1.042	0.539	1.305	0.2532	0.527	1441.03	10000	10000	Neutral
	479	0	0	0	0	1	0	0	0	0	Invariable
	480	0	0	0	0	1	0	0	0	0	Invariable
	481	2.422	0.832	1.357	0.584	0.4447	1.326	0.02	0.343	1.553	Neutral
	482	0	0	0	0	1	0	0	0	0	Invariable
	483	0	0	0	0	1	0	0	0	0	Invariable
	484	2.048	0	0.406	2.932	0.0869	0.397	0	0	0.515	Purifying
	485	0	0	0	0	1	0	0	0	0	Invariable
	486	0	0	0	0	1	0	0	0	0	Invariable
	487	0	2.26	2.134	0.507	0.4764	2.086	5734.09	10000	10000	Neutral
	488	1.973	1.376	1.526	0.066	0.7979	1.492	0.109	0.698	2.7	Neutral
	489	0	0.677	0.551	0.391	0.5317	0.539	1424.12	10000	10000	Neutral
	490	3.462	0	1.016	3.748	0.0529	0.994	0	0	0.492	Purifying
	491	0	1.141	0.858	1.107	0.2928	0.839	3811.12	10000	10000	Neutral
	492	0	0	0	0	1	0	0	0	0	Invariable
	493	0	0	0	0	1	0	0	0	0	Invariable
	494	0	0	0	0	1	0	0	0	0	Invariable
	495	0	0.434	0.387	0.23	0.6316	0.379	985.332	10000	10000	Neutral
	496	0	0	0	0	1	0	0	0	0	Invariable
	497	2.896	0	0.667	5.513	0.0189	0.652	0	0	0.297	Purifying
	498	7.218	0.47	0.846	2.082	0.1491	0.827	0.004	0.065	0.322	Neutral
	499	0	0	0	0	1	0	0	0	0	Invariable
	500	0	0	0	0	1	0	0	0	0	Invariable
	501	0	1.161	0.925	0.847	0.3575	0.905	3446.92	10000	10000	Neutral
	502	1.048	0	0.487	1.46	0.227	0.476	0	0	1.862	Neutral
	503	0	0	0	0	1	0	0	0	0	Invariable
	504	1.781	0.573	1.066	0.855	0.3552	1.043	0.018	0.322	1.607	Neutral
	505	0	0	0	0	1	0	0	0	0	Invariable
	506	1.907	0.557	0.764	0.159	0.6903	0.747	0.016	0.292	1.472	Neutral
	507	1.004	0	0.347	2.092	0.1481	0.34	0	0	1.05	Neutral
	508	3.277	0.931	1.211	0.686	0.4075	1.184	0.046	0.284	1.006	Neutral
	509	0	0	0	0	1	0	0	0	0	Invariable
	510	0	0	0	0	1	0	0	0	0	Invariable
	511	0	0.624	0.556	0.222	0.6375	0.543	1463.4	10000	10000	Neutral

## Sheet: Analysis Description
	Analysis Description
	--------------------
	FEL (Fixed Effects Likelihood) estimates site-wise synonymous (&alpha;)
	and non-synonymous (&beta;) rates, and uses a likelihood ratio test to
	determine if beta &neq; alpha at a site. The estimates aggregate
	information over all branches, so the signal is derived from pervasive
	diversification or conservation. A subset of branches can be selected
	for testing as well, in which case an additional (nuisance) parameter
	will be inferred -- the non-synonymous rate on branches NOT selected for
	testing. Multiple partitions within a NEXUS file are also supported for
	recombination - aware analysis. Version 2.5 adds MH support.
	- __Requirements__: in-frame codon alignment and a phylogenetic tree
	>code => Universal
	/home/datamonkey/datamonkey-js-server/production/app/fel/output/67d93daec7c3b6a8ab8a29e2.tre
	/home/datamonkey/datamonkey-js-server/production/app/fel/output/67d93daec7c3b6a8ab8a29e2.tre
	>Loaded a multiple sequence alignment with **14** sequences, **511** codons, and **1** partitions from `/home/datamonkey/datamonkey-js-server/production/app/fel/output/67d93daec7c3b6a8ab8a29e2`
	>branches => FG
	>srv => Yes
	>multiple-hits => None
	>Select the p-value threshold to use when testing for selection (permissible range = [0,1], default value = 0.1):
	>pvalue => 0.1
	>ci => Yes
	Only analyze sites whose 1-based indices match the following list (null to skip) :
	>limit-to-sites => null
	For sites whose 1-based indices match the following list, write out likelihood function snapshots (null string to skip) :
	>save-lf-for-sites => null
	>[Advanced setting, will result in MUCH SLOWER run time] Perform parametric bootstrap resampling to derive site-level null LRT distributions up to this many replicates per site. Recommended use for small to medium (<30 sequences) datasets (permissible range = [0,1000], default value = 50, integer):
	>resample => 0
	### Branches to include in the FEL analysis
	Selected 25 branches to include in FEL calculations: `HOMO_SAPIEN, DENISOVAN, Node1, CHIMPANZEE, RHESUS_MONKE, GREEN_MONKE, Node8, SNUB_NOSED_MONKE, RED_COLOBU, Node11, Node7, TARSIER, MOUSE_LEMU, RABBIT, Node16, Node14, Node6, Node4, BONOBO, ORANGUTAN, GIBBON, Node22, Node20, GORILLADEL, Node19`
	>precision => standard
	### Obtaining branch lengths and nucleotide substitution biases under the nucleotide GTR model
	>kill-zero-lengths => Yes
	### Deleted 1 zero-length internal branches: `Node4`
	* Log(L) = -4735.88, AIC-c = 9537.87 (33 estimated parameters)
	* 1 partition. Total tree length by partition (subs/site) 0.362
	### Obtaining the global omega estimate based on relative GTR branch lengths and nucleotide substitution biases
	* Log(L) = -4504.94, AIC-c = 9088.31 (39 estimated parameters)
	* 1 partition. Total tree length by partition (subs/site) 0.389
	* non-synonymous/synonymous rate ratio for *test* = 0.2326
	>full-model => Yes
	### Improving branch lengths, nucleotide substitution biases, and global dN/dS ratios under a full codon model
	* Log(L) = -4491.37, AIC-c = 9061.18 (39 estimated parameters)
	* 1 partition. Total tree length by partition (subs/site) 0.393
	* non-synonymous/synonymous rate ratio for *test* = 0.1978
	### For partition 1 these sites are significant at p <=0.1

## Sheet: Maximum Likelihood analysis
	Evolutionary analysis by the Maximum Likelihood method
	Phylogeny was calculated using the Maximum Likelihood method and Tamura-Nei model [1] of nucleotide substitutions. The percentage of replicate trees in which the associated taxa is clustered together (500 replicates) is depicted beside the branches [2]. Based on the superior log-likelihood between a Neighbor-Joining (NJ) and a Maximum Parsimony (MP) tree [3] the initial tree for the heuristic sea…

## Sheet: References
1. Tamura K, Nei M. Estimation of the number of nucleotide substitutions in the control region of mitochondrial DNA in humans and chimpanzees. Mol Biol Evol. 1993;10(3):512-26.
2. Felsenstein J. CONFIDENCE LIMITS ON PHYLOGENIES: AN APPROACH USING THE BOOTSTRAP. Evolution. 1985;39(4):783-91.
3. Saitou N, Nei M. The neighbor-joining method: a new method for reconstructing phylogenetic trees. Mol Biol Evol. 1987;4(4):406-25.
4. Kumar S, Stecher G, Suleski M, Sanderford M, Sharma S, Tamura K. MEGA12: Molecular Evolutionary Genetic Analysis Version 12 for Adaptive and Green Computing. Mol Biol Evol. 2024;41(12).
