# Supplementary material for: Functional analysis of CYP4B1 enzymes from apes and humans uncovers evolutionary hot spots for adaptations of the catalytical function
Source: PLoS Genet. 2025 Jun 27;21(6):e1011750. doi: 10.1371/journal.pgen.1011750 (PMC12233900; doi:10.1371/journal.pgen.1011750)
Supplement: S1 Table — (XLSX) [file pgen.1011750.s014.xlsx]

## Sheet: Oligonucleotides
	S1 Table. Oligonucleotides designed for sequencing of CYP4B1 orthologs from apes, introducing amino acid changes, and establishing CYP4B1-EGFP fusion proteins
	Primer	Sequenz 5' - 3'	Information
	Gorilla4B1-E9_Fw		Sequencing of Gorilla gDNA in the range of exon 9-11
	Gorilla4B1-E10_Fw
	Gorilla4B1-E10_Rev
	Gorilla4B1-E11_Rev
	MPSV_Fw		Forward primer (5' of CYP4B1) for OLPCR appraoch, located within the MPSV promoter sequence
	IRES2_Rev		Reverse Primer (3' of CYP4B1) for OLPCR approach, located within the IRES2 site
	4B1p.C106Rpongo+gibbon_Fw		Primer for introducing the analyzed mutations: p.R106C and p.R244C in apes
	4B1p.C106Rpongo+gibbon_Rev
	4B1p.H244Rpongo+gibbon_Fw
	4B1p.H244Rpongo+gibbon_Rev
	4B1p.C106Rpanp_Fw
	4B1p.C106Rpanp_Rev
	4B1p.H244Rpanp_Fw
	4B1p.H244Rpanp_Rev
	4B1p.C106Rgorilla_Fw
	4B1p.C106Rgorilla_Rev
	4B1p.C106Rpant_Fw
	4B1p.C106Rpant_Rev
	4B1p.R106Chomo_fw_OLPCR
	4B1p.R106Chomo_rev_OLPCR
	4B1p.R244Hhomo_fw_OLPCR
	4B1p.R244Hhomo_rev_OLPCR
	4B1R101Crabbit_fw_OLPCR
	4B1R101Crabbit_rev_OLPCR
	4B1R239Hrabbit_fw_OLPCR
	4B1R239Hrabbit_rev_OLPCR
	4B1pant-3'AgeI overlap		Primer for introducing a 3' AgeI restriction site; further cloning of CYP4B1-EGFP fusion proteins
	4B1gorilla-3'AgeI overlap
	4B1green monkey,snub-nosed monkey, red colobus, -3'AgeI overlap
	4B1tarsier-3'AgeI overlap
	4B1mouse lemur-3'AgeI overlap
	4B1rhesus monkey-3'AgeI overlap
	4B1human-3'AgeI overlap
	4B1gibbon-3'AgeI overlap
	4B1panp-3'AgeI overlap
	4B1rabbit-3'AgeI overlap
	Apes1_Fw	ATGGTGCCCAGCTTCCTCTCC	Sequencing of lung tissue samples from apes
	Apes2_Fw	AAACCAGGAGCAGCTGGAGGCA
	Apes3_Fw	CACCTGGACTTCCTGGACATTC
	Apes4_Fw	GTGTCCTTCCAGTACCATAATGAC
	Apes1_Rev	CTCATCAGAGCTACTTCCCAGACC
	Apes2_Rev	GAATGTCCAGGAAGTCCAGGTG
	Apes3_Rev	TAGAGGCGGAAGCTCTCCTTGA
	Apes4_Rev	TGAGCCATCTGGGACCCCATTC
	Apes5_Rev	CCTTCTAAACTACAAGCCTCCTG
	Apes6_Rev	CACTCCCCTAAGCCATTCTTC
